# Supplementary material for: Integrative Transcriptome and Proteome Analysis Reveals the Absorption and Metabolism of Selenium in Tea Plants [Camellia sinensis (L.) O. Kuntze]
Source: Front Plant Sci. 2022 Feb 24;13:848349. doi: 10.3389/fpls.2022.848349 (PMC8908381; doi:10.3389/fpls.2022.848349)
Supplement: Supplementary file 1 [file Table_1.XLS]

## Sheet: Sheet1
Supplementary Table S1. List of proteins identified using TMT-based proteomic approach.
Proteins Unique Sequence ID	Checked	Protein FDR Confidence: Combined(a)	Accession(b)	Description	Exp. q-value: Combined(c)	Sum PEP Score(d)	Coverage [%](e)	# Peptides(f)	# PSMs(f)	# Unique Peptides(h)	# AAs(i)	MW [kDa](j)	calc. pI(k)	Score Sequest HT: Sequest HT(l)	# Peptides (by Search Engine): Sequest HT	Abundances (Scaled): F1: 126, Control(m)	Abundances (Scaled): F1: 127N, Sample	Abundances (Scaled): F1: 127C, Sample	Abundances (Scaled): F1: 128N, Sample	Abundances (Scaled): F1: 128C, Sample	Abundances (Scaled): F1: 129N, Sample	Abundances (Scaled): F1: 129C, Sample	Abundances (Scaled): F1: 130N, Sample	Abundances (Scaled): F1: 130C, Sample	Abundances (Normalized): F1: 126, Control(n)	Abundances (Normalized): F1: 127N, Sample	Abundances (Normalized): F1: 127C, Sample	Abundances (Normalized): F1: 128N, Sample	Abundances (Normalized): F1: 128C, Sample	Abundances (Normalized): F1: 129N, Sample	Abundances (Normalized): F1: 129C, Sample	Abundances (Normalized): F1: 130N, Sample	Abundances (Normalized): F1: 130C, Sample	Abundance: F1: 126, Control(o)	Abundance: F1: 127N, Sample	Abundance: F1: 127C, Sample	Abundance: F1: 128N, Sample	Abundance: F1: 128C, Sample	Abundance: F1: 129N, Sample	Abundance: F1: 129C, Sample	Abundance: F1: 130N, Sample	Abundance: F1: 130C, Sample	Abundances Count: F1: 126, Control	Abundances Count: F1: 127N, Sample	Abundances Count: F1: 127C, Sample	Abundances Count: F1: 128N, Sample	Abundances Count: F1: 128C, Sample	Abundances Count: F1: 129N, Sample	Abundances Count: F1: 129C, Sample
-3.30787e+16	FALSE	High	GWHPACFB017973	mRNA=GWHTACFB017973 Gene=GWHGACFB017973 Position=GWHACFB00000005: 35217256-35217453, 35218752-35218872, 35220294-35220415, 35261876-35261991, 35263351-35263995, 35264374-35264575, 35264955-35265137, 35268340-35268884, 35269551-35269998: - Frame=0 OriID=evm.model.Cha05g004690 OriTrascriptID=evm.model.Cha05g004690 OriGeneID=evm.TU.Cha05g004690 OriSeqID=Cha5	0	592.561	53	36	303	3	859	95	8.25	1087.47	36	127.7	96.5	95.4	103.3	81.9	115.5	81.9	89.5	108.3	4179	3158	3123.8	3380.9	2680.3	3781	2679.9	2929.3	3546.3	3605.4	2759.7	2493.9	3380.9	2465	3085.9	2170.9	2421.9	3083.8	6	6	6	6	6	6	6
7.88787e+18	FALSE	High	GWHPACFB010477	mRNA=GWHTACFB010477 Gene=GWHGACFB010477 Position=GWHACFB00000015: 72085786-72086163, 72089320-72089367, 72089501-72089596, 72089681-72089791, 72092719-72092803, 72092948-72093060, 72096013-72096078, 72096254-72096373, 72096509-72096559, 72098140-72098211, 72098295-72098354, 72098517-72098591, 72099027-72099166, 72099297-72099516, 72101387-72101443, 72101553-72101618, 72106375-72106494, 72106597-7…	0	591.656	44	43	303	30	1058	119.4	5.59	1011.12	43	96.5	83.7	109.2	93.1	91.1	109.2	111.6	104.7	100.7	18121.6	15718.4	20505.6	17475.1	17101.4	20504.1	20951.7	19656.8	18894.1	15634.4	13735.7	16370.9	17475.1	15727.7	16734.8	16972.5	16251.7	16429.9	42	42	42	42	42	42	42
2.24013e+18	FALSE	High	GWHPACFB009899	mRNA=GWHTACFB009899 Gene=GWHGACFB009899 Position=GWHACFB00000015: 5034380-5034493, 5035734-5036045, 5036134-5036358, 5036466-5036624, 5036759-5036862, 5037122-5037239, 5037340-5037428, 5037550-5037625, 5041022-5041489: - Frame=0 OriID=evm.model.Cha15g000920 OriTrascriptID=evm.model.Cha15g000920 OriGeneID=evm.TU.Cha15g000920 OriSeqID=Cha15	0	572.724	70	28	383	1	554	59.3	6.34	1389.29	28	90	92.9	114.1	91.9	104.9	95.9	115	103.4	91.9	986	1018	1249.9	1007.4	1149.2	1050.3	1260.2	1132.8	1006.5	850.7	889.6	997.9	1007.4	1056.9	857.2	1020.9	936.6	875.2	4	4	4	4	4	4	4
-1.70154e+18	FALSE	High	GWHPACFB020728	mRNA=GWHTACFB020728 Gene=GWHGACFB020728 Position=GWHACFB00000006: 137774171-137774284, 137775003-137775317, 137775408-137775632, 137775736-137775894, 137775990-137776093, 137776176-137776293, 137776465-137776553, 137776703-137776778, 137777915-137778385: - Frame=0 OriID=evm.model.Cha06g015390 OriTrascriptID=evm.model.Cha06g015390 OriGeneID=evm.TU.Cha06g015390 OriSeqID=Cha6	0	556.962	70	28	371	1	556	59.5	6.55	1342.49	28
-6.39256e+18	FALSE	High	GWHPACFB017070	mRNA=GWHTACFB017070 Gene=GWHGACFB017070 Position=GWHACFB00000004: 164875840-164876004, 164881092-164881343, 164882328-164882412, 164882975-164883088, 164883177-164883282, 164883549-164883705, 164883804-164883899, 164884533-164884581, 164884747-164885018, 164885908-164886080, 164886828-164886948, 164887015-164887067, 164887151-164887280, 164888188-164888333, 164889224-164889412, 164890293-16489052…	0	545.794	45	41	311	40	848	94.1	6.39	1069.99	41	108.6	108.5	93.1	106	91.6	99.1	97	96.1	100	31942.4	31920.5	27402.2	31176.7	26949	29146.2	28552.6	28290.2	29438.2	27558.3	27894.1	21876.9	31176.7	24784.2	23788.3	23129.8	23389.5	25598.9	63	63	63	63	63	63	63
2.82008e+17	FALSE	High	GWHPACFB024044	mRNA=GWHTACFB024044 Gene=GWHGACFB024044 Position=GWHACFB00000008: 116774803-116774871, 116775452-116775694, 116775801-116775899, 116776469-116776948, 116777025-116777123, 116778337-116778458, 116778592-116778710, 116778827-116778894, 116779063-116779248, 116779605-116779680, 116779772-116779851, 116779932-116779988, 116780112-116780254, 116780342-116780486, 116784346-116784507, 116784860-11678504…	0	527.663	48	35	260	17	947	103.1	6.76	841.98	35	101.4	98.9	97.7	104.8	95.4	104.5	96.9	98.2	102.1	13770.8	13437.8	13270.3	14239.9	12962.9	14189.3	13163.1	13339.4	13868.8	11880.8	11742.8	10594.5	14239.9	11921.6	11580.9	10663.1	11028.6	12060	34	34	34	34	34	34	34
8.72821e+17	FALSE	High	GWHPACFB026464	mRNA=GWHTACFB026464 Gene=GWHGACFB026464 Position=GWHACFB00000009: 145923371-145923969, 145924180-145924593, 145924856-145925206, 145925325-145925422, 145926160-145926329, 145928340-145928618, 145932634-145933032: - Frame=0 OriID=evm.model.Cha09g017170 OriTrascriptID=evm.model.Cha09g017170 OriGeneID=evm.TU.Cha09g017170 OriSeqID=Cha9	0	521.839	57	30	211	29	769	83.3	8.53	803.72	30	87.7	82.2	100.5	112.5	90.7	112.1	103.7	103.8	106.9	15421	14451.4	17665.8	19790.1	15948.5	19720.5	18227.8	18245.3	18793.7	13304.5	12628.5	14103.7	19790.1	14667.4	16095.3	14765.9	15084.7	16342.6	42	42	42	42	42	42	42
5.61111e+17	FALSE	High	GWHPACFB013051	mRNA=GWHTACFB013051 Gene=GWHGACFB013051 Position=GWHACFB00000003: 4176326-4176355, 4176472-4176610, 4176810-4177373, 4177480-4177704, 4177798-4177964, 4178074-4178190, 4178302-4178475, 4178565-4178660, 4178814-4179149, 4179293-4179485, 4179606-4179757, 4180100-4180226, 4180340-4180437: - Frame=0 OriID=evm.model.Cha03g000610 OriTrascriptID=evm.model.Cha03g000610 OriGeneID=evm.TU.Cha03g000610 OriSe…	0	495.446	48	40	342	37	805	92.4	6.51	1034.28	40	96.5	107.1	97.1	107.3	97.4	101.8	89.4	94.5	109.1	24617.7	27319.2	24767.3	27376.9	24844.8	25960.6	22798.3	24096	27826.3	21238.9	23873.2	19773.3	27376.9	22849	21188.3	18468.4	19921.9	24197.2	53	53	53	53	53	53	53
4.18142e+18	FALSE	High	GWHPACFB023708	mRNA=GWHTACFB023708 Gene=GWHGACFB023708 Position=GWHACFB00000008: 93756856-93757089, 93758221-93758379, 93758498-93763336: - Frame=0 OriID=evm.model.Cha08g008580 OriTrascriptID=evm.model.Cha08g008580 OriGeneID=evm.TU.Cha08g008580 OriSeqID=Cha8	0	494.947	44	64	152	64	1743	197.5	4.73	513.62	64	103.1	103.1	89.5	110.2	98	104.6	98.9	99.2	93.5	18603.3	18588.5	16140.9	19869.5	17682.8	18859.1	17841.5	17890.9	16862.4	16050	16243.8	12886.3	19869.5	16262.4	15392.2	14453	14791.7	14663.2	72	72	72	72	72	72	72
1.84384e+18	FALSE	High	GWHPACFB000551	mRNA=GWHTACFB000551 Gene=GWHGACFB000551 Position=GWHACFB00000001: 37598875-37598919, 37599224-37599428, 37603615-37603703, 37603799-37603877, 37603995-37604122, 37605088-37605186, 37605280-37605388, 37606300-37606685, 37606765-37606830, 37607002-37607118, 37608501-37608698, 37608819-37608935, 37609189-37609248, 37609552-37609638, 37609877-37609960, 37610043-37610177, 37610263-37610325, 37610405-3…	0	488.398	40	62	178	12	1730	195.8	5.52	558.43	62	106.2	105.2	86.9	107.3	100.4	104.4	95	94.9	99.7	2837.7	2811.2	2323.3	2868	2682.8	2788.9	2539	2536.6	2665	2448.2	2456.6	1854.8	2868	2467.3	2276.2	2056.8	2097.2	2317.4	13	13	13	13	13	13	13
1.59528e+18	FALSE	High	GWHPACFB028505	mRNA=GWHTACFB028505 Gene=GWHGACFB028505 Position=GWHACFB00004859: 20576-20662, 20758-20873, 22250-22894, 23274-23475, 23571-23753, 23875-24419, 25108-25624: - Frame=0 OriID=evm.model.ChaUn15151.2 OriTrascriptID=evm.model.ChaUn15151.2 OriGeneID=evm.TU.ChaUn15151.2 OriSeqID=ChaUn15151	0	485.083	61	37	250	6	764	84.7	8.57	875.34	37	106.5	102.6	103.5	102.8	100.5	98.2	94.4	96	95.5	1796.1	1730.2	1745.9	1733.8	1694.6	1656.9	1592.7	1618.9	1611.6	1549.6	1512	1393.9	1733.8	1558.5	1352.3	1290.2	1338.5	1401.4	7	7	7	7	7	7	7
1.32114e+18	FALSE	High	GWHPACFB019071	mRNA=GWHTACFB019071 Gene=GWHGACFB019071 Position=GWHACFB00000005: 158302567-158304401, 158304504-158304645, 158305423-158305545: - Frame=0 OriID=evm.model.Cha05g015710 OriTrascriptID=evm.model.Cha05g015710 OriGeneID=evm.TU.Cha05g015710 OriSeqID=Cha5	0	484.956	48	36	287	10	699	79.9	5.07	864.1	36	97.6	111.7	97.1	98.9	102.3	95.5	100.5	99.6	96.8	6862.9	7850.8	6823.2	6949.9	7190.6	6716.4	7063.6	7003.7	6804.9	5921	6860.5	5447.4	6949.9	6613	5481.7	5722.1	5790.5	5917.4	17	17	17	17	17	17	17
1.49476e+18	FALSE	High	GWHPACFB015322	mRNA=GWHTACFB015322 Gene=GWHGACFB015322 Position=GWHACFB00000004: 7001446-7001512, 7001712-7001832, 7001924-7002077, 7002172-7002252, 7002546-7002657, 7002768-7002894, 7003003-7003141, 7004465-7004582, 7004687-7004886, 7004996-7005211, 7005305-7005467, 7005633-7005774, 7005887-7006037, 7006179-7006583, 7007047-7007322: + Frame=0 OriID=evm.model.Cha04g001120 OriTrascriptID=evm.model.Cha04g001120 O…	0	476.763	49	41	262	38	823	94.3	4.93	845.43	41	102.8	99.1	97.7	96.4	102	98.2	101.7	98.1	104	24663.3	23777.5	23435.5	23122.1	24454.7	23551	24395.4	23526.7	24937.4	21278.3	20778.3	18710	23122.1	22490.3	19221.6	19762.2	19451.2	21685.1	59	59	59	59	59	59	59
8.3115e+17	FALSE	High	GWHPACFB023309	mRNA=GWHTACFB023309 Gene=GWHGACFB023309 Position=GWHACFB00000008: 35485736-35485882, 35486040-35486150, 35486566-35486688, 35487479-35487664, 35487748-35487918, 35488011-35488496, 35488756-35489758, 35489847-35490125, 35490203-35490339, 35490436-35490688, 35490787-35490899, 35490979-35491083, 35494290-35494406, 35494523-35494720, 35497323-35497439, 35497632-35497697, 35497795-35498022, 35498104-3…	0	474.161	35	58	172	6	1877	212	5.44	548.72	58	105.3	107.6	88	108.6	103	101.6	95.5	93.4	97.1	2245.7	2294.4	1877.3	2316.4	2196.5	2167.4	2036.7	1992.3	2070.5	1937.5	2005	1498.8	2316.4	2020.1	1769	1649.9	1647.2	1800.5	7	7	7	7	7	7	7
7.95093e+18	FALSE	High	GWHPACFB002462	mRNA=GWHTACFB002462 Gene=GWHGACFB002462 Position=GWHACFB00000001: 208662345-208662557, 208662667-208662777, 208662890-208663338, 208663436-208663545, 208663664-208663806, 208663898-208664389, 208664772-208665422: + Frame=0 OriID=evm.model.Cha01g024600 OriTrascriptID=evm.model.Cha01g024600 OriGeneID=evm.TU.Cha01g024600 OriSeqID=Cha1	0	473.655	47	37	370	6	722	82.7	6.73	989.49	37	84	92.5	116	82.9	112	93.6	110.3	104.4	104.2	2258.8	2485.4	3117.9	2229	3010.6	2514.5	2964.3	2806.2	2800.5	1948.8	2171.9	2489.2	2229	2768.8	2052.3	2401.3	2320.1	2435.3	7	7	7	7	7	7	7
-2.67e+18	FALSE	High	GWHPACFB003149	mRNA=GWHTACFB003149 Gene=GWHGACFB003149 Position=GWHACFB00000010: 42386996-42388734, 42390137-42390350: - Frame=0 OriID=evm.model.Cha10g005680 OriTrascriptID=evm.model.Cha10g005680 OriGeneID=evm.TU.Cha10g005680 OriSeqID=Cha10	0	466.996	56	31	231	11	650	71.1	5.21	806.13	31	98.6	106.5	86.4	105.4	112.9	98.6	97.3	96.7	97.6	7741.5	8355.9	6783.9	8277.2	8859.5	7742.3	7634.6	7592.5	7657.5	6679	7301.9	5416	8277.2	8147.8	6319	6184.6	6277.3	6658.8	21	21	21	21	21	21	21
4.21425e+17	FALSE	High	GWHPACFB007326	mRNA=GWHTACFB007326 Gene=GWHGACFB007326 Position=GWHACFB00000013: 47545452-47545486, 47552909-47553262, 47553355-47553442, 47554292-47554419, 47554517-47554908, 47555101-47555264, 47555370-47555450, 47555971-47556137, 47556224-47556329, 47556459-47556709, 47556799-47557000, 47557109-47557477: + Frame=0 OriID=evm.model.Cha13g003740 OriTrascriptID=evm.model.Cha13g003740 OriGeneID=evm.TU.Cha13g00374…	0	462.482	56	35	288	14	778	86.3	6.93	972.83	35	91.2	103.2	95.8	96.6	101.9	100.6	97.9	99.7	113.2	6104.3	6904.7	6409.5	6462.2	6816	6732.4	6554.7	6670.3	7575.7	5266.5	6033.8	5117.1	6462.2	6268.5	5494.8	5309.8	5514.8	6587.7	18	18	18	18	18	18	18
6.03458e+17	FALSE	High	GWHPACFB002463	mRNA=GWHTACFB002463 Gene=GWHGACFB002463 Position=GWHACFB00000001: 208681742-208681954, 208682054-208682164, 208682277-208682725, 208682823-208682932, 208683051-208683193, 208683285-208683776, 208684148-208684798: + Frame=0 OriID=evm.model.Cha01g024590 OriTrascriptID=evm.model.Cha01g024590 OriGeneID=evm.TU.Cha01g024590 OriSeqID=Cha1	0	461.983	44	34	345	3	722	82.5	6.65	924.9	34	85.3	94.2	115.9	88.7	102.1	94.7	106.3	101.3	111.5	1308.6	1444.6	1777.1	1361.1	1566.6	1452.5	1630.3	1553.3	1710.1	1129	1262.4	1418.8	1361.1	1440.8	1185.5	1320.7	1284.2	1487.1	6	6	6	6	6	6	6
-8.09068e+18	FALSE	High	GWHPACFB000771	mRNA=GWHTACFB000771 Gene=GWHGACFB000771 Position=GWHACFB00000001: 63514416-63514496, 63515396-63515452, 63515900-63515951, 63516065-63516153, 63516392-63516442, 63516595-63516789, 63516970-63517050, 63517159-63517221, 63517550-63517624, 63517710-63517892, 63518008-63518088, 63518198-63518284, 63518414-63518461, 63519989-63520053, 63520173-63520236, 63521108-63521173: - Frame=0 OriID=evm.model.Cha…	0	460.619	76	28	203	19	445	48	5.58	711.37	28	98.8	105.4	99	102.3	98.7	103.3	92.7	93.4	106.5	10923.6	11658.6	10944.9	11309.5	10909.2	11417	10254.6	10323	11774	9424.3	10188	8738	11309.5	10032.9	9318.2	8307	8534.8	10238.4	26	26	26	26	26	26	26
4.3143e+18	FALSE	High	GWHPACFB003381	mRNA=GWHTACFB003381 Gene=GWHGACFB003381 Position=GWHACFB00000010: 64493018-64493045, 64495160-64495387, 64495513-64496333: + Frame=0 OriID=evm.model.Cha10g008000 OriTrascriptID=evm.model.Cha10g008000 OriGeneID=evm.TU.Cha10g008000 OriSeqID=Cha10	0	446.895	77	19	256	16	358	38.4	7.33	1033.7	19	102.8	102.9	95.2	102.2	96.2	99.2	96.1	104.2	101.2	20352.3	20374.1	18847.1	20244.3	19044	19644.4	19022.5	20626.6	20042.9	17559	17804.2	15046.8	20244.3	17514.2	16033.2	15409.7	17053.5	17428.9	28	28	28	28	28	28	28
6.90927e+18	FALSE	High	GWHPACFB017239	mRNA=GWHTACFB017239 Gene=GWHGACFB017239 Position=GWHACFB00000004: 173484218-173484431, 173485738-173487470, 173493176-173493229: + Frame=0 OriID=evm.model.Cha04g020300 OriTrascriptID=evm.model.Cha04g020300 OriGeneID=evm.TU.Cha04g020300 OriSeqID=Cha4	0	442.634	47	30	229	6	666	73.2	5.26	821.93	30	91.8	105.4	87.6	100.8	109.7	100.2	104.2	99.4	100.8	2214.4	2541.4	2112.3	2430.7	2645.6	2416.3	2512.6	2397.5	2431.4	1910.5	2220.8	1686.4	2430.7	2433.1	1972.1	2035.4	1982.2	2114.3	7	7	7	7	7	7	7
-3.97541e+18	FALSE	High	GWHPACFB016825	mRNA=GWHTACFB016825 Gene=GWHGACFB016825 Position=GWHACFB00000004: 149933720-149935467, 149936370-149936583: - Frame=0 OriID=evm.model.Cha04g016200 OriTrascriptID=evm.model.Cha04g016200 OriGeneID=evm.TU.Cha04g016200 OriSeqID=Cha4	0	436.781	48	29	211	7	653	71.4	5.15	772.25	29	104.1	111.9	99.4	98.9	97	96.7	107	95.4	89.4	4859.1	5225	4641.5	4619.3	4531	4516.5	4997.5	4455.4	4176	4192.2	4565.9	3705.6	4619.3	4167	3686.2	4048.4	3683.6	3631.4	12	12	12	12	12	12	12
7.64585e+18	FALSE	High	GWHPACFB017014	mRNA=GWHTACFB017014 Gene=GWHGACFB017014 Position=GWHACFB00000004: 161769659-161769715, 161769819-161769870, 161769981-161770069, 161770166-161770216, 161770388-161770582, 161771539-161771616, 161771705-161771767, 161771887-161771961, 161772586-161772666, 161772749-161772850, 161773290-161773370, 161773460-161773546, 161773921-161773968, 161774061-161774125, 161776874-161776937, 161784504-16178460…	0	430.75	74	24	245	12	431	46.4	6.65	888.21	24	94.6	107.7	97.7	99	98	102.8	100.3	96.7	103.2	11667.7	13282.1	12052.5	12208.8	12091.9	12683.7	12368.9	11925.1	12724.2	10066.3	11606.7	9622.3	12208.8	11120.6	10352.1	10019.8	9859.3	11064.7	18	18	18	18	18	18	18
8.85218e+17	FALSE	High	GWHPACFB005104	mRNA=GWHTACFB005104 Gene=GWHGACFB005104 Position=GWHACFB00000011: 77775914-77775996, 77776121-77776226, 77776805-77776908, 77777039-77777138, 77777303-77777398, 77777505-77777582, 77777694-77777762, 77777894-77777974, 77778067-77778156, 77778234-77778320, 77778474-77778578, 77778891-77778986, 77779091-77779266, 77779508-77779667, 77782401-77782532, 77787538-77787570: - Frame=0 OriID=evm.model.Cha…	0	429.585	65	34	219	24	531	56.7	7.23	684	34	100.8	100.1	95.8	97.9	106.2	95.6	99.6	100.8	103.2	14926	14819.2	14174.6	14487.5	15723.3	14146.2	14744.9	14915.6	15276.7	12877.4	12949.9	11316.5	14487.5	14460.3	11545.7	11944.5	12331.8	13284.3	32	32	32	32	32	32	32
1.39792e+18	FALSE	High	GWHPACFB013805	mRNA=GWHTACFB013805 Gene=GWHGACFB013805 Position=GWHACFB00000003: 101325450-101325653, 101325952-101326035, 101326142-101326230, 101326449-101326623, 101326847-101326966, 101327152-101327244, 101327335-101327406, 101327875-101327988, 101328424-101328524, 101328614-101328707, 101328818-101328985, 101329078-101329197, 101329449-101329514, 101329620-101329676, 101330351-101330570, 101330687-10133082…	0	419.346	43	40	230	28	1038	116.7	6.07	705.06	40	98.9	86	108.8	97.5	90.2	106.4	107.5	108.5	96.1	11301.8	9834.2	12436.6	11147.1	10303.5	12164.9	12290.3	12400.4	10978.4	9750.6	8593.7	9928.9	11147.1	9475.8	9928.6	9956.1	10252.3	9546.6	35	35	35	35	35	35	35
1.53632e+18	FALSE	High	GWHPACFB010417	mRNA=GWHTACFB010417 Gene=GWHGACFB010417 Position=GWHACFB00000015: 61070750-61070795, 61071040-61071129, 61071299-61071382, 61071580-61071722, 61071937-61072034, 61072108-61072168, 61072277-61072423, 61077126-61077225, 61077390-61077505, 61077904-61078004, 61078113-61078136, 61078250-61078253: - Frame=0 OriID=evm.model.Cha15g006000 OriTrascriptID=evm.model.Cha15g006000 OriGeneID=evm.TU.Cha15g00600…	0	414.33	82	24	420	11	337	36.5	7.88	1362.2	24	98.3	110.6	99.7	106.9	89.4	98.9	96.1	101.7	98.3	14982.7	16866.7	15203.9	16302.6	13637.5	15084.4	14661.7	15507.9	14991.7	12926.3	14739.2	12138.2	16302.6	12542	12311.4	11877.1	12821.5	13036.5	17	17	17	17	17	17	17
7.82556e+18	FALSE	High	GWHPACFB001215	mRNA=GWHTACFB001215 Gene=GWHGACFB001215 Position=GWHACFB00000001: 126638807-126638959, 126639252-126639411, 126639503-126639540, 126639696-126639749, 126639873-126639947, 126640056-126640184, 126640644-126640731, 126640860-126640966, 126641083-126641131, 126641270-126641373, 126641453-126641492, 126642388-126642461: - Frame=0 OriID=evm.model.Cha01g012080 OriTrascriptID=evm.model.Cha01g012080 OriG…	0	414.177	68	18	191	11	356	39.2	6.13	789.07	18	104.3	93.8	97.2	102.3	85.8	112.7	99.6	90.8	113.4	11696.8	10518.7	10898.7	11476.9	9625.4	12644.1	11167.8	10186.5	12720.3	10091.4	9191.9	8701.1	11476.9	8852.2	10319.7	9046.8	8421.9	11061.3	23	23	23	23	23	23	23
6.5874e+18	FALSE	High	GWHPACFB017954	mRNA=GWHTACFB017954 Gene=GWHGACFB017954 Position=GWHACFB00000005: 32088709-32088746, 32088871-32088895, 32089227-32089358, 32090217-32090376, 32090629-32090804, 32090938-32091033, 32091328-32091432, 32091593-32091679, 32091791-32091880, 32092220-32092300, 32092393-32092461, 32092660-32092737, 32092909-32093004, 32093185-32093284, 32093369-32093472, 32094012-32094117, 32094400-32094478, 32094567-3…	0	413.393	63	33	204	23	581	61.6	5.36	663.79	33	99.6	99.8	101.4	96.1	105	93.4	102.6	101.1	101	11824.4	11852.7	12040.4	11406	12464.3	11089.8	12179	12003.3	11989.2	10201.5	10357.6	9612.6	11406	11463.1	9051.2	9865.9	9924	10425.6	31	31	31	31	31	31	31
3.13564e+18	FALSE	High	GWHPACFB024643	mRNA=GWHTACFB024643 Gene=GWHGACFB024643 Position=GWHACFB00000008: 147134040-147135874, 147135970-147136111, 147137006-147137128: - Frame=0 OriID=evm.model.Cha08g017930 OriTrascriptID=evm.model.Cha08g017930 OriGeneID=evm.TU.Cha08g017930 OriSeqID=Cha8	0	410.13	42	33	248	11	699	80.1	5.07	746.27	33	101.7	110.2	97.7	96.5	101.6	92.3	103.1	99.8	97	5125	5553.3	4925.5	4861	5119.5	4651.1	5195.8	5030.7	4888	4421.6	4852.8	3932.3	4861	4708.3	3796.1	4209	4159.2	4250.5	14	14	14	14	14	14	14
-1.83833e+18	FALSE	High	GWHPACFB032228	mRNA=GWHTACFB032228 Gene=GWHGACFB032228 Position=GWHACFB00028411: 59697-59910, 61408-63137: + Frame=0 OriID=evm.model.ChaUn7077.1 OriTrascriptID=evm.model.ChaUn7077.1 OriGeneID=evm.TU.ChaUn7077.1 OriSeqID=ChaUn7077	0	407.794	47	29	218	7	647	70.9	5.21	787.41	29	94.1	99.7	86.4	100.7	107	100.7	107.4	102.9	101	2532.6	2683.1	2325.4	2709.9	2877.9	2709.6	2890.5	2769.8	2717.7	2185	2344.7	1856.5	2709.9	2646.7	2211.5	2341.5	2290	2363.3	11	11	11	11	11	11	11
8.93519e+18	FALSE	High	GWHPACFB008263	mRNA=GWHTACFB008263 Gene=GWHGACFB008263 Position=GWHACFB00000013: 106295246-106296484, 106297090-106297214, 106297333-106297474, 106297605-106297859: + Frame=0 OriID=evm.model.Cha13g013060 OriTrascriptID=evm.model.Cha13g013060 OriGeneID=evm.TU.Cha13g013060 OriSeqID=Cha13	0	405.557	48	27	225	25	586	64.8	4.68	879.05	27	106.4	97.4	100.6	96.2	89.2	101.7	109.7	108	90.8	23580	21584.7	22293.9	21321	19773	22530.1	24316.7	23930.1	20117.3	20343.7	18862.1	17798.6	21321	18184.7	18388.4	19698.4	19784.7	17493.6	32	32	32	32	32	32	32
-6.79621e+18	FALSE	High	GWHPACFB013196	mRNA=GWHTACFB013196 Gene=GWHGACFB013196 Position=GWHACFB00000003: 17005948-17005962, 17017464-17017565, 17017663-17017737, 17018003-17018132, 17018225-17018316, 17019803-17019853, 17020159-17020235, 17020324-17020378, 17020490-17020591, 17020880-17020931, 17021147-17021192, 17021266-17021321, 17023522-17023573, 17024180-17024259, 17024375-17024445, 17024542-17024582, 17025062-17025161, 17025264-1…	0	405.526	62	23	232	23	460	51.3	5.73	826.34	23	96.3	98.4	107.8	101.8	95.5	102.2	102	100.8	95.2	23316.9	23838	26096.3	24649.2	23121.9	24758.2	24704.1	24408.4	23061.5	20116.7	20831.1	20834.3	24649.2	21264.5	20206.9	20012.2	20180.2	20053.8	37	37	37	37	37	37	37
4.98636e+18	FALSE	High	GWHPACFB032758	mRNA=GWHTACFB032758 Gene=GWHGACFB032758 Position=GWHACFB00029100: 7623-8490, 14293-14339: - Frame=0 OriID=evm.model.ChaUn8156.1 OriTrascriptID=evm.model.ChaUn8156.1 OriGeneID=evm.TU.ChaUn8156.1 OriSeqID=ChaUn8156	0	403.586	63	19	657	9	304	33.3	4.89	2173.71	19	79.1	82.5	129.3	85.6	105	105.1	106.2	103.3	103.9	13748.7	14325.1	22461.1	14863.7	18241	18260.8	18449.8	17937	18057	11861.7	12518.2	17932.1	14863.7	16775.7	14903.9	14945.8	14829.8	15702	9	9	9	9	9	9	9
-8.48902e+18	FALSE	High	GWHPACFB003921	mRNA=GWHTACFB003921 Gene=GWHGACFB003921 Position=GWHACFB00000010: 132362380-132362475, 132363127-132363606, 132364340-132364819, 132364933-132365595: + Frame=0 OriID=evm.model.Cha10g013400 OriTrascriptID=evm.model.Cha10g013400 OriGeneID=evm.TU.Cha10g013400 OriSeqID=Cha10	0	400.652	67	32	230	32	572	64.4	5.73	828.89	32	107	104.6	101.4	102.7	89.9	103	97.2	97.4	96.7	21710.8	21208.7	20564.9	20825.3	18232.5	20897.6	19720.8	19759.1	19621.8	18731	18533.5	16418.2	20825.3	16767.9	17056	15975.4	16336.3	17062.7	39	39	39	39	39	39	39
3.49828e+18	FALSE	High	GWHPACFB024321	mRNA=GWHTACFB024321 Gene=GWHGACFB024321 Position=GWHACFB00000008: 131319006-131319260, 131319848-131320021, 131320150-131320318, 131320436-131320497, 131320649-131320773, 131321591-131321708, 131323121-131323261: + Frame=0 OriID=evm.model.Cha08g014710 OriTrascriptID=evm.model.Cha08g014710 OriGeneID=evm.TU.Cha08g014710 OriSeqID=Cha8	0	396.99	70	17	202	16	347	36.7	7.68	861.86	17	99.7	97.3	101.5	95.8	93.2	102.9	105.6	99.8	104.1	16240.5	15840.5	16528.1	15603.8	15179	16760.7	17192.6	16244	16948.5	14011.5	13842.4	13195.4	15603.8	13959.7	13679.6	13927.3	13430.1	14738.1	27	27	27	27	27	27	27
6.0931e+18	FALSE	High	GWHPACFB005526	mRNA=GWHTACFB005526 Gene=GWHGACFB005526 Position=GWHACFB00000011: 102510329-102510697, 102511195-102511377, 102511519-102511743, 102511853-102511958, 102512061-102512227, 102512314-102512394, 102512964-102513127, 102513325-102513716, 102513820-102513947, 102514418-102514505, 102514605-102514954: - Frame=0 OriID=evm.model.Cha11g014000 OriTrascriptID=evm.model.Cha11g014000 OriGeneID=evm.TU.Cha11g01…	0	394.989	43	29	273	19	750	83	6.92	928.76	29	97.6	101.3	99	99.7	97.2	103.4	98.7	100.6	102.5	10091.8	10469.2	10239.8	10304.6	10050.1	10689.6	10200.5	10404.6	10600.1	8706.7	9148.6	8175.1	10304.6	9242.8	8724.5	8263.2	8602.2	9217.6	25	25	25	25	25	25	25
-1.80543e+18	FALSE	High	GWHPACFB020997	mRNA=GWHTACFB020997 Gene=GWHGACFB020997 Position=GWHACFB00000006: 148803202-148803286, 148804789-148806215: - Frame=0 OriID=evm.model.Cha06g018130 OriTrascriptID=evm.model.Cha06g018130 OriGeneID=evm.TU.Cha06g018130 OriSeqID=Cha6	0	386.02	58	25	183	20	503	55.4	5.73	671.89	25	95.7	106.8	102.9	96.9	97.1	98.2	96.2	101.2	105.1	12660.4	14133.3	13616.1	12825.2	12844	12999.7	12729.4	13388.2	13913.1	10922.8	12350.6	10870.6	12825.2	11812.3	10610	10311.8	11069	12098.6	32	32	32	32	32	32	32
4.35488e+17	FALSE	High	GWHPACFB019140	mRNA=GWHTACFB019140 Gene=GWHGACFB019140 Position=GWHACFB00000005: 160795484-160795645, 160795740-160795867, 160802868-160803018, 160803123-160803326, 160803981-160804399, 160804551-160804743, 160804843-160804938, 160806296-160806451, 160807214-160807378: + Frame=0 OriID=evm.model.Cha05g016380 OriTrascriptID=evm.model.Cha05g016380 OriGeneID=evm.TU.Cha05g016380 OriSeqID=Cha5	0	379.942	73	33	132	33	557	60.6	5.86	460.13	33	96.3	101.5	98.4	102.9	96.7	104.2	94.8	98	107.1	13385.4	14107.7	13670.7	14295.3	13441.8	14476.5	13172.4	13624	14882.7	11548.3	12328.2	10914.2	14295.3	12362	11815.3	10670.7	11263.9	12941.7	45	45	45	45	45	45	45
-4.90561e+18	FALSE	High	GWHPACFB013119	mRNA=GWHTACFB013119 Gene=GWHGACFB013119 Position=GWHACFB00000003: 8811820-8811876, 8816031-8816150, 8816244-8816480, 8816572-8817333, 8817458-8817580, 8817690-8817794, 8817956-8818100, 8818191-8818355, 8818452-8818690, 8818779-8818811, 8818908-8818989, 8819092-8819252, 8819367-8819540, 8819639-8819821, 8819948-8820129, 8820217-8820313: + Frame=0 OriID=evm.model.Cha03g001240 OriTrascriptID=evm.mod…	0	375.658	40	35	158	12	954	105.2	6.81	519.69	35	98.2	96.7	98.9	108.3	96.6	106.5	97.6	99.5	97.8	3869	3812.7	3898.5	4267.5	3807.7	4196.7	3845.6	3921.6	3853.6	3338	3331.8	3112.4	4267.5	3501.8	3425.2	3115.2	3242.3	3351	13	13	13	13	13	13	13
1.03228e+18	FALSE	High	GWHPACFB031722	mRNA=GWHTACFB031722 Gene=GWHGACFB031722 Position=GWHACFB00027839: 85003-85175, 87307-87421, 92702-93013, 93586-93810, 93923-94081, 94194-94297, 94379-94496, 94691-94779, 94896-94971, 95418-95447: - Frame=0 OriID=evm.model.ChaUn6011.4 OriTrascriptID=evm.model.ChaUn6011.4 OriGeneID=evm.TU.ChaUn6011.4 OriSeqID=ChaUn6011	0	375.127	64	20	210	5	466	50.7	5.9	776.4	20	99.8	103.7	105.4	98.8	100.3	98.7	101	101.2	91.2	2745.8	2854.5	2900.2	2719	2760.2	2717.6	2781.1	2785.2	2508.9	2368.9	2494.4	2315.4	2719	2538.5	2218	2252.9	2302.7	2181.7	7	7	7	7	7	7	7
-3.38089e+18	FALSE	High	GWHPACFB026527	mRNA=GWHTACFB026527 Gene=GWHGACFB026527 Position=GWHACFB00000009: 148940678-148941894, 148943812-148944043: - Frame=0 OriID=evm.model.Cha09g017800 OriTrascriptID=evm.model.Cha09g017800 OriGeneID=evm.TU.Cha09g017800 OriSeqID=Cha9	0	373.011	52	19	152	19	482	51.1	6.87	558.21	19	99.4	96.9	96	101.7	99.3	102.4	99.2	101.6	103.4	13670.1	13325.9	13206.5	13985.8	13661.1	14088	13640.5	13971.7	14212.8	11793.9	11645	10543.6	13985.8	12563.7	11498.2	11049.9	11551.4	12359.2	32	32	32	32	32	32	32
3.7108e+17	FALSE	High	GWHPACFB030106	mRNA=GWHTACFB030106 Gene=GWHGACFB030106 Position=GWHACFB00013769: 6648-7263, 7392-7726, 8099-8652, 9105-9153: - Frame=0 OriID=evm.model.ChaUn24092.2 OriTrascriptID=evm.model.ChaUn24092.2 OriGeneID=evm.TU.ChaUn24092.2 OriSeqID=ChaUn24092	0	368.494	49	22	323	2	517	55.9	5.08	1004.39	22	113.3	90.8	90.8	99.3	102.1	106.2	95.7	94.5	107.3	3075	2463.3	2463.9	2694.9	2771.8	2882.5	2596.4	2564.3	2910.7	2653	2152.6	1967.1	2694.9	2549.1	2352.6	2103.3	2120.1	2531.1	2	2	2	2	2	2	2
5.902e+18	FALSE	High	GWHPACFB031324	mRNA=GWHTACFB031324 Gene=GWHGACFB031324 Position=GWHACFB00027482: 53026-53074, 53521-54074, 58153-58487, 58615-59230: + Frame=0 OriID=evm.model.ChaUn5121.1 OriTrascriptID=evm.model.ChaUn5121.1 OriGeneID=evm.TU.ChaUn5121.1 OriSeqID=ChaUn5121	0	367.733	47	21	291	3	517	55.9	5.21	963.55	21	112.3	84.7	124.9	82.8	93.1	93.7	100.6	111.5	96.5	1084.4	818.3	1206.8	799.8	898.9	904.7	971.6	1076.5	931.7	935.6	715.1	963.5	799.8	826.7	738.4	787.1	890	810.2	3	3	3	3	3	3	3
4.42663e+18	FALSE	High	GWHPACFB023876	mRNA=GWHTACFB023876 Gene=GWHGACFB023876 Position=GWHACFB00000008: 106266738-106266851, 106266959-106267059, 106268473-106268593, 106268677-106268736, 106269092-106269159, 106270493-106270535, 106270922-106270987, 106271147-106271185, 106271270-106271352, 106272487-106272601, 106272844-106272918, 106273554-106273712, 106273865-106273972, 106274063-106274167, 106274246-106274386, 106274468-10627457…	0	363.843	47	31	112	31	892	97.9	5.14	362.97	31	98.3	106	94.6	101.7	105.3	97.7	97.4	100.3	98.6	12263.6	13215.8	11803.2	12682	13137.6	12187.9	12144.9	12503.1	12296.8	10580.4	11548.8	9423.2	12682	12082.3	9947.4	9838.3	10337.2	10693.1	41	41	41	41	41	41	41
7.8938e+18	FALSE	High	GWHPACFB005653	mRNA=GWHTACFB005653 Gene=GWHGACFB005653 Position=GWHACFB00000012: 2371660-2372164, 2372255-2372337, 2372435-2372589, 2372709-2373188, 2373667-2373909, 2374013-2374227, 2374317-2374584, 2375919-2375976: - Frame=0 OriID=evm.model.Cha12g000350 OriTrascriptID=evm.model.Cha12g000350 OriGeneID=evm.TU.Cha12g000350 OriSeqID=Cha12	0	363.701	47	29	161	10	668	73.5	5.21	590.79	29	101.6	101	89.9	106.1	102.9	98.4	92.6	98.1	109.3	3466.1	3445.2	3066.8	3619.7	3510.2	3357.4	3159.9	3344.7	3730	2990.4	3010.6	2448.4	3619.7	3228.2	2740.2	2559.8	2765.3	3243.5	11	11	11	11	11	11	11
-9.13893e+18	FALSE	High	GWHPACFB020485	mRNA=GWHTACFB020485 Gene=GWHGACFB020485 Position=GWHACFB00000006: 119204513-119204786, 119206895-119206956, 119411969-119412106, 119413062-119413199, 119414033-119414206, 119414594-119414683, 119415489-119415872, 119418314-119418456, 119425475-119425535: - Frame=0 OriID=evm.model.Cha06g012960 OriTrascriptID=evm.model.Cha06g012960 OriGeneID=evm.TU.Cha06g012960 OriSeqID=Cha6	0	363.04	80	34	155	24	487	53	6.13	512	34	106.5	104.1	99.7	103.9	93.9	100.5	93.4	94.9	103.2	13720.2	13416.8	12848.3	13384.8	12100.6	12948.5	12042.4	12235.4	13299.7	11837.1	11724.4	10257.6	13384.8	11128.6	10568.2	9755.3	10115.9	11565.2	32	32	32	32	32	32	32
-4.93985e+18	FALSE	High	GWHPACFB019364	mRNA=GWHTACFB019364 Gene=GWHGACFB019364 Position=GWHACFB00000006: 11505665-11505793, 11507077-11507264, 11507719-11507779, 11508092-11508169, 11508985-11509080, 11509651-11509777, 11510122-11510347, 11510588-11510782, 11510929-11511343, 11512033-11512098: - Frame=0 OriID=evm.model.Cha06g001830 OriTrascriptID=evm.model.Cha06g001830 OriGeneID=evm.TU.Cha06g001830 OriSeqID=Cha6	0	361.701	57	22	139	6	526	54.7	5.81	527.55	22	101	98.6	93.5	98.1	98.7	102	103.4	102.8	102.1	4513.4	4406.2	4179.9	4384.7	4410.5	4560.6	4621.8	4595.2	4562.2	3893.9	3850.4	3337.1	4384.7	4056.2	3722.2	3744	3799.2	3967.2	10	10	10	10	10	10	10
5.78003e+17	FALSE	High	GWHPACFB009317	mRNA=GWHTACFB009317 Gene=GWHGACFB009317 Position=GWHACFB00000014: 65446779-65446965, 65447058-65447300, 65448069-65448548, 65448687-65448841, 65448934-65449016, 65449138-65449612: + Frame=0 OriID=evm.model.Cha14g009370 OriTrascriptID=evm.model.Cha14g009370 OriGeneID=evm.TU.Cha14g009370 OriSeqID=Cha14	0	358.956	52	28	176	9	540	59.7	5.01	620.16	28	103.2	101	93.6	101.5	99.1	103.1	98.5	98.9	101.2	5065	4957.3	4594.9	4985.1	4865.9	5061.6	4834.7	4856.5	4971	4369.8	4332	3668.4	4985.1	4475	4131.1	3916.5	4015.2	4322.7	12	12	12	12	12	12	12
7.4245e+18	FALSE	High	GWHPACFB002866	mRNA=GWHTACFB002866 Gene=GWHGACFB002866 Position=GWHACFB00000010: 19347983-19348150, 19348570-19348624, 19350639-19350850, 19352011-19352132, 19352224-19352371, 19353114-19353183, 19353411-19353612, 19353871-19353916, 19355407-19355551, 19357152-19357270, 19357423-19357494, 19357614-19357717, 19358622-19358678, 19358782-19358974, 19359676-19359822, 19361900-19362049: + Frame=0 OriID=evm.model.Cha…	0	356.103	31	17	149	17	669	74.2	5.58	527.44	17	96.1	86.3	106.8	93.2	94.8	105.4	108.3	103.2	106	13641.4	12258.2	15165.7	13233.5	13459.3	14974.4	15386.1	14649.6	15052.1	11769.1	10712	12107.7	13233.5	12378.1	12221.7	12463.9	12111.9	13089	33	33	33	33	33	33	33
-4.34149e+18	FALSE	High	GWHPACFB019156	mRNA=GWHTACFB019156 Gene=GWHGACFB019156 Position=GWHACFB00000005: 161968045-161970485, 161971363-161971450, 161971541-161971543: - Frame=0 OriID=evm.model.Cha05g016470 OriTrascriptID=evm.model.Cha05g016470 OriGeneID=evm.TU.Cha05g016470 OriSeqID=Cha5	0	352.636	37	28	149	6	843	93.8	6.11	492.42	28	110	111.1	92.5	102.7	91.3	103.1	94.7	93.7	100.9	4279.7	4321.5	3598.9	3994.7	3552.2	4013	3686.1	3644.3	3925	3692.3	3776.4	2873.2	3994.7	3266.9	3275.3	2986	3013	3413.1	9	9	9	9	9	9	9
1.00154e+18	FALSE	High	GWHPACFB009393	mRNA=GWHTACFB009393 Gene=GWHGACFB009393 Position=GWHACFB00000014: 70093082-70093190, 70093271-70093476, 70093598-70093708, 70093979-70094089, 70094174-70094283, 70094384-70094493, 70094635-70094810, 70094970-70095131, 70095234-70095352, 70095466-70095553, 70095634-70095739, 70095942-70096030, 70096508-70096651, 70096749-70096841, 70096954-70097020, 70097118-70097230, 70097375-70097470, 70098142-7…	0	351.774	60	30	160	28	721	79.8	8.5	508.59	30	90.7	85.8	107.8	108.7	92	102.9	105.1	105.1	102	12515.1	11840.2	14876.3	15003.8	12695.7	14201.1	14509.7	14513.2	14073.1	10797.4	10346.7	11876.7	15003.8	11675.9	11590.5	11754	11999.1	12237.7	41	41	41	41	41	41	41
7.58405e+18	FALSE	High	GWHPACFB022726	mRNA=GWHTACFB022726 Gene=GWHGACFB022726 Position=GWHACFB00000007: 160780247-160780331, 160780424-160780512, 160781497-160781616, 160781694-160781850, 160782434-160782498, 160782645-160782758, 160785967-160786031, 160786189-160786228, 160786329-160786497, 160787066-160787178, 160787614-160787708, 160788229-160788289, 160788391-160788762: - Frame=0 OriID=evm.model.Cha07g014420 OriTrascriptID=evm.mo…	0	350.203	44	17	149	16	514	55.6	6.1	585.72	17	99.4	90.2	111.9	89.7	90.9	100.2	108.8	104.3	104.7	12400.5	11245.1	13949.7	11184.7	11338.2	12494	13562	12999.2	13050	10698.5	9826.7	11136.9	11184.7	10427.4	10197.2	10986.3	10747.4	11348	28	28	28	28	28	28	28
7.76572e+18	FALSE	High	GWHPACFB018040	mRNA=GWHTACFB018040 Gene=GWHGACFB018040 Position=GWHACFB00000005: 45421885-45422766, 45423449-45423910: - Frame=0 OriID=evm.model.Cha05g005330 OriTrascriptID=evm.model.Cha05g005330 OriGeneID=evm.TU.Cha05g005330 OriSeqID=Cha5	0	349.164	54	24	308	2	447	49.4	9.07	971.38	24	104.8	111.2	90.6	105.5	98	93.9	97.7	98.8	99.6	581.3	616.7	502.5	585.4	543.5	521	541.9	547.8	552.3	501.5	538.9	401.2	585.4	499.8	425.2	439	452.9	480.3	3	3	3	3	3	3	3
7.6435e+18	FALSE	High	GWHPACFB028758	mRNA=GWHTACFB028758 Gene=GWHGACFB028758 Position=GWHACFB00005862: 65264-65461, 65991-66149, 66338-66655, 67411-67671, 67785-67862, 69171-69365: - Frame=0 OriID=evm.model.ChaUn16168.5 OriTrascriptID=evm.model.ChaUn16168.5 OriGeneID=evm.TU.ChaUn16168.5 OriSeqID=ChaUn16168	0	347.822	69	27	192	22	402	42.6	6.01	670.45	27	100	105	108.2	95.7	97.3	95.9	101.1	99.7	97.1	16718.9	17564	18103.2	16006.2	16265.1	16034.9	16914.2	16670.6	16240.9	14424.2	15348.5	14452.9	16006.2	14958.5	13087.2	13701.8	13782.8	14122.8	34	34	34	34	34	34	34
7.73707e+18	FALSE	High	GWHPACFB012085	mRNA=GWHTACFB012085 Gene=GWHGACFB012085 Position=GWHACFB00000002: 116401159-116401170, 116401263-116401343, 116401424-116401453, 116401940-116401987, 116402081-116402176, 116402262-116402329, 116402431-116402488, 116402572-116402658, 116402751-116402798, 116402905-116402961, 116403072-116403330, 116403421-116403613, 116404075-116404185, 116404880-116404979: - Frame=0 OriID=evm.model.Cha02g010280 …	0	346.7	50	24	209	11	415	47.7	4.53	685.38	24	102.8	91.1	99.1	88.5	100.7	97.4	110.3	100.1	110.1	10340.3	9157.5	9963.3	8902.8	10125.6	9790.2	11094.4	10062.1	11067.7	8921.1	8002.4	7954.3	8902.8	9312.2	7990.5	8987.3	8319.1	9624.3	19	19	19	19	19	19	19
-2.95164e+18	FALSE	High	GWHPACFB002386	mRNA=GWHTACFB002386 Gene=GWHGACFB002386 Position=GWHACFB00000001: 205592916-205593056, 205593753-205593845, 205593925-205594017, 205594749-205594873, 205594957-205595032, 205595139-205595216, 205595300-205595469, 205595652-205595886, 205595995-205596237, 205596412-205596507, 205596617-205596754, 205597144-205597269, 205597365-205597604: - Frame=0 OriID=evm.model.Cha01g023840 OriTrascriptID=evm.mo…	0	346.63	53	29	135	10	617	65.2	5.5	515.6	29	98.9	99.3	96.5	96.7	106.9	96.4	103	100	102.4	4289.3	4308.1	4183.6	4193.1	4634.3	4178.3	4466.2	4334.7	4440.1	3700.6	3764.7	3340	4193.1	4262	3410.2	3618	3583.8	3861	11	11	11	11	11	11	11
5.69305e+18	FALSE	High	GWHPACFB013688	mRNA=GWHTACFB013688 Gene=GWHGACFB013688 Position=GWHACFB00000003: 90914324-90914419, 90916568-90918467, 90919382-90919818: + Frame=0 OriID=evm.model.Cha03g006930 OriTrascriptID=evm.model.Cha03g006930 OriGeneID=evm.TU.Cha03g006930 OriSeqID=Cha3	0	346.176	50	33	168	23	810	92.2	6.02	538.75	33	108.2	104.8	92.4	102.3	100.5	101.3	98.5	94.4	97.6	11875.4	11499.4	10137.3	11226.2	11025.5	11120.7	10809.8	10354	10707.5	10245.5	10048.9	8093.2	11226.2	10139.8	9076.4	8756.8	8560.4	9311	32	32	32	32	32	32	32
-2.68781e+18	FALSE	High	GWHPACFB029710	mRNA=GWHTACFB029710 Gene=GWHGACFB029710 Position=GWHACFB00011144: 66815-68327, 68433-68770: - Frame=0 OriID=evm.model.ChaUn2147.26 OriTrascriptID=evm.model.ChaUn2147.26 OriGeneID=evm.TU.ChaUn2147.26 OriSeqID=ChaUn2147	0	345.036	40	22	322	14	616	67.3	5.58	1120.01	22	99.7	97.5	100.2	98.6	104.9	99.4	99.2	98	102.4	13475.3	13170.2	13537.8	13319.9	14174.7	13435.1	13404.9	13246.7	13831.8	11625.8	11508.9	10808.1	13319.9	13036.1	10965.3	10859	10952	12027.9	23	23	23	23	23	23	23
-5.72457e+18	FALSE	High	GWHPACFB003227	mRNA=GWHTACFB003227 Gene=GWHGACFB003227 Position=GWHACFB00000010: 47456006-47456887, 47457007-47457468: - Frame=0 OriID=evm.model.Cha10g006530 OriTrascriptID=evm.model.Cha10g006530 OriGeneID=evm.TU.Cha10g006530 OriSeqID=Cha10	0	344.161	54	24	313	1	447	49.3	9.07	998.29	24	86.4	107.5	106.8	92.3	110.4	84.2	105	108.6	98.9	128	159.3	158.3	136.7	163.6	124.7	155.5	160.9	146.5	110.4	139.2	126.4	136.7	150.5	101.8	126	133	127.4	1	1	1	1	1	1	1
-4.22969e+18	FALSE	High	GWHPACFB023489	mRNA=GWHTACFB023489 Gene=GWHGACFB023489 Position=GWHACFB00000008: 68474971-68475060, 68477982-68478118, 68478395-68478523, 68478705-68478763, 68486370-68486482, 68486568-68486660, 68487210-68487312, 68489619-68489701, 68493078-68493233: + Frame=0 OriID=evm.model.Cha08g006390 OriTrascriptID=evm.model.Cha08g006390 OriGeneID=evm.TU.Cha08g006390 OriSeqID=Cha8	0	343.368	71	18	243	14	320	35.5	5.44	903	18	101.5	97.6	103.1	99.8	96.9	99.2	101.8	101.5	98.5	20051.2	19290.2	20379.7	19729.4	19142.3	19594.4	20113.9	20065.9	19470.1	17299.2	16857	16270.4	19729.4	17604.6	15992.4	16293.8	16589.9	16930.8	24	24	24	24	24	24	24
2.3041e+18	FALSE	High	GWHPACFB007938	mRNA=GWHTACFB007938 Gene=GWHGACFB007938 Position=GWHACFB00000013: 83606821-83607060, 83607150-83607275, 83607661-83607798, 83607904-83607999, 83608174-83608416, 83608522-83608756, 83608932-83609101, 83609182-83609259, 83609366-83609441, 83609551-83609651, 83610699-83610962, 83614941-83615064, 83616294-83616717, 83617545-83617651, 83617958-83618052, 83618213-83618289, 83618479-83618599, 83619018-8…	0	343.125	34	26	114	7	936	101.3	5.94	446.07	26	96.7	99.5	103.9	93.5	105.2	97.9	107.8	98.3	97	1763.8	1816.4	1896.5	1707	1920.4	1786	1966.8	1794.6	1770.7	1521.7	1587.3	1514.1	1707	1766.1	1457.7	1593.3	1483.7	1539.8	9	9	9	9	9	9	9
4.16015e+18	FALSE	High	GWHPACFB014376	mRNA=GWHTACFB014376 Gene=GWHGACFB014376 Position=GWHACFB00000003: 134377461-134378360, 134386552-134386926, 134389685-134389979, 134391181-134391427, 134401188-134401576, 134410015-134410092, 134422693-134422697, 134431987-134431989: - Frame=0 OriID=evm.model.Cha03g013810 OriTrascriptID=evm.model.Cha03g013810 OriGeneID=evm.TU.Cha03g013810 OriSeqID=Cha3	0	338.52	46	25	106	25	763	83.3	7.69	412.86	25	101.9	100	97.6	103	100.9	100.3	98.6	96.8	100.9	10733.9	10530.9	10281	10839.6	10622.7	10556	10377.8	10192.9	10622.7	9260.7	9202.6	8208	10839.6	9769.4	8615.5	8406.8	8427.2	9237.3	35	35	35	35	35	35	35
8.695e+18	FALSE	High	GWHPACFB005741	mRNA=GWHTACFB005741 Gene=GWHGACFB005741 Position=GWHACFB00000012: 6132768-6132869, 6138596-6138709, 6139585-6139625, 6139753-6139815, 6139913-6140001, 6140210-6140304, 6140412-6140483, 6144717-6144797, 6144946-6145035, 6145133-6145234, 6146600-6146689, 6146952-6147036, 6147628-6147746, 6147893-6147964, 6148789-6148866, 6148993-6149028: - Frame=0 OriID=evm.model.Cha12g001230 OriTrascriptID=evm.mod…	0	338.002	56	22	195	22	442	48.4	7.5	656.03	22	105	95.7	110.6	101.1	86.4	101.2	100.4	95.5	104.1	17843.9	16259.2	18796.4	17175.3	14675.7	17202.5	17055.9	16224.8	17679.6	15394.8	14208.3	15006.3	17175.3	13496.8	14040.2	13816.6	13414.2	15373.8	28	28	28	28	28	28	28
4.28117e+18	FALSE	High	GWHPACFB009860	mRNA=GWHTACFB009860 Gene=GWHGACFB009860 Position=GWHACFB00000015: 2893736-2893837, 2895261-2895336, 2895693-2895773, 2895860-2895940, 2897215-2897291, 2897403-2897457, 2897574-2897622, 2898961-2899098, 2899623-2899701, 2900505-2900583, 2900698-2900744, 2900867-2901061, 2902663-2902738, 2909546-2909626, 2909696-2909776, 2910565-2910641, 2910764-2910818, 2910927-2910975, 2911156-2911293, 2912069-29…	0	337.843	35	38	109	38	1378	148.6	6.49	373.57	38	104.6	105.1	91.5	102.3	98.1	101.2	97.3	98.1	101.6	12392.6	12460.7	10847	12126.3	11631.1	11994.1	11536.8	11631.5	12041.2	10691.7	10888.9	8659.8	12126.3	10696.8	9789.2	9345.7	9616.6	10470.8	42	42	42	42	42	42	42
-8.92305e+18	FALSE	High	GWHPACFB024308	mRNA=GWHTACFB024308 Gene=GWHGACFB024308 Position=GWHACFB00000008: 130686475-130686618, 130687257-130687648, 130687763-130687847, 130689430-130689652, 130689849-130689952, 130690065-130690152, 130690411-130690565, 130690898-130691896, 130691982-130692368, 130692666-130692998: + Frame=0 OriID=evm.model.Cha08g014580 OriTrascriptID=evm.model.Cha08g014580 OriGeneID=evm.TU.Cha08g014580 OriSeqID=Cha8	0	337.204	45	42	179	15	969	110.5	6.1	505.27	42	94.6	109.1	99	111	100.4	104.3	89.3	94	98.3	5595	6451	5856.5	6564.6	5939.1	6169.1	5280.5	5559.6	5816.1	4827.1	5637.3	4675.6	6564.6	5462	5035	4277.6	4596.5	5057.6	16	16	16	16	16	16	16
-6.26586e+18	FALSE	High	GWHPACFB001144	mRNA=GWHTACFB001144 Gene=GWHGACFB001144 Position=GWHACFB00000001: 117538514-117538573, 117538679-117539072, 117539180-117539793, 117539898-117539963: + Frame=0 OriID=evm.model.Cha01g011440 OriTrascriptID=evm.model.Cha01g011440 OriGeneID=evm.TU.Cha01g011440 OriSeqID=Cha1	0	336.683	53	15	247	2	377	41.7	5.49	809.2	15	101.3	105.6	94.3	102.2	100.2	98.6	98.2	99.9	99.7	3401.7	3543.8	3165.2	3431.4	3364.7	3309.7	3295.9	3353.4	3345.2	2934.8	3096.8	2527	3431.4	3094.4	2701.3	2669.9	2772.5	2908.9	3	3	3	3	3	3	3
7.34717e+18	FALSE	High	GWHPACFB019124	mRNA=GWHTACFB019124 Gene=GWHGACFB019124 Position=GWHACFB00000005: 160227246-160227329, 160228106-160231351, 160231449-160231610, 160236049-160236213, 160239085-160239105: + Frame=0 OriID=evm.model.Cha05g016220 OriTrascriptID=evm.model.Cha05g016220 OriGeneID=evm.TU.Cha05g016220 OriSeqID=Cha5	0	335.944	35	39	105	39	1225	139	4.87	346.75	39	102.5	106.2	91.1	101.6	105.7	99.5	99.2	96.8	97.4	11793.4	12223.9	10481.7	11692.8	12164.7	11455.8	11423.5	11140.1	11212.9	10174.8	10682	8368.2	11692.8	11187.5	9349.9	9253.9	9210.3	9750.5	46	46	46	46	46	46	46
8.19505e+18	FALSE	High	GWHPACFB020559	mRNA=GWHTACFB020559 Gene=GWHGACFB020559 Position=GWHACFB00000006: 125995770-125995882, 125997259-125997379, 125997467-125997541, 125998018-125998169, 125998273-125998378, 125998694-125998759, 125998998-125999093, 125999195-125999266, 125999360-125999443, 125999528-125999626, 126000048-126000095, 126000217-126000270, 126000408-126000506, 126000599-126000688, 126000782-126000859, 126000988-12600106…	0	334.061	52	25	196	18	578	63.8	6.73	678.14	25	107.4	102.3	93.9	104.5	92.8	103.5	96.4	98.1	101	19847	18907.2	17361.2	19323	17154.1	19133.8	17810	18137	18674.3	17123	16522.3	13860.5	19323	15776.1	15616.4	14427.5	14995.2	16238.8	28	28	28	28	28	28	28
-7.03186e+18	FALSE	High	GWHPACFB025955	mRNA=GWHTACFB025955 Gene=GWHGACFB025955 Position=GWHACFB00000009: 114128767-114129513, 114130346-114131056: - Frame=0 OriID=evm.model.Cha09g012080 OriTrascriptID=evm.model.Cha09g012080 OriGeneID=evm.TU.Cha09g012080 OriSeqID=Cha9	0	333.924	61	25	200	8	485	53.5	6.64	648.75	25	102	102	88.5	109	98.9	101.9	92.4	98.1	107.3	6488.9	6490	5631.9	6932.4	6292.5	6482.6	5876.2	6239.3	6825.6	5598.3	5671.4	4496.3	6932.4	5787	5290.9	4760.2	5158.5	5935.4	13	13	13	13	13	13	13
8.52775e+17	FALSE	High	GWHPACFB012369	mRNA=GWHTACFB012369 Gene=GWHGACFB012369 Position=GWHACFB00000002: 137229291-137229356, 137229529-137230142, 137230687-137231080, 137231354-137231413: - Frame=0 OriID=evm.model.Cha02g013250 OriTrascriptID=evm.model.Cha02g013250 OriGeneID=evm.TU.Cha02g013250 OriSeqID=Cha2	0	330.841	53	15	227	1	377	41.6	5.49	765.15	15	100.1	103.1	88.7	99.8	111.5	104	98.4	98.4	96.1	310.6	320.1	275.4	309.7	346.1	323	305.4	305.4	298.2	268	279.7	219.9	309.7	318.3	263.6	247.4	252.5	259.3	1	1	1	1	1	1	1
-2.58516e+18	FALSE	High	GWHPACFB012168	mRNA=GWHTACFB012168 Gene=GWHGACFB012168 Position=GWHACFB00000002: 121861168-121861512, 121861594-121861654, 121861997-121862091, 121862182-121862294, 121862572-121862740, 121862836-121862875, 121862986-121863050, 121863197-121863310, 121863419-121863491, 121865567-121865682, 121865772-121865891, 121866633-121866721, 121866911-121866995: + Frame=0 OriID=evm.model.Cha02g011240 OriTrascriptID=evm.mo…	0	326.224	40	13	207	12	494	53.7	5.59	811.5	13	95.9	88.2	108.5	91.7	95.2	105.7	112.2	102.7	99.9	17965.7	16525.8	20331.2	17188.3	17837.7	19796	21012.3	19248.7	18712.4	15499.9	14441.3	16231.7	17188.3	16404.8	16156.9	17021.6	15914.3	16271.9	24	24	24	24	24	24	24
-3.6327e+18	FALSE	High	GWHPACFB023811	mRNA=GWHTACFB023811 Gene=GWHGACFB023811 Position=GWHACFB00000008: 102906895-102907062, 102907918-102908309, 102908496-102908580, 102910076-102910298, 102911059-102911162, 102911295-102911382, 102911615-102911769, 102912608-102913606, 102914270-102914657, 102915339-102915424: + Frame=0 OriID=evm.model.Cha08g009610 OriTrascriptID=evm.model.Cha08g009610 OriGeneID=evm.TU.Cha08g009610 OriSeqID=Cha8	0	325.085	42	39	187	15	895	102.3	5.74	500.76	39	99.6	106.7	95.6	108.1	100.2	101.5	91.9	95.5	100.8	5459.6	5849.3	5239.4	5924.7	5490.1	5559.9	5037.2	5235.4	5525.5	4710.3	5111.5	4182.9	5924.7	5049.1	4537.8	4080.5	4328.5	4804.9	20	20	20	20	20	20	20
1.18064e+18	FALSE	High	GWHPACFB026494	mRNA=GWHTACFB026494 Gene=GWHGACFB026494 Position=GWHACFB00000009: 147093503-147093505, 147093970-147094087, 147094187-147094289, 147094905-147094970, 147095055-147095178, 147095403-147095537, 147096013-147096073, 147096163-147096239, 147096894-147097049, 147097150-147097278, 147097375-147097507, 147097734-147097861, 147098028-147098133, 147098228-147098304, 147098395-147098465, 147098571-14709885…	0	320.671	53	26	132	12	615	66.8	7.66	432.5	26	106.1	110.5	94.7	99.8	96	95.6	98.3	101.6	97.3	7131.6	7426.6	6363	6705.2	6448.8	6424.5	6602.6	6829.3	6535.2	6152.8	6489.8	5080	6705.2	5930.8	5243.5	5348.6	5646.3	5682.9	19	19	19	19	19	19	19
-8.95717e+18	FALSE	High	GWHPACFB019892	mRNA=GWHTACFB019892 Gene=GWHGACFB019892 Position=GWHACFB00000006: 76942772-76943275, 76943941-76944031, 76944127-76944232, 76944362-76944644, 76944961-76945109, 76945254-76945407, 76945692-76946651: + Frame=0 OriID=evm.model.Cha06g007020 OriTrascriptID=evm.model.Cha06g007020 OriGeneID=evm.TU.Cha06g007020 OriSeqID=Cha6	0	319.586	39	23	151	18	748	80.9	6.83	512.29	23	103.7	102.9	96.4	107	91.9	107.5	93.3	91.8	105.6	12352	12253.5	11485.3	12749.1	10944.1	12801.2	11112.6	10929.6	12578.5	10656.7	10707.9	9169.4	12749.1	10065	10448	9002.1	9036.3	10938	25	25	25	25	25	25	25
-6.79423e+18	FALSE	High	GWHPACFB027712	mRNA=GWHTACFB027712 Gene=GWHGACFB027712 Position=GWHACFB00002509: 41258-43702, 46606-47178, 47451-47975: + Frame=0 OriID=evm.model.ChaUn12721.4 OriTrascriptID=evm.model.ChaUn12721.4 OriGeneID=evm.TU.ChaUn12721.4 OriSeqID=ChaUn12721	0	318.811	37	38	110	38	1181	134.3	5.92	361.43	38	101.2	94	101.3	101.6	98.6	110.1	102	98.5	92.6	11302.8	10501.7	11316.4	11347.9	11011.5	12292.5	11389.5	11003.4	10338.5	9751.5	9177	9034.6	11347.9	10127	10032.8	9226.4	9097.3	8990.2	50	50	50	50	50	50	50
8.26365e+18	FALSE	High	GWHPACFB019363	mRNA=GWHTACFB019363 Gene=GWHGACFB019363 Position=GWHACFB00000006: 11359752-11359880, 11362045-11362232, 11362689-11362749, 11363067-11363144, 11363989-11364084, 11364682-11364808, 11365154-11365379, 11365620-11365814, 11365948-11366041, 11373346-11373666, 11374927-11374992: - Frame=0 OriID=evm.model.Cha06g001700 OriTrascriptID=evm.model.Cha06g001700 OriGeneID=evm.TU.Cha06g001700 OriSeqID=Cha6	0	313.216	61	23	104	8	526	54.8	5.58	428.97	23	100.9	103.5	96.1	105.8	100.3	101.2	98.2	99.7	94.4	1472	1510.1	1401.7	1543.2	1463.2	1476.3	1432.5	1454.5	1376.9	1270	1319.6	1119.1	1543.2	1345.7	1204.9	1160.4	1202.5	1197.3	10	10	10	10	10	10	10
-6.92996e+18	FALSE	High	GWHPACFB024826	mRNA=GWHTACFB024826 Gene=GWHGACFB024826 Position=GWHACFB00000009: 8407930-8407935, 8408020-8408076, 8408482-8408547, 8408665-8408776, 8408949-8409077, 8410720-8410791, 8411268-8411383, 8414421-8414497, 8415339-8415824, 8416656-8416971, 8418810-8418956: + Frame=0 OriID=evm.model.Cha09g000790 OriTrascriptID=evm.model.Cha09g000790 OriGeneID=evm.TU.Cha09g000790 OriSeqID=Cha9	0	312.814	59	27	86	27	527	57.1	5.96	267.73	27	102.6	109.5	97.8	100.5	102.8	96	96	97.3	97.4	8244.1	8802.8	7864.4	8080.2	8266.2	7718.9	7720.4	7817.8	7826.9	7112.6	7692.4	6278.6	8080.2	7602.2	6299.9	6254.1	6463.5	6806.1	37	37	37	37	37	37	37
6.85722e+18	FALSE	High	GWHPACFB000365	mRNA=GWHTACFB000365 Gene=GWHGACFB000365 Position=GWHACFB00000001: 21045306-21045541, 21045892-21046015, 21046296-21046511, 21046636-21046764, 21047004-21047250, 21049935-21050267, 21050341-21050567, 21050811-21052361: - Frame=0 OriID=evm.model.Cha01g003650 OriTrascriptID=evm.model.Cha01g003650 OriGeneID=evm.TU.Cha01g003650 OriSeqID=Cha1	0	312.106	37	30	103	30	1020	115.5	7.09	342.24	30	101.7	102.9	93.2	104.6	101.7	102.8	95.6	97.1	100.4	10696.5	10820.2	9806.8	11003.1	10692.5	10813.4	10058.7	10206.8	10554.9	9228.4	9455.4	7829.4	11003.1	9833.6	8825.6	8148.3	8438.7	9178.3	40	40	40	40	40	40	40
-1.78616e+18	FALSE	High	GWHPACFB010512	mRNA=GWHTACFB010512 Gene=GWHGACFB010512 Position=GWHACFB00000015: 75327287-75327475, 75328122-75328499, 75328880-75329074, 75329167-75329244, 75329696-75329884, 75329965-75330192, 75330278-75330643, 75331059-75331256, 75331353-75331523, 75333344-75333451, 75333530-75333745, 75333885-75334091, 75334688-75334792, 75334881-75334994, 75335094-75335168, 75335272-75335421: - Frame=0 OriID=evm.model.Cha…	0	310.717	42	34	102	20	988	107.9	6.61	310.72	34	101.7	108.4	93.3	103.6	105.8	96.2	94.7	99.1	97.2	5455.3	5811.2	5003.4	5558.6	5672.7	5157.1	5080.6	5314.3	5213.5	4706.6	5078.2	3994.5	5558.6	5217	4209.1	4115.7	4393.7	4533.6	25	25	25	25	25	25	25
-3.12344e+18	FALSE	High	GWHPACFB025956	mRNA=GWHTACFB025956 Gene=GWHGACFB025956 Position=GWHACFB00000009: 114156927-114157604, 114159166-114159556, 114159651-114159752, 114160384-114160628: + Frame=0 OriID=evm.model.Cha09g012090 OriTrascriptID=evm.model.Cha09g012090 OriGeneID=evm.TU.Cha09g012090 OriSeqID=Cha9	0	309.413	55	21	118	9	471	52.1	7.34	403.38	21	92.6	107.4	99.8	100.3	104	97	91.3	97.2	110.4	5411.2	6277.6	5830.9	5858.4	6075.1	5666.3	5334.6	5682	6453.6	4668.5	5485.8	4655.2	5858.4	5587.1	4624.7	4321.4	4697.7	5611.9	15	15	15	15	15	15	15
-3.32737e+17	FALSE	High	GWHPACFB007217	mRNA=GWHTACFB007217 Gene=GWHGACFB007217 Position=GWHACFB00000013: 34076447-34077126, 34078234-34078503, 34078754-34079152, 34080095-34080275: - Frame=0 OriID=evm.model.Cha13g002560 OriTrascriptID=evm.model.Cha13g002560 OriGeneID=evm.TU.Cha13g002560 OriSeqID=Cha13	0	305.891	50	20	160	2	509	57.1	5	526.25	20	102.1	106.2	94.3	99.7	101.1	95.6	97.8	97	106.2	494.5	514.4	456.8	483	489.4	463	473.7	469.7	514.4	426.6	449.5	364.7	483	450.1	377.9	383.7	388.3	447.3	2	2	2	2	2	2	2
-1.82606e+18	FALSE	High	GWHPACFB018240	mRNA=GWHTACFB018240 Gene=GWHGACFB018240 Position=GWHACFB00000005: 72177719-72178120, 72179635-72179695, 72179822-72179904, 72179985-72180158, 72180988-72181161, 72181284-72181384, 72181492-72181603, 72184911-72184991, 72185083-72185260, 72185814-72186148, 72186293-72186376: + Frame=0 OriID=evm.model.Cha05g007380 OriTrascriptID=evm.model.Cha05g007380 OriGeneID=evm.TU.Cha05g007380 OriSeqID=Cha5	0	305.576	56	27	101	6	594	67.3	6.28	367.59	27	107.2	96.6	92.7	100.5	103	98.9	96.1	100.1	104.9	1441.7	1297.9	1246.1	1350.8	1384.3	1329.1	1292.1	1346	1410.1	1243.8	1134.2	994.8	1350.8	1273.1	1084.8	1046.7	1112.8	1226.2	8	8	8	8	8	8	8
2.01773e+17	FALSE	High	GWHPACFB012146	mRNA=GWHTACFB012146 Gene=GWHGACFB012146 Position=GWHACFB00000002: 120731074-120732264, 120732451-120732500, 120740132-120740207: - Frame=0 OriID=evm.model.Cha02g011020 OriTrascriptID=evm.model.Cha02g011020 OriGeneID=evm.TU.Cha02g011020 OriSeqID=Cha2	0	303.691	67	22	155	10	438	48	5.72	526.19	22	104.8	98.6	104.4	104.6	88.7	99.8	94.8	101.6	102.7	7027.9	6610.1	7001.7	7010.5	5950.3	6691.4	6354.2	6814.2	6885.2	6063.3	5776.3	5589.9	7010.5	5472.3	5461.3	5147.4	5633.8	5987.2	12	12	12	12	12	12	12
-2.46119e+17	FALSE	High	GWHPACFB000404	mRNA=GWHTACFB000404 Gene=GWHGACFB000404 Position=GWHACFB00000001: 22985387-22985452, 22985883-22986496, 22986976-22987369, 22987500-22987559: - Frame=0 OriID=evm.model.Cha01g004030 OriTrascriptID=evm.model.Cha01g004030 OriGeneID=evm.TU.Cha01g004030 OriSeqID=Cha1	0	299.814	53	15	190	3	377	41.7	5.49	651.04	15	101.2	101.2	91.1	107.2	109.9	99.1	95.8	101.6	93	2394.6	2395	2154.8	2537	2600.8	2344.9	2266.2	2404.2	2201.3	2065.9	2092.9	1720.3	2537	2391.9	1913.8	1835.8	1987.7	1914.2	4	4	4	4	4	4	4
3.33856e+18	FALSE	High	GWHPACFB019541	mRNA=GWHTACFB019541 Gene=GWHGACFB019541 Position=GWHACFB00000006: 29535539-29536102, 29541372-29541624, 29542506-29542585, 29542693-29542835, 29542920-29543018, 29543261-29543450, 29543675-29544073, 29544784-29545185: + Frame=0 OriID=evm.model.Cha06g003530 OriTrascriptID=evm.model.Cha06g003530 OriGeneID=evm.TU.Cha06g003530 OriSeqID=Cha6	0	299.768	53	29	120	9	709	75.3	5.55	421.32	29	97.6	105.6	99.3	98.9	106.4	95.2	101.9	99.2	95.9	3318	3590.5	3374.9	3362.2	3616.3	3237.8	3463.5	3373.4	3260.2	2862.6	3137.6	2694.4	3362.2	3325.8	2642.6	2805.7	2789	2835	10	10	10	10	10	10	10
-7.12485e+18	FALSE	High	GWHPACFB018947	mRNA=GWHTACFB018947 Gene=GWHGACFB018947 Position=GWHACFB00000005: 153474803-153474871, 153475614-153475856, 153475948-153476046, 153476891-153477370, 153477464-153477562, 153478076-153478197, 153484938-153485056, 153485165-153485232, 153486091-153486276, 153486471-153486546, 153486632-153486710, 153486803-153486869, 153488114-153488256, 153488440-153488584, 153488760-153488921, 153489246-15348943…	0	299.415	38	29	142	15	901	97.8	6.43	386.31	29	99.9	103.9	91	101.2	100.8	100.1	97.3	101.8	104.1	5365.2	5577	4886.4	5435.8	5415.2	5374.7	5222.6	5466.2	5588	4628.8	4873.5	3901.1	5435.8	4980.2	4386.7	4230.7	4519.3	4859.2	21	21	21	21	21	21	21
-6.36143e+18	FALSE	High	GWHPACFB031192	mRNA=GWHTACFB031192 Gene=GWHGACFB031192 Position=GWHACFB00027390: 252-317, 1133-1547, 3421-3621, 4311-4536, 10385-10511, 10699-10794, 25620-25697, 29872-29932, 30910-31097, 32563-32691: + Frame=0 OriID=evm.model.ChaUn4653.1 OriTrascriptID=evm.model.ChaUn4653.1 OriGeneID=evm.TU.ChaUn4653.1 OriSeqID=ChaUn4653	0	299.22	70	26	92	18	528	54.9	6.87	328.36	26	99.6	102.2	95.1	101.8	98.6	100.6	96.2	101.6	104.3	5139.4	5274.7	4910.2	5251.6	5086.6	5192.5	4964.1	5243.8	5383.1	4434	4609.4	3920.1	5251.6	4678	4238	4021.3	4335.4	4681	23	23	23	23	23	23	23
3.42104e+18	FALSE	High	GWHPACFB004248	mRNA=GWHTACFB004248 Gene=GWHGACFB004248 Position=GWHACFB00000011: 10167356-10167429, 10168589-10168712, 10169076-10169186, 10170849-10171000, 10171159-10171351, 10171623-10171741, 10171838-10172054, 10172283-10172378, 10172505-10172678, 10173249-10173365, 10173453-10173619, 10174821-10175045, 10175144-10175465, 10175543-10175787, 10183854-10183905: + Frame=0 OriID=evm.model.Cha11g001220 OriTrascr…	0	299.05	41	30	208	26	795	89.8	5.72	621.19	30	102.6	101.8	95.7	101.7	96.7	102.9	98.1	100.9	99.6	14363.7	14253.2	13405.4	14239.5	13542.2	14417.2	13744.7	14129.4	13944.9	12392.3	12455.3	10702.4	14239.5	12454.4	11766.9	11134.3	11681.8	12126.2	35	35	35	35	35	35	35
-5.33566e+17	FALSE	High	GWHPACFB021509	mRNA=GWHTACFB021509 Gene=GWHGACFB021509 Position=GWHACFB00000007: 15723918-15724594, 15726050-15726319, 15727679-15728072: - Frame=0 OriID=evm.model.Cha07g002290 OriTrascriptID=evm.model.Cha07g002290 OriGeneID=evm.TU.Cha07g002290 OriSeqID=Cha7	0	298.841	48	17	154	3	446	50.1	4.87	490.78	17	133.6	97.5	83.3	104.1	85.4	115.5	93.9	90.2	96.5	2579.8	1882.3	1607.5	2009.7	1648	2229.9	1811.8	1740.5	1863.3	2225.7	1644.9	1283.4	2009.7	1515.6	1820	1467.7	1439	1620.3	5	5	5	5	5	5	5
-7.97461e+18	FALSE	High	GWHPACFB001897	mRNA=GWHTACFB001897 Gene=GWHGACFB001897 Position=GWHACFB00000001: 178354917-178355323, 178356241-178356406, 178356504-178356704, 178357047-178357256: - Frame=0 OriID=evm.model.Cha01g018970 OriTrascriptID=evm.model.Cha01g018970 OriGeneID=evm.TU.Cha01g018970 OriSeqID=Cha1	0	298.585	56	14	205	8	327	35.4	9.04	708.16	14	102.1	82.8	96.1	106.6	92.2	100.3	101.2	107.8	111	11820.6	9594.9	11129.8	12344.3	10675	11613.4	11719.2	12481.9	12860.2	10198.2	8384.6	8885.6	12344.3	9817.5	9478.5	9493.5	10319.7	11183	16	16	16	16	16	16	16
3.9103e+18	FALSE	High	GWHPACFB009447	mRNA=GWHTACFB009447 Gene=GWHGACFB009447 Position=GWHACFB00000014: 73661764-73661946, 73662099-73662242, 73662325-73662441, 73662524-73662612, 73662891-73662974, 73668179-73668266, 73668376-73668444, 73669142-73669294, 73669408-73669500, 73669613-73669694, 73670396-73670463, 73670646-73671587: - Frame=0 OriID=evm.model.Cha14g010670 OriTrascriptID=evm.model.Cha14g010670 OriGeneID=evm.TU.Cha14g01067…	0	298.111	43	20	91	20	703	77.4	5.6	356.4	20	101.2	90.5	106.7	95.9	92.3	109	104	103.3	97	10180.6	9102	10734.4	9641.1	9287.6	10965	10458.5	10394.4	9756.2	8783.3	7953.9	8569.9	9641.1	8541.5	8949.3	8472.2	8593.8	8483.8	28	28	28	28	28	28	28
-1.96387e+18	FALSE	High	GWHPACFB028572	mRNA=GWHTACFB028572 Gene=GWHGACFB028572 Position=GWHACFB00005131: 8103-8156, 8275-8394, 8636-8734, 8829-8966, 9146-9280, 9378-9557, 9646-9852, 9937-10056, 10479-10598, 10701-10823, 10913-11017, 11148-11292, 11951-12115, 12246-12484, 12889-12921, 13068-13149, 13720-13880, 14209-14394, 14476-14658, 14763-14941, 15164-15260: + Frame=0 OriID=evm.model.ChaUn15427.1 OriTrascriptID=evm.model.ChaUn15427.…	0	297.692	41	33	109	8	956	105	6.73	338.73	33	95.9	104.5	94.6	104.3	107.8	98.2	96.8	99.1	98.8	1840.4	2005.4	1816.3	2001.2	2069.9	1885	1858.3	1902.3	1897.1	1587.8	1752.4	1450.1	2001.2	1903.6	1538.5	1505.4	1572.8	1649.7	9	9	9	9	9	9	9
-1.63153e+18	FALSE	High	GWHPACFB031899	mRNA=GWHTACFB031899 Gene=GWHGACFB031899 Position=GWHACFB00028034: 51483-51700, 52038-52203, 52348-52539, 53202-53401, 82145-82492, 82595-82760, 82903-83094, 86496-86636: - Frame=0 OriID=evm.model.ChaUn6385.3 OriTrascriptID=evm.model.ChaUn6385.3 OriGeneID=evm.TU.ChaUn6385.3 OriSeqID=ChaUn6385	0	297.411	45	14	177	13	540	56.3	6.13	736.1	14	82	82.8	113.6	76.7	102.7	98.3	124.7	98.8	120.2	12552.4	12676.4	17377.1	11743.1	15721.7	15048.1	19086.3	15114.7	18389.8	10829.6	11077.4	13873.2	11743.1	14458.8	12281.8	15461.4	12496.4	15991.4	16	16	16	16	16	16	16
-3.14366e+18	FALSE	High	GWHPACFB027625	mRNA=GWHTACFB027625 Gene=GWHGACFB027625 Position=GWHACFB00002308: 54078-54126, 54527-55080, 55532-55866, 55995-56610: + Frame=0 OriID=evm.model.ChaUn12510.1 OriTrascriptID=evm.model.ChaUn12510.1 OriGeneID=evm.TU.ChaUn12510.1 OriSeqID=ChaUn12510	0	297.292	38	18	260	2	517	56	5.01	785.92	18	106.1	84.3	123.1	99.2	115.5	92.3	91.5	104.2	83.7	2218	1763.1	2574.6	2075	2415.6	1930.2	1912.9	2179.1	1750.7	1913.6	1540.7	2055.5	2075	2221.6	1575.4	1549.6	1801.6	1522.4	2	2	2	2	2	2	2
-2.70865e+17	FALSE	High	GWHPACFB028489	mRNA=GWHTACFB028489 Gene=GWHGACFB028489 Position=GWHACFB00004806: 54528-56064, 59224-59313, 59428-59511, 59725-59867, 60084-60181, 60268-60328, 60428-60574, 61245-61344, 61439-61554, 63504-63604, 63695-63727, 63811-63814: - Frame=0 OriID=evm.model.ChaUn15098.4 OriTrascriptID=evm.model.ChaUn15098.4 OriGeneID=evm.TU.ChaUn15098.4 OriSeqID=ChaUn15098	0	296.224	27	19	212	10	837	93.5	7.3	675.76	19	108	99.6	97.8	105.6	93.1	104.4	99.1	99.8	92.7	7252.2	6689	6566.3	7087.6	6250.5	7008.3	6652.2	6700.9	6223.2	6256.8	5845.3	5242.3	7087.6	5748.4	5720	5388.8	5540.1	5411.6	15	15	15	15	15	15	15
-2.39141e+18	FALSE	High	GWHPACFB001656	mRNA=GWHTACFB001656 Gene=GWHGACFB001656 Position=GWHACFB00000001: 162124857-162125045, 162126092-162126160, 162127014-162127061, 162127132-162127227, 162127301-162127411, 162129580-162129664, 162129770-162129882, 162130506-162130571, 162131356-162131475, 162131658-162131705, 162137648-162137719, 162137895-162137954, 162138024-162138089, 162139183-162139319, 162139563-162139782, 162142461-16214251…	0	292.992	34	31	91	23	1006	112.8	5.53	357.31	31	97.5	83.5	105.5	103.5	89.6	107.5	104.3	103.8	104.7	6820.7	5839.8	7379.5	7238.4	6269.5	7521.8	7294	7262.2	7324	5884.6	5103.2	5891.5	7238.4	5765.9	6139.1	5908.7	6004.2	6368.8	29	29	29	29	29	29	29
-7.35297e+18	FALSE	High	GWHPACFB005763	mRNA=GWHTACFB005763 Gene=GWHGACFB005763 Position=GWHACFB00000012: 6995194-6995256, 6995365-6995440, 6995681-6995757, 6999353-6999466, 6999551-6999625, 6999720-6999827, 6999919-7000131, 7000242-7000303, 7000429-7000456, 7000542-7000628, 7000729-7000754, 7000878-7000941, 7001041-7001121, 7001337-7001384, 7001942-7001998, 7002103-7002212, 7002301-7002381, 7002476-7002659, 7003168-7003316, 7003395-70…	0	292.39	50	37	106	21	875	98.5	6.01	304.83	37	102.1	106	98.6	99.9	102.6	97.2	94.4	98.9	100.4	6548.5	6801.6	6324.7	6405	6582.5	6232.6	6052.4	6341	6436.7	5649.7	5943.7	5049.4	6405	6053.7	5086.9	4902.9	5242.6	5597.2	31	31	31	31	31	31	31
2.91034e+18	FALSE	High	GWHPACFB007342	mRNA=GWHTACFB007342 Gene=GWHGACFB007342 Position=GWHACFB00000013: 48859904-48860129, 48860275-48860479, 48860607-48860697, 48860777-48860922, 48861650-48861893, 48862001-48862105, 48862223-48862405, 48862502-48862705, 48863596-48864018: + Frame=0 OriID=evm.model.Cha13g003870 OriTrascriptID=evm.model.Cha13g003870 OriGeneID=evm.TU.Cha13g003870 OriSeqID=Cha13	0	291.815	44	19	136	14	608	66.4	8.41	472.52	19	101.1	84.3	96.9	107.5	85.9	108.9	98	106.8	110.7	6873.9	5730.3	6591.7	7308.2	5837.6	7401.6	6663.1	7264	7525.8	5930.5	5007.5	5262.6	7308.2	5368.7	6041	5397.6	6005.7	6544.3	20	20	20	20	20	20	20
5.37928e+18	FALSE	High	GWHPACFB001028	mRNA=GWHTACFB001028 Gene=GWHGACFB001028 Position=GWHACFB00000001: 109077052-109077354, 109077655-109077719, 109077925-109078235, 109084243-109084655: - Frame=0 OriID=evm.model.Cha01g010200 OriTrascriptID=evm.model.Cha01g010200 OriGeneID=evm.TU.Cha01g010200 OriSeqID=Cha1	0	291.406	74	22	131	21	363	39.6	6.18	418.54	22	102.9	103.8	97.1	101.2	95.6	101.1	93.4	97.4	107.4	12920.2	13037.8	12200.9	12705.4	12009.9	12694.7	11732.8	12237.2	13490.8	11146.9	11393.2	9740.7	12705.4	11045.2	10361	9504.5	10117.4	11731.3	36	36	36	36	36	36	36
2.17263e+18	FALSE	High	GWHPACFB009711	mRNA=GWHTACFB009711 Gene=GWHGACFB009711 Position=GWHACFB00000014: 102350815-102350907, 102352661-102354560, 102355424-102355857: + Frame=0 OriID=evm.model.Cha14g013290 OriTrascriptID=evm.model.Cha14g013290 OriGeneID=evm.TU.Cha14g013290 OriSeqID=Cha14	0	289.798	50	33	113	24	808	92.4	6.67	373.71	33	114.2	96.7	93.6	108.4	91.9	105.3	94.9	95.7	99.2	9627.7	8151.5	7893	9136.9	7749.7	8874	7995.3	8068.9	8363.6	8306.3	7123.3	6301.5	9136.9	7127.2	7242.7	6476.8	6671.1	7272.8	31	31	31	31	31	31	31
6.7847e+18	FALSE	High	GWHPACFB014743	mRNA=GWHTACFB014743 Gene=GWHGACFB014743 Position=GWHACFB00000003: 156696801-156697016, 156698207-156698407, 156699027-156699192, 156702009-156702415: + Frame=0 OriID=evm.model.Cha03g017480 OriTrascriptID=evm.model.Cha03g017480 OriGeneID=evm.TU.Cha03g017480 OriSeqID=Cha3	0	289.538	60	15	196	10	329	35.6	8.62	691.7	15	97.7	84	103.1	105.3	96.3	105.3	98.2	104.4	105.6	9970.9	8571.9	10525.4	10750.6	9834.4	10747.8	10028.1	10659.8	10776.9	8602.4	7490.7	8403.1	10750.6	9044.4	8772	8123.5	8813.2	9371.4	15	15	15	15	15	15	15
-1.25551e+18	FALSE	High	GWHPACFB028346	mRNA=GWHTACFB028346 Gene=GWHGACFB028346 Position=GWHACFB00004383: 31734-32387, 32471-32841, 32943-33177, 33304-33396: - Frame=0 OriID=evm.model.ChaUn14670.3 OriTrascriptID=evm.model.ChaUn14670.3 OriGeneID=evm.TU.ChaUn14670.3 OriSeqID=ChaUn14670	0	289.499	59	21	124	3	450	49.6	5.1	422.69	21	105.5	119.9	101.3	94.6	98	92.2	91.4	93.4	103.7	2360.6	2681.8	2266.4	2116.9	2192.3	2063.4	2044.5	2090.2	2321.1	2036.6	2343.5	1809.4	2116.9	2016.2	1684.1	1656.2	1728.1	2018.4	5	5	5	5	5	5	5
-7.51699e+18	FALSE	High	GWHPACFB010301	mRNA=GWHTACFB010301 Gene=GWHGACFB010301 Position=GWHACFB00000015: 40536441-40536714, 40537333-40537394, 40537475-40537612, 40537795-40537932, 40538015-40538188, 40552927-40553016, 40554105-40554334, 40554444-40554597, 40554677-40554819, 40554944-40555078, 40555899-40555983: - Frame=0 OriID=evm.model.Cha15g004940 OriTrascriptID=evm.model.Cha15g004940 OriGeneID=evm.TU.Cha15g004940 OriSeqID=Cha15	0	287.973	55	26	194	10	540	58.3	6.61	609.29	26	100	99.9	94.8	105.1	101.1	103.1	94.3	98.9	102.9	7686.2	7671.7	7281.5	8072.4	7766.5	7917.5	7245.4	7597.1	7903.8	6631.3	6704	5813.3	8072.4	7142.6	6462	5869.3	6281.1	6873	14	14	14	14	14	14	14
-6.91471e+18	FALSE	High	GWHPACFB015005	mRNA=GWHTACFB015005 Gene=GWHGACFB015005 Position=GWHACFB00000003: 171273597-171273693, 171273810-171273991, 171274108-171274290, 171274423-171274608, 171275586-171275746, 171275888-171275969, 171276124-171276156, 171276469-171276707, 171277025-171277189, 171277573-171277717, 171277837-171277941, 171278057-171278179, 171278377-171278496, 171278588-171278707, 171278807-171279013, 171279321-17127950…	0	287.612	34	28	101	11	957	105.3	6.84	314.17	28	107.8	89.8	100.6	102.1	97.2	105.4	98	97.9	101.2	3708.8	3090.8	3463.6	3513.4	3344.3	3627.6	3371.5	3370.6	3483.1	3199.8	2700.9	2765.2	3513.4	3075.7	2960.7	2731.2	2786.7	3028.8	14	14	14	14	14	14	14
5.58038e+18	FALSE	High	GWHPACFB026543	mRNA=GWHTACFB026543 Gene=GWHGACFB026543 Position=GWHACFB00000009: 149627652-149627661, 149640318-149640404, 149647529-149648748: + Frame=0 OriID=evm.model.Cha09g017880 OriTrascriptID=evm.model.Cha09g017880 OriGeneID=evm.TU.Cha09g017880 OriSeqID=Cha9	0	284.772	65	19	128	2	438	48.2	6.33	420.8	19	88	100.8	106.5	111.5	85.3	110.7	96.9	93.4	106.8	765.8	876.9	926.9	969.7	742.4	963.5	843	813	929.2	660.7	766.3	740	969.7	682.8	786.4	682.9	672.2	808	3	3	3	3	3	3	3
-6.21932e+17	FALSE	High	GWHPACFB002695	mRNA=GWHTACFB002695 Gene=GWHGACFB002695 Position=GWHACFB00000010: 6025408-6025481, 6026644-6026743, 6026907-6026975, 6027056-6027292, 6027396-6027573, 6027886-6028018, 6029249-6029408, 6029481-6029631, 6029720-6029820, 6029925-6030083, 6030391-6030459, 6030540-6030608, 6030783-6030920, 6031730-6031858, 6032898-6033048, 6033240-6033250, 6033347-6033487, 6033568-6033693, 6035664-6035726, 6036904-60…	0	282.834	37	27	76	23	950	104.7	5.34	302	27	113.3	106.1	91.7	101.5	95.4	98.6	98.6	98	96.7	6768.5	6342.5	5482.1	6063.9	5701.4	5893.4	5894.3	5853.6	5779.2	5839.5	5542.5	4376.7	6063.9	5243.4	4810	4774.8	4839.6	5025.5	25	25	25	25	25	25	25
7.98584e+17	FALSE	High	GWHPACFB017927	mRNA=GWHTACFB017927 Gene=GWHGACFB017927 Position=GWHACFB00000005: 29377206-29377903, 29378282-29378483, 29378579-29378761, 29378883-29378969: - Frame=0 OriID=evm.model.Cha05g004260 OriTrascriptID=evm.model.Cha05g004260 OriGeneID=evm.TU.Cha05g004260 OriSeqID=Cha5	0	282.818	54	16	141	4	389	43.2	8.32	476.66	16	111.7	97.1	94	106	98.2	106	89	96.9	101	3047.1	2650	2566.1	2893	2680.5	2893.6	2427.7	2643.4	2756.6	2628.9	2315.7	2048.7	2893	2465.2	2361.7	1966.6	2185.5	2397.1	5	5	5	5	5	5	5
-1.32498e+18	FALSE	High	GWHPACFB011513	mRNA=GWHTACFB011513 Gene=GWHGACFB011513 Position=GWHACFB00000002: 40657670-40657744, 40658554-40658668, 40658756-40658818, 40659984-40660055, 40660151-40660205, 40661029-40661115, 40661187-40661259, 40661991-40662056, 40663931-40664044, 40664487-40664598, 40665649-40665755, 40666335-40666418, 40666548-40666651, 40668854-40668914, 40669197-40669325, 40669868-40670035, 40671760-40671878, 40675254-4…	0	282.053	55	26	104	14	617	68.8	5.99	327.63	26	108.9	96.2	98.9	102.8	96.5	103.2	97	97.9	98.7	4504.1	3981.1	4091	4253.9	3990.6	4267.7	4013.7	4048.5	4082.1	3885.9	3478.9	3266.1	4253.9	3670	3483.2	3251.4	3347.2	3549.7	18	18	18	18	18	18	18
-4.03464e+18	FALSE	High	GWHPACFB007465	mRNA=GWHTACFB007465 Gene=GWHGACFB007465 Position=GWHACFB00000013: 56683292-56683345, 56683451-56683646, 56684845-56684966, 56685106-56685313, 56685403-56685548, 56685706-56686012, 56686358-56686809, 56687371-56687658: + Frame=0 OriID=evm.model.Cha13g005110 OriTrascriptID=evm.model.Cha13g005110 OriGeneID=evm.TU.Cha13g005110 OriSeqID=Cha13	0	281.914	46	24	124	23	590	62.2	5.25	435.9	24	94.4	93.7	98.6	97.2	108.9	98.3	107.8	100.6	100.5	12249.2	12152.8	12797.8	12614.2	14132.7	12749.9	13987.2	13048.2	13044.9	10568	10619.9	10217.3	12614.2	12997.4	10406.1	11330.7	10787.9	11343.6	30	30	30	30	30	30	30
-9.00567e+17	FALSE	High	GWHPACFB025344	mRNA=GWHTACFB025344 Gene=GWHGACFB025344 Position=GWHACFB00000009: 75071192-75071740, 75073281-75073403, 75079543-75079641, 75079740-75079823, 75084341-75084484, 75084563-75084628, 75085761-75085829, 75086357-75086464, 75087435-75087487, 75087574-75087712, 75088704-75088860, 75089066-75089144, 75089835-75089901, 75090002-75090130: + Frame=0 OriID=evm.model.Cha09g005970 OriTrascriptID=evm.model.Cha…	0	280.99	55	30	100	14	621	68	5.83	309.29	30	97.9	107.7	96.7	104.2	97.1	104.2	95.1	97	100	4306.8	4737.8	4252.3	4581.6	4271.6	4582.9	4182.4	4264.9	4399.6	3715.7	4140.2	3394.9	4581.6	3928.5	3740.4	3388.1	3526.1	3825.8	19	19	19	19	19	19	19
-7.07451e+18	FALSE	High	GWHPACFB019626	mRNA=GWHTACFB019626 Gene=GWHGACFB019626 Position=GWHACFB00000006: 39113789-39114190, 39118933-39118993, 39119114-39119196, 39119273-39119446, 39120160-39120333, 39120456-39120556, 39120680-39120791, 39126075-39126155, 39126249-39126426, 39126950-39127284, 39127463-39127546: + Frame=0 OriID=evm.model.Cha06g004370 OriTrascriptID=evm.model.Cha06g004370 OriGeneID=evm.TU.Cha06g004370 OriSeqID=Cha6	0	280.598	48	25	103	4	594	67.1	6.18	365.46	25	102.7	102.2	91	99.5	107.5	94.4	99.5	99.2	104.1	1960.1	1950.3	1737.8	1900.4	2052.1	1802.1	1899	1893	1986.5	1691.1	1704.3	1387.4	1900.4	1887.3	1470.8	1538.3	1565.1	1727.4	5	5	5	5	5	5	5
5.24014e+16	FALSE	High	GWHPACFB004409	mRNA=GWHTACFB004409 Gene=GWHGACFB004409 Position=GWHACFB00000011: 33997935-33998283, 34010720-34010818, 34014141-34014313, 34016065-34016371, 34016480-34016565, 34017111-34017221, 34017345-34017596, 34018039-34018088, 34018211-34018477, 34019002-34019761: + Frame=0 OriID=evm.model.Cha11g002840 OriTrascriptID=evm.model.Cha11g002840 OriGeneID=evm.TU.Cha11g002840 OriSeqID=Cha11	0	279.302	42	27	136	17	817	92.1	6.76	425.18	27	94.6	97.3	99.7	98.2	105.9	101	105.5	99.2	98.6	7147.7	7346.8	7531.4	7416	7995.3	7627.7	7968.1	7494.6	7447.2	6166.7	6420.1	6012.8	7416	7353	6225.5	6454.8	6196.3	6475.9	21	21	21	21	21	21	21
-5.8089e+18	FALSE	High	GWHPACFB012803	mRNA=GWHTACFB012803 Gene=GWHGACFB012803 Position=GWHACFB00000002: 160721028-160723978, 160724898-160725392, 160727553-160727760: - Frame=0 OriID=evm.model.Cha02g017590 OriTrascriptID=evm.model.Cha02g017590 OriGeneID=evm.TU.Cha02g017590 OriSeqID=Cha2	0	277.926	39	41	92	7	1217	136.7	7.36	275.16	41	107.6	103.7	87.4	103.9	105.9	99.3	95.3	97.4	99.6	1620.3	1561.9	1316.1	1564.8	1594.7	1495	1435.9	1467.8	1499.6	1397.9	1364.9	1050.7	1564.8	1466.6	1220.2	1163.2	1213.5	1304	7	7	7	7	7	7	7
4.06581e+18	FALSE	High	GWHPACFB010234	mRNA=GWHTACFB010234 Gene=GWHGACFB010234 Position=GWHACFB00000015: 34201277-34201373, 34201645-34201823, 34201902-34202084, 34202165-34202350, 34202611-34202771, 34204126-34204207, 34204322-34204354, 34204563-34204801, 34204930-34205094, 34206433-34206577, 34206687-34206791, 34206875-34206997, 34207095-34207214, 34207504-34207623, 34207710-34207916, 34208022-34208201, 34208308-34208442, 34208618-3…	0	277.799	42	33	102	9	956	105.2	6.7	313.11	33	98.6	95	100.4	106.2	97.3	102.2	99.9	102.1	98.3	1531.4	1475.4	1559.9	1650.1	1512.1	1587.2	1552.1	1586.5	1526.8	1321.2	1289.3	1245.4	1650.1	1390.6	1295.4	1257.3	1311.7	1327.7	10	10	10	10	10	10	10
6.21206e+18	FALSE	High	GWHPACFB015782	mRNA=GWHTACFB015782 Gene=GWHGACFB015782 Position=GWHACFB00000004: 34671338-34671394, 34671614-34671730, 34672012-34672134, 34673333-34673874, 34688080-34688109, 34695704-34695824, 34709758-34709841, 34733893-34733910: - Frame=0 OriID=evm.model.Cha04g005780 OriTrascriptID=evm.model.Cha04g005780 OriGeneID=evm.TU.Cha04g005780 OriSeqID=Cha4	0	277.393	44	18	247	7	363	41.2	5.03	677.09	18	99.6	109.3	104.9	94.6	95.3	92.9	100.4	102.3	100.7	3500.7	3839.8	3686.3	3322.2	3347.1	3262.2	3525.7	3594.9	3537.9	3020.2	3355.5	2943	3322.2	3078.2	2662.5	2856.1	2972.2	3076.5	8	8	8	8	8	8	8
1.83867e+18	FALSE	High	GWHPACFB004870	mRNA=GWHTACFB004870 Gene=GWHGACFB004870 Position=GWHACFB00000011: 63291787-63291831, 63292311-63292515, 63293518-63293606, 63293728-63293806, 63293971-63294098, 63294793-63294891, 63295048-63295156, 63295374-63295453, 63295536-63295763, 63295853-63295918, 63297316-63297432, 63297519-63297716, 63297953-63298069, 63298303-63298362, 63298650-63298736, 63298934-63299017, 63299096-63299230, 63299318-6…	0	276.862	30	44	110	15	1706	192.8	5.47	308.18	44	103.9	103.7	98.6	105.2	101.4	102.1	95.8	94.7	94.6	2898.1	2893.4	2751	2934.8	2827.5	2847.1	2671.5	2641.6	2638.6	2500.3	2528.4	2196.3	2934.8	2600.4	2323.7	2164.1	2184	2294.5	15	15	15	15	15	15	15
-2.18838e+18	FALSE	High	GWHPACFB028930	mRNA=GWHTACFB028930 Gene=GWHGACFB028930 Position=GWHACFB00006624: 21578-21608, 22429-22484, 22599-22697, 23655-23714, 24430-24541, 24637-24845, 25684-25812, 25965-26102, 27182-27332, 27433-27515, 27874-27921, 28302-28355, 28449-28532, 28634-28819: + Frame=0 OriID=evm.model.ChaUn16938.2 OriTrascriptID=evm.model.ChaUn16938.2 OriGeneID=evm.TU.ChaUn16938.2 OriSeqID=ChaUn16938	0	276.565	63	22	129	2	479	53.3	5.1	451.79	22	98.5	99.5	86.9	103.6	104.4	102	97.2	100	107.9	448	452.9	395.6	471.5	475.1	464.1	442.3	454.8	490.8	386.5	395.8	315.8	471.5	436.9	378.8	358.3	376	426.8	2	2	2	2	2	2	2
-4.14329e+18	FALSE	High	GWHPACFB012285	mRNA=GWHTACFB012285 Gene=GWHGACFB012285 Position=GWHACFB00000002: 132269103-132269666, 132270621-132270873, 132271306-132271385, 132272488-132272630, 132272720-132272818, 132273065-132273254, 132273475-132273876, 132275365-132275769: + Frame=0 OriID=evm.model.Cha02g012590 OriTrascriptID=evm.model.Cha02g012590 OriGeneID=evm.TU.Cha02g012590 OriSeqID=Cha2	0	275.765	45	27	107	6	711	75.8	5.54	384.22	27	100.4	100.8	99.6	101.9	104.7	98.3	109.1	90.1	95.1	1003.8	1008.4	996	1019.4	1046.9	983.4	1091.3	901.1	951.3	866	881.2	795.2	1019.4	962.8	802.6	884	745	827.2	8	8	8	8	8	8	8
-7.30039e+17	FALSE	High	GWHPACFB023462	mRNA=GWHTACFB023462 Gene=GWHGACFB023462 Position=GWHACFB00000008: 62150228-62151109, 62151449-62151910: - Frame=0 OriID=evm.model.Cha08g006120 OriTrascriptID=evm.model.Cha08g006120 OriGeneID=evm.TU.Cha08g006120 OriSeqID=Cha8	0	275.659	49	22	279	1	447	49.3	9.07	862.46	22	98.9	107.5	103.5	93.6	91.8	112.9	103.7	91.1	97	112.2	121.9	117.4	106.2	104.1	128	117.6	103.3	110.1	96.8	106.5	93.7	106.2	95.7	104.5	95.3	85.4	95.7	1	1	1	1	1	1	1
5.2838e+18	FALSE	High	GWHPACFB032411	mRNA=GWHTACFB032411 Gene=GWHGACFB032411 Position=GWHACFB00028623: 51641-51733, 52308-52388, 52494-52553, 52833-52912, 53590-53641, 53776-53913, 54011-54274, 54967-55024, 55179-55288, 55378-55416: - Frame=0 OriID=evm.model.ChaUn7433.5 OriTrascriptID=evm.model.ChaUn7433.5 OriGeneID=evm.TU.ChaUn7433.5 OriSeqID=ChaUn7433	0	274.568	70	15	133	9	324	34.2	5.44	491.41	15	102.4	102	100.4	99.9	98.8	100.2	97.5	98.5	100.3	6309.7	6282.3	6186.3	6154.8	6087.1	6175.1	6003.1	6064.8	6177.6	5443.7	5489.9	4938.9	6154.8	5598.1	5039.9	4863	5014.2	5371.9	14	14	14	14	14	14	14
3.17161e+18	FALSE	High	GWHPACFB014921	mRNA=GWHTACFB014921 Gene=GWHGACFB014921 Position=GWHACFB00000003: 168092390-168092699, 168092818-168092981, 168093095-168093157, 168093326-168093394, 168094633-168094740, 168095159-168095329, 168095451-168095528, 168096626-168096694, 168096780-168096860, 168096955-168097074, 168100713-168100829, 168100907-168100944, 168101482-168101554, 168102368-168102439, 168102601-168102666, 168103824-16810389…	0	273.198	36	35	100	31	1083	120.1	7.91	312.32	35	101.6	98.5	96.1	105.1	102.7	101.6	96.8	98.3	99.4	9703.8	9409.8	9181.5	10035.7	9802.5	9698.6	9241.7	9382.4	9488.7	8372	8222.9	7330.2	10035.7	9015.1	7915.7	7486.5	7757.1	8251.2	36	36	36	36	36	36	36
5.16831e+18	FALSE	High	GWHPACFB024701	mRNA=GWHTACFB024701 Gene=GWHGACFB024701 Position=GWHACFB00000008: 150804178-150805316, 150805982-150806069, 150806165-150806167: - Frame=0 OriID=evm.model.Cha08g018460 OriTrascriptID=evm.model.Cha08g018460 OriGeneID=evm.TU.Cha08g018460 OriSeqID=Cha8	0	272.788	56	19	94	7	409	45.5	5.96	333.65	19	100.3	107.2	88.7	101.9	106.1	99.5	97.3	96.9	102	2652.7	2837.3	2346.6	2696.5	2806.3	2633.6	2574.7	2564.4	2698.9	2288.6	2479.4	1873.4	2696.5	2580.9	2149.5	2085.7	2120.2	2346.9	10	10	10	10	10	10	10
-3.45286e+18	FALSE	High	GWHPACFB010395	mRNA=GWHTACFB010395 Gene=GWHGACFB010395 Position=GWHACFB00000015: 57659503-57659631, 57700133-57700655, 57700804-57701138, 57858073-57858626, 57859074-57859122: - Frame=0 OriID=evm.model.Cha15g005890 OriTrascriptID=evm.model.Cha15g005890 OriGeneID=evm.TU.Cha15g005890 OriSeqID=Cha15	0	272.611	45	20	161	14	529	57.6	5.48	537.5	20	101.7	105.8	98.3	100.5	104.6	100.4	90.3	93.1	105.3	7686.2	7994.1	7428.2	7597.2	7908.2	7586.2	6827.1	7039.9	7959.7	6631.3	6985.7	5930.4	7597.2	7272.9	6191.6	5530.5	5820.4	6921.6	18	18	18	18	18	18	18
-4.90124e+18	FALSE	High	GWHPACFB018000	mRNA=GWHTACFB018000 Gene=GWHGACFB018000 Position=GWHACFB00000005: 40379026-40379061, 40379237-40379313, 40379406-40379490, 40379592-40379718, 40379810-40379908, 40380010-40380077, 40380200-40380307, 40380394-40380471, 40380598-40380730, 40380816-40380912, 40382471-40382594, 40382704-40382812, 40383078-40383161, 40383301-40383410: + Frame=0 OriID=evm.model.Cha05g004980 OriTrascriptID=evm.model.Cha…	0	272.434	53	16	68	9	444	46.8	7.03	283.77	16	106.7	105	96.2	108.6	98.3	102.6	91.5	94	97	3632.3	3572.1	3273	3695.4	3346	3493.1	3115.3	3199.8	3300.3	3133.8	3121.5	2613	3695.4	3077.2	2851	2523.6	2645.5	2869.9	12	12	12	12	12	12	12
5.90485e+18	FALSE	High	GWHPACFB023823	mRNA=GWHTACFB023823 Gene=GWHGACFB023823 Position=GWHACFB00000008: 103197039-103197407, 103197735-103197890, 103198071-103198238, 103198362-103198501, 103198580-103198697, 103198788-103199015, 103201915-103202055, 103202156-103202221, 103204359-103204451, 103204545-103204856: - Frame=0 OriID=evm.model.Cha08g009730 OriTrascriptID=evm.model.Cha08g009730 OriGeneID=evm.TU.Cha08g009730 OriSeqID=Cha8	0	271.877	31	17	100	17	596	64.1	7.21	364.05	17	96.3	99.9	98.3	100.2	99.2	100.8	100.4	100.7	104.3	9531.1	9887	9734.9	9919.4	9825.7	9976.6	9938.8	9975.2	10327.2	8223	8639.9	7772	9919.4	9036.4	8142.6	8051.2	8247.2	8980.3	27	27	27	27	27	27	27
6.80939e+18	FALSE	High	GWHPACFB032457	mRNA=GWHTACFB032457 Gene=GWHGACFB032457 Position=GWHACFB00028681: 37875-38554, 39638-39907, 40075-40468: - Frame=0 OriID=evm.model.ChaUn7523.4 OriTrascriptID=evm.model.ChaUn7523.4 OriGeneID=evm.TU.ChaUn7523.4 OriSeqID=ChaUn7523	0	271.32	48	17	145	1	447	50.2	4.89	446.11	17	98.1	121.6	98.1	101	97	93.8	101.2	94.1	95.2	364.3	451.3	364.1	374.9	360	348.1	375.8	349.3	353.3	314.3	394.4	290.7	374.9	331.1	284.1	304.4	288.8	307.2	2	2	2	2	2	2	2
5.3185e+17	FALSE	High	GWHPACFB019242	mRNA=GWHTACFB019242 Gene=GWHGACFB019242 Position=GWHACFB00000006: 3860424-3860609, 3860693-3860776, 3860960-3861013, 3862376-3862423, 3862961-3863043, 3863139-3863289, 3863610-3863747, 3863899-3864027, 3869298-3869506, 3869612-3869723, 3870727-3870786, 3871511-3871609, 3871717-3871772, 3873734-3873792, 3882291-3882295: - Frame=0 OriID=evm.model.Cha06g000530 OriTrascriptID=evm.model.Cha06g000530 O…	0	270.629	62	22	121	1	490	54.5	5.11	412.82	22	91.5	92.4	114.6	98.7	103.4	100.3	100.9	107.3	90.8	310.8	313.6	389	334.9	351	340.6	342.4	364.3	308.3	268.1	274	310.6	334.9	322.8	278	277.4	301.2	268.1	2	2	2	2	2	2	2
6.03628e+18	FALSE	High	GWHPACFB016708	mRNA=GWHTACFB016708 Gene=GWHGACFB016708 Position=GWHACFB00000004: 137423387-137423780, 137424263-137424532, 137425539-137426215: + Frame=0 OriID=evm.model.Cha04g014990 OriTrascriptID=evm.model.Cha04g014990 OriGeneID=evm.TU.Cha04g014990 OriSeqID=Cha4	0	270.574	52	18	126	1	446	50.3	4.86	381.58	18	102.8	114	92.2	102.6	116.7	89.4	93.2	96.9	92	526.1	583.4	471.6	525	597.2	457.4	476.9	495.9	470.5	453.9	509.8	376.5	525	549.2	373.3	386.3	410	409.1	2	2	2	2	2	2	2
4.65512e+18	FALSE	High	GWHPACFB022120	mRNA=GWHTACFB022120 Gene=GWHGACFB022120 Position=GWHACFB00000007: 68938905-68939058, 68940830-68942430: - Frame=0 OriID=evm.model.Cha07g008360 OriTrascriptID=evm.model.Cha07g008360 OriGeneID=evm.TU.Cha07g008360 OriSeqID=Cha7	0	270.498	44	24	181	24	584	65.1	9	533.35	24	97.6	95.1	102.7	108.5	87.7	102.1	96.5	105.2	104.6	16504.4	16087.1	17371.1	18346.2	14829.8	17261.7	16320	17798.4	17696.3	14239.2	14057.9	13868.4	18346.2	13638.5	14088.5	13220.5	14715.2	15388.4	36	36	36	36	36	36	36
1.54281e+18	FALSE	High	GWHPACFB031128	mRNA=GWHTACFB031128 Gene=GWHGACFB031128 Position=GWHACFB00027354: 56516-56587, 59626-59677, 59982-60062, 60225-60343, 60444-60663, 61463-61584, 61680-61805, 62387-62527, 63638-63961: + Frame=0 OriID=evm.model.ChaUn4417.1 OriTrascriptID=evm.model.ChaUn4417.1 OriGeneID=evm.TU.ChaUn4417.1 OriSeqID=ChaUn4417	0	269.558	61	23	164	23	418	45.5	6.15	528.74	23	107.8	107.4	101	99.4	91.7	99.6	95.5	100.1	97.5	17970.8	17891.8	16835.6	16566.6	15272.7	16588.3	15905.4	16686	16251.1	15504.3	15635	13440.9	16566.6	14045.9	13538.9	12884.6	13795.5	14131.6	31	31	31	31	31	31	31
2.30048e+18	FALSE	High	GWHPACFB018109	mRNA=GWHTACFB018109 Gene=GWHGACFB018109 Position=GWHACFB00000005: 53727232-53727567, 53728098-53728200, 53728286-53728458, 53741251-53741451, 53741567-53741779: - Frame=0 OriID=evm.model.Cha05g006050 OriTrascriptID=evm.model.Cha05g006050 OriGeneID=evm.TU.Cha05g006050 OriSeqID=Cha5	0	267.637	72	23	137	11	341	37.7	6.25	425.4	23	102.5	110.2	101.8	97.9	90.3	100.9	95.2	98.3	102.8	5558.6	5977.7	5522.3	5309.5	4897.8	5471.2	5163.1	5329.4	5573.3	4795.7	5223.7	4408.8	5309.5	4504.4	4465.4	4182.5	4406.2	4846.4	17	17	17	17	17	17	17
-4.77382e+18	FALSE	High	GWHPACFB018108	mRNA=GWHTACFB018108 Gene=GWHGACFB018108 Position=GWHACFB00000005: 53697943-53698278, 53698807-53698909, 53698995-53699167, 53702643-53702843, 53702947-53703159: - Frame=0 OriID=evm.model.Cha05g006060 OriTrascriptID=evm.model.Cha05g006060 OriGeneID=evm.TU.Cha05g006060 OriSeqID=Cha5	0	267.522	73	24	140	12	341	37.5	6.54	454.98	24	105.6	109.1	104	97.6	94	97.3	97.9	97	97.6	6384.1	6598.9	6289.5	5900.4	5682.6	5885.2	5920.8	5863.9	5901.8	5507.9	5766.5	5021.3	5900.4	5226.1	4803.3	4796.3	4848.1	5132.1	19	19	19	19	19	19	19
3.75966e+18	FALSE	High	GWHPACFB016854	mRNA=GWHTACFB016854 Gene=GWHGACFB016854 Position=GWHACFB00000004: 151444514-151445929, 151446325-151446397, 151446487-151446614, 151468877-151469158, 151469275-151469652, 151470303-151470412, 151473621-151473849, 151474403-151474984: + Frame=0 OriID=evm.model.Cha04g016450 OriTrascriptID=evm.model.Cha04g016450 OriGeneID=evm.TU.Cha04g016450 OriSeqID=Cha4	0	266.399	34	29	78	15	1065	116.5	5.36	264.94	29	101.8	109.4	95.3	100.5	106.2	96.6	93.1	97.5	99.6	5341.1	5739.2	4999.6	5269.2	5570.1	5068.3	4883.6	5111.9	5227.1	4608	5015.3	3991.5	5269.2	5122.7	4136.6	3956.1	4226.4	4545.4	18	18	18	18	18	18	18
-3.60978e+18	FALSE	High	GWHPACFB004925	mRNA=GWHTACFB004925 Gene=GWHGACFB004925 Position=GWHACFB00000011: 66078665-66078880, 66079968-66080159, 66080490-66080658, 66080775-66081110, 66137151-66137230, 66138093-66138284, 66138610-66138778, 66138875-66139266: + Frame=0 OriID=evm.model.Cha11g007990 OriTrascriptID=evm.model.Cha11g007990 OriGeneID=evm.TU.Cha11g007990 OriSeqID=Cha11	0	264.682	53	18	107	16	581	63.1	9.26	381.42	18	97.9	91.2	100.4	97	92.5	100.1	106	108.1	106.7	9376.5	8726.8	9614.1	9289.5	8857.6	9583.3	10142.9	10348	10217.7	8089.6	7626	7675.5	9289.5	8146.1	7821.6	8216.5	8555.4	8885.1	24	24	24	24	24	24	24
-2.34169e+18	FALSE	High	GWHPACFB031682	mRNA=GWHTACFB031682 Gene=GWHGACFB031682 Position=GWHACFB00027784: 50629-50757, 51883-51979, 55349-55467, 55600-55767, 56003-56131, 61223-61283, 63116-63219, 63305-63388, 63522-63628, 63752-63845, 64225-64338, 64546-64611, 65418-65490, 65585-65671, 65863-65917, 65998-66069, 66489-66551, 67802-67916, 73936-74007: + Frame=0 OriID=evm.model.ChaUn5888.3 OriTrascriptID=evm.model.ChaUn5888.3 OriGeneID=e…	0	264.563	41	22	93	15	602	66.6	7.09	284.68	22	104.5	101.5	96.3	103.9	98.5	101	96.4	99.2	98.8	7389.9	7177.7	6814.1	7349.9	6970.5	7147.9	6817	7015.4	6992	6375.6	6272.3	5440.1	7349.9	6410.6	5833.9	5522.3	5800.1	6080.1	21	21	21	21	21	21	21
-1.52492e+18	FALSE	High	GWHPACFB032063	mRNA=GWHTACFB032063 Gene=GWHGACFB032063 Position=GWHACFB00028245: 42816-42867, 42987-43076, 43238-43321, 43472-43614, 43827-43924, 44034-44094, 44196-44342, 45336-45435, 45543-45658, 45751-45851, 45945-45977, 46071-46074: - Frame=0 OriID=evm.model.ChaUn6796.5 OriTrascriptID=evm.model.ChaUn6796.5 OriGeneID=evm.TU.ChaUn6796.5 OriSeqID=ChaUn6796	0	263.459	66	20	237	10	342	37	6.57	729.99	20	93.4	108.7	101.1	106	94.2	96.3	93	102.3	105	6059	7050.3	6554.9	6877.1	6113.2	6248	6029.7	6634.8	6809.1	5227.4	6161	5233.2	6877.1	5622.1	5099.4	4884.5	5485.5	5921.1	12	12	12	12	12	12	12
-5.2145e+18	FALSE	High	GWHPACFB016235	mRNA=GWHTACFB016235 Gene=GWHGACFB016235 Position=GWHACFB00000004: 84259229-84259285, 84266584-84266703, 84266809-84267045, 84267343-84268104, 84268219-84268341, 84268443-84268547, 84268719-84268863, 84268979-84269143, 84269257-84269495, 84269589-84269621, 84269719-84269800, 84269912-84270072, 84270170-84270343, 84270478-84270660, 84270782-84270963, 84271127-84271223: + Frame=0 OriID=evm.model.Cha…	0	263.156	31	26	111	4	954	105.1	7.02	360.48	26	89.6	103.7	92.3	100.6	104.1	100.2	103.9	103.6	102	560.5	648.7	577.2	629.2	651	626.7	649.8	647.7	637.8	483.6	566.9	460.8	629.2	598.7	511.5	526.4	535.5	554.6	4	4	4	4	4	4	4
-5.47224e+18	FALSE	High	GWHPACFB014848	mRNA=GWHTACFB014848 Gene=GWHGACFB014848 Position=GWHACFB00000003: 164842195-164842680, 164842778-164842900, 164847717-164847833, 164849465-164849524: + Frame=0 OriID=evm.model.Cha03g018530 OriTrascriptID=evm.model.Cha03g018530 OriGeneID=evm.TU.Cha03g018530 OriSeqID=Cha3	0	262.538	58	18	251	5	261	29.4	4.81	717.76	18	96.9	111.6	111.4	96.1	92.3	99.9	99.9	99.6	92.3	4225.3	4867.4	4855.4	4191.2	4023.9	4355.5	4355.1	4344.2	4023.4	3645.4	4253.4	3876.4	4191.2	3700.7	3554.8	3528	3591.7	3498.7	5	5	5	5	5	5	5
-7.9576e+18	FALSE	High	GWHPACFB005307	mRNA=GWHTACFB005307 Gene=GWHGACFB005307 Position=GWHACFB00000011: 87720727-87720797, 87721106-87721346, 87721666-87721728, 87721823-87721888, 87722099-87722182, 87722273-87722478, 87722584-87722674, 87722765-87722869, 87724174-87724248, 87724383-87724475, 87724642-87724717, 87725404-87725585: - Frame=0 OriID=evm.model.Cha11g011750 OriTrascriptID=evm.model.Cha11g011750 OriGeneID=evm.TU.Cha11g01175…	0	261.063	58	20	100	19	450	49	6.81	334.17	20	106	101.5	96.1	99.1	104.2	97.2	98.6	99.5	97.9	9921.9	9504.9	8997	9275.6	9755.7	9096.4	9232.3	9318.4	9166.1	8560.1	8306	7182.9	9275.6	8972	7424.2	7478.9	7704.2	7970.7	28	28	28	28	28	28	28
-7.08254e+18	FALSE	High	GWHPACFB014146	mRNA=GWHTACFB014146 Gene=GWHGACFB014146 Position=GWHACFB00000003: 121424522-121424548, 121434958-121435398, 121436850-121437100, 121437189-121437357, 121437666-121438007: + Frame=0 OriID=evm.model.Cha03g011490 OriTrascriptID=evm.model.Cha03g011490 OriGeneID=evm.TU.Cha03g011490 OriSeqID=Cha3	0	261	64	19	153	7	409	46.2	6.27	481.83	19	106.7	106.1	92.5	102.8	97.2	95	93.8	100	106.1	4907.3	4881	4255	4728	4472.9	4369.4	4314.9	4598.5	4879	4233.8	4265.3	3397	4728	4113.6	3566.2	3495.4	3801.9	4242.7	9	9	9	9	9	9	9
2.47834e+18	FALSE	High	GWHPACFB012804	mRNA=GWHTACFB012804 Gene=GWHGACFB012804 Position=GWHACFB00000002: 160761152-160764102, 160765019-160765513, 160766843-160767097, 160772966-160772995, 160788832-160788915, 160794004-160794142, 160794370-160794435, 160795664-160795884, 160796208-160796286, 160796922-160796986, 160797332-160797439, 160798007-160798064: - Frame=0 OriID=evm.model.Cha02g017630 OriTrascriptID=evm.model.Cha02g017630 OriG…	0	259.426	30	38	85	4	1516	170.5	7.03	257.58	38	105.7	107.3	88.3	108.7	99.5	100.2	92	100.3	98	625.8	634.9	522.6	643.3	589	592.9	544.6	593.4	579.7	539.9	554.8	417.2	643.3	541.7	483.9	441.2	490.6	504.1	4	4	4	4	4	4	4
3.61056e+17	FALSE	High	GWHPACFB020589	mRNA=GWHTACFB020589 Gene=GWHGACFB020589 Position=GWHACFB00000006: 128361628-128361760, 128363665-128363714, 128363846-128363916, 128364189-128364261, 128364767-128364864, 128365062-128365128, 128365319-128365399, 128365561-128365728, 128365881-128366048, 128366132-128366428, 128366520-128366759, 128367454-128367492: - Frame=0 OriID=evm.model.Cha06g013960 OriTrascriptID=evm.model.Cha06g013960 OriG…	0	257.7	61	19	139	19	494	53.2	6.47	492.47	19	100.8	101	95.7	100.3	104.8	98.2	100.9	98	100.4	12171.3	12193.3	11555.2	12119.9	12659.3	11855	12183.6	11831.2	12130.4	10500.8	10655.3	9225.2	12119.9	11642.4	9675.7	9869.7	9781.7	10548.4	25	25	25	25	25	25	25
3.9654e+18	FALSE	High	GWHPACFB015111	mRNA=GWHTACFB015111 Gene=GWHGACFB015111 Position=GWHACFB00000003: 175911031-175911261, 175912692-175912796, 175913030-175913478, 175913634-175913743, 175913941-175914083, 175915287-175915778, 175916217-175916855: + Frame=0 OriID=evm.model.Cha03g021160 OriTrascriptID=evm.model.Cha03g021160 OriGeneID=evm.TU.Cha03g021160 OriSeqID=Cha3	0	254.771	34	24	120	20	722	82.8	6.86	340.25	24	89.2	94.4	107.9	93.5	109	98.5	104.6	99.3	103.7	8744.8	9249.6	10575	9165.5	10683.7	9650.1	10252.1	9729.2	10165.1	7544.6	8082.9	8442.7	9165.5	9825.5	7876.1	8305	8043.8	8839.4	34	34	34	34	34	34	34
5.57368e+18	FALSE	High	GWHPACFB032570	mRNA=GWHTACFB032570 Gene=GWHGACFB032570 Position=GWHACFB00028829: 38664-38755, 39315-39428, 39568-39798, 41216-41501, 41637-41787, 41915-42111: + Frame=0 OriID=evm.model.ChaUn7741.1 OriTrascriptID=evm.model.ChaUn7741.1 OriGeneID=evm.TU.ChaUn7741.1 OriSeqID=ChaUn7741	0	254.106	69	19	92	10	356	38.6	7.05	292.24	19	108.4	100.5	108.1	108.2	80.6	108	92.8	94.5	98.9	7067.7	6554.1	7048.2	7054.5	5255.6	7042.4	6054.6	6164.9	6451.7	6097.7	5727.4	5627	7054.5	4833.4	5747.8	4904.7	5097	5610.3	15	15	15	15	15	15	15
-5.41575e+18	FALSE	High	GWHPACFB007551	mRNA=GWHTACFB007551 Gene=GWHGACFB007551 Position=GWHACFB00000013: 61761313-61761534, 61764370-61764549, 61766519-61766681, 61766791-61767221: + Frame=0 OriID=evm.model.Cha13g006090 OriTrascriptID=evm.model.Cha13g006090 OriGeneID=evm.TU.Cha13g006090 OriSeqID=Cha13	0	252.882	51	16	139	16	331	35.8	7.03	463.84	16	101.7	90.7	129.8	97.3	79.4	104.6	109.5	97	90	13100.2	11676	16721	12527.3	10225.5	13470.7	14099.8	12488.1	11590.8	11302.2	10203.2	13349.4	12527.3	9404.1	10994.4	11421.9	10324.8	10079.1	24	24	24	24	24	24	24
-1.30542e+18	FALSE	High	GWHPACFB012476	mRNA=GWHTACFB012476 Gene=GWHGACFB012476 Position=GWHACFB00000002: 143387744-143387818, 143389358-143389428, 143389511-143389589, 143389721-143390287, 143390364-143390984, 143391581-143392204: + Frame=0 OriID=evm.model.Cha02g014320 OriTrascriptID=evm.model.Cha02g014320 OriGeneID=evm.TU.Cha02g014320 OriSeqID=Cha2	0	252.259	39	23	95	16	678	72.9	6	314.61	23	100	101	94.3	101.3	106.1	98.6	102.1	100	96.8	7018.5	7084.9	6618.9	7105.7	7442.7	6917.6	7161.7	7015.5	6791.7	6055.2	6191.2	5284.3	7105.7	6844.8	5645.9	5801.5	5800.2	5905.9	20	20	20	20	20	20	20
1.47164e+17	FALSE	High	GWHPACFB010463	mRNA=GWHTACFB010463 Gene=GWHGACFB010463 Position=GWHACFB00000015: 70345208-70346389, 70346656-70346745, 70346826-70346901, 70348693-70348910, 70349744-70349959, 70351399-70351584, 70351677-70351799, 70351901-70352016, 70352299-70352923: - Frame=0 OriID=evm.model.Cha15g006550 OriTrascriptID=evm.model.Cha15g006550 OriGeneID=evm.TU.Cha15g006550 OriSeqID=Cha15	0	252.239	39	32	84	7	943	104.5	6.51	266.6	32	102.7	99	95.6	101.2	104.6	98.8	97.4	98.3	102.4	2141.1	2062.3	1991.5	2110	2180	2059.5	2030.1	2048	2133.3	1847.2	1802.2	1589.9	2110	2004.9	1680.9	1644.5	1693.2	1855.1	7	7	7	7	7	7	7
6.04289e+18	FALSE	High	GWHPACFB002790	mRNA=GWHTACFB002790 Gene=GWHGACFB002790 Position=GWHACFB00000010: 12550584-12550745, 12551627-12551710, 12552060-12552138, 12552353-12552591, 12552877-12552970, 12553069-12553211, 12553621-12553719, 12553826-12553954, 12555549-12555623, 12555730-12555927, 12556025-12556120, 12557707-12557805, 12557906-12558145, 12558415-12558525, 12558698-12558895, 12559020-12559135, 12566639-12566735, 12572324-1…	0	250.994	25	31	69	31	1630	177.5	6.81	217.46	31	104.6	101.8	97.5	102.8	92.9	104.8	99.4	98.2	98	8012.5	7798.4	7471	7877.5	7119.9	8032.5	7616.3	7522.1	7509.1	6912.8	6814.7	5964.6	7877.5	6548	6555.9	6169.8	6219.1	6529.8	39	39	39	39	39	39	39
-8.1864e+18	FALSE	High	GWHPACFB030737	mRNA=GWHTACFB030737 Gene=GWHGACFB030737 Position=GWHACFB00021335: 3593-4669: + Frame=0 OriID=evm.model.ChaUn31648.2 OriTrascriptID=evm.model.ChaUn31648.2 OriGeneID=evm.TU.ChaUn31648.2 OriSeqID=ChaUn31648	0	249.498	80	21	87	20	359	38.2	6.05	285.19	21	97.6	88.8	104.9	97.7	95.3	102.6	111.5	98.6	103	7683.4	6995.4	8259.9	7694.8	7507.9	8079.9	8785.2	7769.5	8109.9	6628.9	6113	6594.4	7694.8	6904.8	6594.6	7116.7	6423.6	7052.2	32	32	32	32	32	32	32
1.97008e+18	FALSE	High	GWHPACFB011250	mRNA=GWHTACFB011250 Gene=GWHGACFB011250 Position=GWHACFB00000002: 16580759-16580800, 16580925-16585124: + Frame=0 OriID=evm.model.Cha02g002060 OriTrascriptID=evm.model.Cha02g002060 OriGeneID=evm.TU.Cha02g002060 OriSeqID=Cha2	0	249.398	34	40	87	12	1413	154.8	5.9	263.13	40	98.3	103.6	96.2	100.3	102.6	102.1	98.7	97.2	101	2899.2	3054	2835.4	2956.4	3026.4	3009.7	2909.4	2865.6	2978.9	2501.3	2668.8	2263.7	2956.4	2783.3	2456.4	2356.8	2369.2	2590.4	12	12	12	12	12	12	12
8.28367e+18	FALSE	High	GWHPACFB010054	mRNA=GWHTACFB010054 Gene=GWHGACFB010054 Position=GWHACFB00000015: 19718134-19718475, 19718996-19719164, 19719245-19719495, 19721279-19721602: - Frame=0 OriID=evm.model.Cha15g002440 OriTrascriptID=evm.model.Cha15g002440 OriGeneID=evm.TU.Cha15g002440 OriSeqID=Cha15	0	248.421	59	17	125	5	361	41.1	6.25	395.05	17	102.8	104.7	100.6	101.8	102.5	93.5	95.4	100.8	97.9	2115.8	2155.3	2070.7	2094.4	2108.9	1923.5	1963.8	2074.7	2014	1825.4	1883.4	1653.2	2094.4	1939.5	1569.9	1590.8	1715.3	1751.3	8	8	8	8	8	8	8
3.88555e+18	FALSE	High	GWHPACFB032838	mRNA=GWHTACFB032838 Gene=GWHGACFB032838 Position=GWHACFB00029226: 14543-15028, 17962-18084, 18618-18734, 18818-18874: + Frame=0 OriID=evm.model.ChaUn8325.2 OriTrascriptID=evm.model.ChaUn8325.2 OriGeneID=evm.TU.ChaUn8325.2 OriSeqID=ChaUn8325	0	247.18	58	16	226	4	260	29.3	4.75	629.58	16	98.4	105.4	99.7	96.8	97.7	100.2	99.4	100.8	101.5	2927	3134.1	2963.8	2877.6	2904.8	2980.8	2956.1	2997.9	3018.8	2525.3	2738.8	2366.2	2877.6	2671.5	2432.8	2394.7	2478.6	2625.1	7	7	7	7	7	7	7
-6.30435e+18	FALSE	High	GWHPACFB016115	mRNA=GWHTACFB016115 Gene=GWHGACFB016115 Position=GWHACFB00000004: 69698791-69698981, 69701255-69701285, 69701524-69701811, 69701899-69702087, 69702249-69702374, 69703006-69703143, 69703230-69703349, 69703592-69703709, 69704255-69704367, 69705471-69705677: + Frame=0 OriID=evm.model.Cha04g009060 OriTrascriptID=evm.model.Cha04g009060 OriGeneID=evm.TU.Cha04g009060 OriSeqID=Cha4	0	247	55	27	116	22	506	56.3	5	357.3	27	99.6	98.8	104.5	91.4	100.1	95	109.5	102.3	98.7	10289.6	10203.7	10791.1	9433.9	10334.6	9813.3	11306.7	10567	10193.1	8877.4	8916.6	8615.2	9433.9	9504.4	8009.3	9159.3	8736.5	8863.7	28	28	28	28	28	28	28
-7.58603e+18	FALSE	High	GWHPACFB021421	mRNA=GWHTACFB021421 Gene=GWHGACFB021421 Position=GWHACFB00000007: 7023190-7023341, 7024024-7024150, 7024244-7024591, 7025346-7025555, 7025972-7026126, 7026434-7026614, 7027125-7027258, 7028735-7028837, 7029948-7030044, 7030837-7030912, 7031240-7031354, 7031446-7031562: - Frame=0 OriID=evm.model.Cha07g001370 OriTrascriptID=evm.model.Cha07g001370 OriGeneID=evm.TU.Cha07g001370 OriSeqID=Cha7	0	246.552	55	23	83	23	604	65.8	6.73	310.55	23	101.9	101.1	99.2	96.4	100.5	100.5	102.7	99.1	98.6	8070.7	7999.7	7849.9	7633.6	7957.6	7959	8132.2	7843.9	7801.8	6963	6990.6	6267.1	7633.6	7318.4	6495.9	6587.7	6485.1	6784.3	30	30	30	30	30	30	30
5.72916e+18	FALSE	High	GWHPACFB012608	mRNA=GWHTACFB012608 Gene=GWHGACFB012608 Position=GWHACFB00000002: 151816718-151817108, 151818398-151818774, 151818850-151818960, 151819052-151819147, 151819802-151820473: + Frame=0 OriID=evm.model.Cha02g015640 OriTrascriptID=evm.model.Cha02g015640 OriGeneID=evm.TU.Cha02g015640 OriSeqID=Cha2	0	245.268	51	22	109	15	548	57.8	5.73	375.8	22	101.5	102.7	96.6	98.5	100.4	100.5	100.9	98.7	100.2	7325.9	7418.4	6978.8	7111.2	7251.8	7256	7285.6	7128	7232.6	6320.4	6482.7	5571.6	7111.2	6669.3	5922.1	5901.9	5893.2	6289.3	20	20	20	20	20	20	20
7.6582e+17	FALSE	High	GWHPACFB013067	mRNA=GWHTACFB013067 Gene=GWHGACFB013067 Position=GWHACFB00000003: 4687878-4687930, 4688303-4688372, 4688463-4688624, 4689442-4689550, 4689706-4689943, 4690258-4690416, 4691311-4691390, 4691859-4691988, 4701403-4701520, 4707216-4707281, 4707621-4707701, 4714254-4714592, 4723485-4723625, 4723774-4723831, 4738915-4739081, 4739211-4739307, 4740965-4741136, 4750045-4750120, 4751337-4751450, 4752762-47…	0	245.016	37	27	91	27	1050	115.4	6.11	284.89	27	111.3	103.9	94.7	109	93.7	106	93.2	93.1	95	10075.7	9410.5	8577.9	9868	8485.4	9593.2	8441.2	8428.3	8603.5	8692.8	8223.5	6848.3	9868	7803.8	7829.7	6838	6968.3	7481.4	35	35	35	35	35	35	35
8.72517e+18	FALSE	High	GWHPACFB017648	mRNA=GWHTACFB017648 Gene=GWHGACFB017648 Position=GWHACFB00000005: 7615904-7616003, 7616116-7616218, 7616955-7617020, 7617099-7617222, 7617448-7617582, 7618633-7618693, 7618805-7618881, 7619481-7619636, 7619795-7619923, 7620009-7620141, 7620685-7620812, 7620968-7621073, 7621209-7621285, 7622063-7622404: + Frame=0 OriID=evm.model.Cha05g001460 OriTrascriptID=evm.model.Cha05g001460 OriGeneID=evm.TU.C…	0	244.815	48	22	90	8	578	62.2	6.47	293.76	22	103.3	110.8	95.1	96.7	99.4	91.1	98.4	105	100.3	2900.4	3110.9	2669.5	2715.7	2792	2557.6	2762.9	2948	2815.6	2502.3	2718.5	2131.2	2715.7	2567.7	2087.4	2238.2	2437.3	2448.4	11	11	11	11	11	11	11
7.13186e+18	FALSE	High	GWHPACFB011988	mRNA=GWHTACFB011988 Gene=GWHGACFB011988 Position=GWHACFB00000002: 109355665-109355860, 109356509-109356795, 109357207-109357447, 109357845-109358186, 109358323-109358408, 109358602-109358709, 109358804-109359129, 109359221-109359488: + Frame=0 OriID=evm.model.Cha02g009450 OriTrascriptID=evm.model.Cha02g009450 OriGeneID=evm.TU.Cha02g009450 OriSeqID=Cha2	0	244.543	52	28	108	19	617	70.9	5.96	318.5	28	102.1	101.6	105.9	103	99.8	100.9	95.5	96.7	94.4	8357.3	8317.8	8666.7	8426.6	8169.2	8257.6	7814.1	7915.1	7728.6	7210.3	7268.6	6919.2	8426.6	7513	6739.6	6330	6544	6720.6	28	28	28	28	28	28	28
-8.19583e+18	FALSE	High	GWHPACFB007471	mRNA=GWHTACFB007471 Gene=GWHGACFB007471 Position=GWHACFB00000013: 56837718-56838176, 56838426-56838707, 56838807-56838878, 56838986-56839207, 56839291-56840057, 56841233-56841461, 56842857-56843022, 56845225-56845469: - Frame=0 OriID=evm.model.Cha13g005170 OriTrascriptID=evm.model.Cha13g005170 OriGeneID=evm.TU.Cha13g005170 OriSeqID=Cha13	0	244.441	43	26	80	5	813	90.7	6	281.76	26	98.6	112.5	95	101	101.4	94.8	96.4	105.4	94.9	1562.2	1783.3	1505.2	1600.4	1607.5	1503.2	1528	1670.5	1503.6	1347.8	1558.4	1201.7	1600.4	1478.4	1226.9	1237.8	1381.1	1307.5	5	5	5	5	5	5	5
-5.64863e+17	FALSE	High	GWHPACFB008727	mRNA=GWHTACFB008727 Gene=GWHGACFB008727 Position=GWHACFB00000014: 21275875-21276510, 21276813-21277243, 21277640-21277749, 21277933-21278002, 21278308-21278311: - Frame=0 OriID=evm.model.Cha14g003470 OriTrascriptID=evm.model.Cha14g003470 OriGeneID=evm.TU.Cha14g003470 OriSeqID=Cha14	0	244.141	52	19	118	3	416	47.1	5.48	387.53	19	101.8	111.1	101.2	104.6	98.3	96.7	93.5	96.5	96.4	1929.8	2106.9	1918.7	1982.4	1863.2	1833.4	1773.2	1829.2	1827.3	1664.9	1841.1	1531.8	1982.4	1713.5	1496.4	1436.4	1512.3	1589	4	4	4	4	4	4	4
4.11977e+18	FALSE	High	GWHPACFB003579	mRNA=GWHTACFB003579 Gene=GWHGACFB003579 Position=GWHACFB00000010: 93706485-93706541, 93709663-93709782, 93709894-93710130, 93710227-93710988, 93711099-93711221, 93711328-93711432, 93711516-93711660, 93711740-93711904, 93712433-93712671, 93712756-93712788, 93712888-93712969, 93713119-93713279, 93713369-93713545, 93713790-93713972, 93714102-93714283, 93715650-93715746: + Frame=0 OriID=evm.model.Cha…	0	243.207	31	25	99	7	955	104.7	7.33	299.56	25	94.3	96.2	100.1	101.5	100.1	101.6	102.9	104.6	98.7	1303.5	1329.5	1383.8	1402.2	1382.9	1404.1	1421.3	1445.1	1364.1	1124.6	1161.8	1104.8	1402.2	1271.8	1146	1151.4	1194.8	1186.2	7	7	7	7	7	7	7
8.18096e+18	FALSE	High	GWHPACFB022175	mRNA=GWHTACFB022175 Gene=GWHGACFB022175 Position=GWHACFB00000007: 80077095-80077196, 80078191-80078493, 80078926-80079104, 80080486-80080525, 80080965-80081121, 80081758-80081872, 80081957-80082037, 80082134-80082158, 80092044-80092100, 80093277-80093342, 80110591-80110665, 80111170-80111277, 80129879-80130013, 80133370-80133476, 80133569-80133662, 80141715-80141882, 80144526-80144666, 80147274-8…	0	242.76	24	31	78	9	1609	180.3	6.67	267.11	31	100.3	101.3	100.1	105.4	98.2	101.6	98.4	96.4	98.3	1946.2	1967	1942	2045.6	1906.4	1971.4	1910.2	1870.2	1908.7	1679.1	1718.9	1550.4	2045.6	1753.3	1609	1547.4	1546.2	1659.8	9	9	9	9	9	9	9
-4.73465e+18	FALSE	High	GWHPACFB017184	mRNA=GWHTACFB017184 Gene=GWHGACFB017184 Position=GWHACFB00000004: 170276009-170276122, 170277262-170278365: - Frame=0 OriID=evm.model.Cha04g019760 OriTrascriptID=evm.model.Cha04g019760 OriGeneID=evm.TU.Cha04g019760 OriSeqID=Cha4	0	242.647	54	21	124	7	405	44.7	10.37	392.08	21	98.1	109.4	91.8	99	107.5	93.9	95	103.7	101.6	5682.6	6339.6	5320.5	5738.5	6230.3	5441.1	5504.5	6008.7	5887.6	4902.7	5539.9	4247.7	5738.5	5729.8	4440.9	4459.1	4967.8	5119.7	10	10	10	10	10	10	10
7.57369e+18	FALSE	High	GWHPACFB025696	mRNA=GWHTACFB025696 Gene=GWHGACFB025696 Position=GWHACFB00000009: 97976004-97976090, 97978824-97978886, 97978980-97979063, 97979154-97979261, 97979407-97979579, 97981515-97981626, 97981739-97981819, 97981903-97981965, 97982085-97982186, 97982511-97982635, 97983308-97983518, 97983601-97983675, 97988221-97988352, 97990918-97991047, 97991372-97991483, 97992679-97992778, 97993690-97993768, 97997167-9…	0	242.263	27	20	87	12	891	100.7	8.31	298.18	20	99.7	101.9	96.4	104.5	94.1	101.1	98.1	106.4	97.7	3896.7	3981.4	3768.5	4086.3	3677.7	3953.1	3835.9	4158	3818.6	3361.9	3479.2	3008.6	4086.3	3382.3	3226.4	3107.4	3437.7	3320.6	11	11	11	11	11	11	11
-5.99619e+18	FALSE	High	GWHPACFB024880	mRNA=GWHTACFB024880 Gene=GWHGACFB024880 Position=GWHACFB00000009: 14254050-14254458, 14257855-14258124, 14258225-14258904: + Frame=0 OriID=evm.model.Cha09g001300 OriTrascriptID=evm.model.Cha09g001300 OriGeneID=evm.TU.Cha09g001300 OriSeqID=Cha9	0	241.944	52	18	111	3	452	50.6	4.89	326.61	18	126.4	112.9	92.1	96.4	86.3	101.3	88	97.4	99.2	448.8	400.7	326.9	342.1	306.2	359.7	312.4	345.6	352.1	387.2	350.2	261	342.1	281.6	293.6	253.1	285.7	306.2	3	3	3	3	3	3	3
-7.51785e+18	FALSE	High	GWHPACFB005165	mRNA=GWHTACFB005165 Gene=GWHGACFB005165 Position=GWHACFB00000011: 79947152-79947291, 79948127-79948319, 79948432-79948521, 79948770-79948832, 79948988-79949057, 79949218-79949282, 79950554-79950608, 79951423-79951550, 79951644-79951759, 79952192-79952261, 79952886-79952990, 79953086-79953175, 79953324-79953472, 79953832-79953943, 79954024-79954107, 79954368-79954448, 79954580-79954804, 79955282-7…	0	241.661	43	24	83	11	691	75.5	6.37	277.79	24	101.1	96.3	98.9	100.2	107.2	100.6	96	98.3	101.3	4195	3995.9	4102.3	4155.9	4444.4	4171.4	3983.4	4077.1	4202.3	3619.2	3491.9	3275.1	4155.9	4087.4	3404.6	3226.9	3370.8	3654.2	12	12	12	12	12	12	12
7.39503e+17	FALSE	High	GWHPACFB026043	mRNA=GWHTACFB026043 Gene=GWHGACFB026043 Position=GWHACFB00000009: 120895057-120895172, 120895401-120895509, 120895658-120895781, 120896278-120896374, 120896459-120896591, 120896709-120896786, 120896870-120896977, 120897096-120897163, 120897263-120897361, 120897445-120897571, 120897690-120897774, 120897866-120897942, 120901687-120901782: - Frame=0 OriID=evm.model.Cha09g012920 OriTrascriptID=evm.mo…	0	240.767	52	14	66	7	438	46.2	8.03	258.35	14	104.6	106.4	97.2	107.8	94.6	102.8	94.5	95.2	97.1	3051.2	3102.2	2833.9	3144	2758.2	2996.9	2755.3	2776.2	2831.1	2632.4	2710.9	2262.5	3144	2536.6	2446	2232	2295.3	2461.9	9	9	9	9	9	9	9
5.62875e+18	FALSE	High	GWHPACFB016586	mRNA=GWHTACFB016586 Gene=GWHGACFB016586 Position=GWHACFB00000004: 127234603-127234614, 127241883-127241993, 127242071-127242172, 127242543-127242644, 127244005-127244120, 127245676-127245754, 127245835-127246005, 127246555-127246644: + Frame=0 OriID=evm.model.Cha04g013750 OriTrascriptID=evm.model.Cha04g013750 OriGeneID=evm.TU.Cha04g013750 OriSeqID=Cha4	0	240.759	50	10	74	10	260	27.4	5.22	321.15	10	101.8	111.9	101.8	104.9	92.6	97.1	97.9	98.5	93.5	7212.6	7922.8	7210.4	7430.8	6561	6875.6	6933.9	6975.8	6623.9	6222.7	6923.4	5756.5	7430.8	6034	5611.7	5617	5767.4	5760	22	22	22	22	22	22	22
2.90547e+18	FALSE	High	GWHPACFB013121	mRNA=GWHTACFB013121 Gene=GWHGACFB013121 Position=GWHACFB00000003: 8951059-8951172, 8951256-8951458, 8951830-8952151, 8953239-8953304, 8953386-8953511, 8954142-8954282, 8954693-8954703, 8954845-8954992, 8955276-8955404, 8957849-8957986, 8958105-8958173, 8958272-8958340, 8964911-8965066, 8965990-8966090, 8966274-8966421, 8966506-8966668, 8967263-8967395, 8967483-8967660, 8967759-8967995, 8968083-89…	0	239.968	35	30	78	28	958	106.9	6.42	257.01	30	106.8	102.5	94.5	104.3	98.9	99.9	99.2	97.2	96.7	8277	7944.2	7322.6	8088.3	7668.4	7746.3	7689	7535.1	7500.1	7141	6942.1	5846.1	8088.3	7052.4	6322.3	6228.7	6229.8	6521.9	30	30	30	30	30	30	30
8.50024e+18	FALSE	High	GWHPACFB003358	mRNA=GWHTACFB003358 Gene=GWHGACFB003358 Position=GWHACFB00000010: 61685605-61685757, 61686592-61686651, 61686848-61686947, 61687109-61687176, 61687329-61687424, 61688428-61688516, 61688745-61688889, 61690154-61690243, 61690350-61690421, 61690544-61690624, 61691176-61691307, 61691554-61691631, 61692364-61692519, 61693317-61693414, 61693556-61693652, 61693779-61693847: - Frame=0 OriID=evm.model.Cha…	0	239.114	58	26	112	14	527	57.5	6.73	328.51	26	97.4	108	97.1	100.3	101	97.6	98.7	99.8	100.3	5153.2	5713.3	5136.6	5305.1	5342.5	5166.8	5220	5278.2	5305.8	4445.9	4992.6	4100.9	5305.1	4913.3	4217	4228.6	4363.9	4613.8	18	18	18	18	18	18	18
-5.83543e+17	FALSE	High	GWHPACFB002154	mRNA=GWHTACFB002154 Gene=GWHGACFB002154 Position=GWHACFB00000001: 195036267-195036752, 195036843-195036965, 195037425-195037541, 195038156-195038221: + Frame=0 OriID=evm.model.Cha01g021610 OriTrascriptID=evm.model.Cha01g021610 OriGeneID=evm.TU.Cha01g021610 OriSeqID=Cha1	0	237.954	57	17	242	4	263	29.7	4.81	665.63	17	98.5	105.7	110.1	97.2	96.2	97.9	101.4	101.2	91.7	3521.6	3781.7	3938.1	3476.2	3442.2	3502.7	3627.2	3618.9	3279.2	3038.3	3304.7	3144	3476.2	3165.7	2858.8	2938.3	2992	2851.5	4	4	4	4	4	4	4
1.5728e+18	FALSE	High	GWHPACFB002153	mRNA=GWHTACFB002153 Gene=GWHGACFB002153 Position=GWHACFB00000001: 194967516-194967649, 194967743-194967806, 194968373-194968508, 194968819-194968970, 194969080-194969127, 194969342-194969434, 194970390-194970496, 194971256-194971370, 194971474-194971560, 194976056-194976260, 194976393-194976487, 194977140-194977208, 194977343-194977450, 194977549-194977667, 194978018-194978093: + Frame=0 OriID=ev…	0	237.178	59	26	76	26	535	59.1	6.3	234.47	26	101.7	106.1	96.3	100.7	102.6	97.4	96.5	98.1	100.6	8874.1	9260.5	8398.6	8784.6	8949.4	8495.9	8420.9	8561.9	8780.1	7656.1	8092.4	6705.1	8784.6	8230.5	6934.1	6821.6	7078.7	7635	34	34	34	34	34	34	34
5.45318e+18	FALSE	High	GWHPACFB018727	mRNA=GWHTACFB018727 Gene=GWHGACFB018727 Position=GWHACFB00000005: 139210222-139210389, 139211463-139211854, 139211996-139212080, 139212772-139212994, 139213300-139213403, 139213492-139213579, 139213726-139213880, 139214172-139215170, 139215254-139215640, 139215976-139216272: + Frame=0 OriID=evm.model.Cha05g012260 OriTrascriptID=evm.model.Cha05g012260 OriGeneID=evm.TU.Cha05g012260 OriSeqID=Cha5	0	235.984	36	33	144	7	965	109.9	6.19	386.12	33	97.2	105.2	97.5	103.7	101.2	103.1	96.5	99	96.5	825.5	892.9	827.9	880.9	859.7	875.6	819.7	840.4	819.1	712.2	780.3	661	880.9	790.6	714.6	664	694.8	712.3	8	8	8	8	8	8	8
7.50236e+18	FALSE	High	GWHPACFB015473	mRNA=GWHTACFB015473 Gene=GWHGACFB015473 Position=GWHACFB00000004: 15350510-15351233, 15351319-15352085: + Frame=0 OriID=evm.model.Cha04g002640 OriTrascriptID=evm.model.Cha04g002640 OriGeneID=evm.TU.Cha04g002640 OriSeqID=Cha4	0	235.592	60	26	93	11	496	55.9	8.16	335.66	26	93.4	99.8	99.3	100.2	105.8	99.9	104.4	97.4	99.8	2954	3157.6	3141.6	3168.9	3346.5	3158.8	3300.9	3081.6	3158.2	2548.6	2759.3	2508.1	3168.9	3077.7	2578.1	2674	2547.8	2746.3	11	11	11	11	11	11	11
6.83668e+17	FALSE	High	GWHPACFB003290	mRNA=GWHTACFB003290 Gene=GWHGACFB003290 Position=GWHACFB00000010: 53138848-53139144, 53139758-53140117, 53140223-53140504, 53140620-53140691, 53140774-53140995, 53141095-53141861, 53142958-53143186, 53144152-53144317, 53144402-53144430: - Frame=0 OriID=evm.model.Cha10g007090 OriTrascriptID=evm.model.Cha10g007090 OriGeneID=evm.TU.Cha10g007090 OriSeqID=Cha10	0	235.336	42	26	74	1	807	89.7	5.26	258.97	26	106.7	100.8	98.1	93.1	102.5	96.5	98	99.5	104.8	266.6	251.8	245.1	232.4	256.1	241.1	244.7	248.4	261.6	230	220	195.7	232.4	235.5	196.8	198.2	205.4	227.5	1	1	1	1	1	1	1
1.84563e+18	FALSE	High	GWHPACFB026595	mRNA=GWHTACFB026595 Gene=GWHGACFB026595 Position=GWHACFB00000059: 80181-80383, 81374-81404, 81534-81821, 81911-82099, 82269-82394, 83394-83531, 83608-83727, 83929-84046, 84468-84580, 85137-85349: + Frame=0 OriID=evm.model.ChaUn10051.2 OriTrascriptID=evm.model.ChaUn10051.2 OriGeneID=evm.TU.ChaUn10051.2 OriSeqID=ChaUn10051	0	234.36	56	25	103	20	512	56.9	4.84	324.41	25	95.8	98.6	104.5	92.9	104.4	98.7	106.8	99.4	99	7802.3	8030.1	8512.9	7561.9	8500	8036.7	8698.4	8092.6	8060.7	6731.4	7017.2	6796.4	7561.9	7817.2	6559.3	7046.4	6690.7	7009.4	21	21	21	21	21	21	21
-1.73502e+18	FALSE	High	GWHPACFB028364	mRNA=GWHTACFB028364 Gene=GWHGACFB028364 Position=GWHACFB00004427: 94069-94479, 97494-97820, 100368-100484, 100594-100722: + Frame=0 OriID=evm.model.ChaUn14715.7 OriTrascriptID=evm.model.ChaUn14715.7 OriGeneID=evm.TU.ChaUn14715.7 OriSeqID=ChaUn14715	0	234.084	62	17	124	16	327	35.1	5.48	389.73	17	95.7	106.8	95.3	102.4	94.2	99	92.5	103.4	110.7	11026	12312.6	10980.7	11800.8	10861.4	11409.9	10660.2	11916.8	12756.5	9512.7	10759.5	8766.6	11800.8	9988.9	9312.4	8635.6	9852.5	11092.8	23	23	23	23	23	23	23
-7.03818e+16	FALSE	High	GWHPACFB024581	mRNA=GWHTACFB024581 Gene=GWHGACFB024581 Position=GWHACFB00000008: 144182515-144182549, 144219269-144219286, 144220867-144221072, 144222341-144222634, 144224324-144224433, 144224894-144225392, 144225777-144225815, 144225973-144226257, 144228833-144228978, 144230114-144230620: + Frame=0 OriID=evm.model.Cha08g017300 OriTrascriptID=evm.model.Cha08g017300 OriGeneID=evm.TU.Cha08g017300 OriSeqID=Cha8	0	233.706	23	14	100	13	712	77.7	5.3	361.21	14	100.6	84.1	97.7	94.3	96.2	106.4	112.1	101.4	107.2	10446.2	8729.6	10141.6	9783.8	9986.8	11047.3	11638.4	10520.8	11125.7	9012.5	7628.5	8096.7	9783.8	9184.6	9016.5	9428	8698.3	9674.7	24	24	24	24	24	24	24
5.28014e+17	FALSE	High	GWHPACFB008283	mRNA=GWHTACFB008283 Gene=GWHGACFB008283 Position=GWHACFB00000013: 108175873-108176466, 108177225-108177415, 108177992-108178056, 108184654-108184829, 108185297-108185449, 108186299-108186431, 108186524-108186567, 108187285-108187425, 108187546-108187704, 108187928-108188030, 108188299-108188363, 108188489-108188584, 108188673-108189022, 108189150-108189238, 108189535-108189665, 108189752-10818980…	0	233.499	19	32	83	32	1926	217.6	6.04	270.92	32	103.1	99.1	92.6	99.6	104.9	97.8	99	97.7	106.2	10374.1	9964.4	9313.4	10014.7	10553.3	9835.8	9962.1	9830.5	10686.2	8950.3	8707.5	7435.5	10014.7	9705.6	8027.7	8070.1	8127.6	9292.5	40	40	40	40	40	40	40
6.63082e+18	FALSE	High	GWHPACFB023225	mRNA=GWHTACFB023225 Gene=GWHGACFB023225 Position=GWHACFB00000008: 27646479-27646592, 27646691-27646804, 27651273-27651569, 27651703-27651819, 27652050-27652300, 27656227-27656302, 27656390-27656476, 27657198-27657383: + Frame=0 OriID=evm.model.Cha08g003750 OriTrascriptID=evm.model.Cha08g003750 OriGeneID=evm.TU.Cha08g003750 OriSeqID=Cha8	0	232.655	54	17	90	10	413	45.1	7.8	368.11	17	97.3	103.5	101.2	105.1	97.6	103.5	93.3	101.3	97.1	3490.2	3714.7	3629.1	3771	3502.4	3713.4	3347.8	3634.3	3483.3	3011.2	3246.1	2897.3	3771	3221.1	3030.8	2712	3004.7	3029	14	14	14	14	14	14	14
-2.44757e+18	FALSE	High	GWHPACFB012605	mRNA=GWHTACFB012605 Gene=GWHGACFB012605 Position=GWHACFB00000002: 151639591-151639679, 151640061-151640174, 151641058-151641285, 151641538-151641977, 151642769-151642967, 151647994-151648135: + Frame=0 OriID=evm.model.Cha02g015610 OriTrascriptID=evm.model.Cha02g015610 OriGeneID=evm.TU.Cha02g015610 OriSeqID=Cha2	0	232.52	57	13	71	11	403	44	6.16	265.07	13	106.8	105.5	106.6	105.1	90.7	90.1	91.9	97.1	106.2	4359.7	4308.2	4354.9	4293.3	3702.1	3681	3751.5	3966.5	4335.2	3761.3	3764.8	3476.8	4293.3	3404.7	3004.3	3039	3279.4	3769.8	16	16	16	16	16	16	16
2.31738e+18	FALSE	High	GWHPACFB025694	mRNA=GWHTACFB025694 Gene=GWHGACFB025694 Position=GWHACFB00000009: 97877779-97878720, 97879906-97879915, 97881529-97881641: + Frame=0 OriID=evm.model.Cha09g009470 OriTrascriptID=evm.model.Cha09g009470 OriGeneID=evm.TU.Cha09g009470 OriSeqID=Cha9	0	232.296	55	17	102	17	354	39.1	4.89	328.89	17	105.3	98.9	101	93.1	96.9	94.8	105.5	99.2	105.3	11831.9	11111	11353.7	10464.7	10889.1	10654	11850.1	11151.2	11828	10208	9709.5	9064.4	10464.7	10014.4	8695.5	9599.5	9219.5	10285.4	23	23	23	23	23	23	23
5.57274e+18	FALSE	High	GWHPACFB014591	mRNA=GWHTACFB014591 Gene=GWHGACFB014591 Position=GWHACFB00000003: 147835340-147835429, 147835682-147835849, 147836742-147836829, 147837350-147837496, 147837586-147837730, 147839400-147839481, 147839556-147839648, 147839759-147839822, 147839990-147840133, 147840479-147840666, 147840778-147840952, 147841040-147841210, 147841762-147841831, 147841920-147842040, 147842124-147842161, 147843851-14784395…	0	231.619	38	18	110	5	628	69.2	6.62	330.6	18	99	95.3	96.6	101.3	103.1	102.2	100.4	99	103.1	2312	2226.9	2257.9	2366.7	2409.1	2388.8	2345.7	2313	2408.1	1994.7	1946	1802.6	2366.7	2215.6	1949.7	1900.2	1912.3	2094	8	8	8	8	8	8	8
-8.58254e+18	FALSE	High	GWHPACFB010730	mRNA=GWHTACFB010730 Gene=GWHGACFB010730 Position=GWHACFB00000015: 97436771-97436978, 97438014-97438144, 97438251-97438400, 97438486-97438632, 97438714-97438908, 97441192-97441404, 97441500-97441595, 97441695-97441753, 97441882-97441924, 97443542-97444711: - Frame=0 OriID=evm.model.Cha15g009230 OriTrascriptID=evm.model.Cha15g009230 OriGeneID=evm.TU.Cha15g009230 OriSeqID=Cha15	0	231.484	37	26	84	15	803	88.9	5.33	270.17	26	100.4	111	94.2	103.7	101.5	97.6	95.7	97.3	98.9	3485.7	3853.9	3270.3	3600.7	3523.9	3388.3	3324.4	3378.9	3434.1	3007.3	3367.8	2610.9	3600.7	3240.8	2765.4	2693	2793.6	2986.2	17	17	17	17	17	17	17
1.95924e+18	FALSE	High	GWHPACFB003903	mRNA=GWHTACFB003903 Gene=GWHGACFB003903 Position=GWHACFB00000010: 129990099-129990165, 129991123-129991257, 129991481-129991623, 129991709-129991862, 129991966-129992195, 129992329-129992418, 129993068-129993241, 129993327-129993464, 129993844-129993981, 129994063-129994124, 129994854-129995127: + Frame=0 OriID=evm.model.Cha10g013220 OriTrascriptID=evm.model.Cha10g013220 OriGeneID=evm.TU.Cha10g01…	0	230.885	50	24	101	16	534	58.2	7.91	308.4	24	88.1	88.1	103	115.7	97.2	104.7	94.9	102.8	105.5	4399.8	4401.2	5145.2	5779.3	4857.4	5230.6	4741.4	5137	5272.9	3795.9	3846	4107.7	5779.3	4467.2	4269.1	3840.9	4247.1	4585.2	18	18	18	18	18	18	18
-6.61754e+18	FALSE	High	GWHPACFB024728	mRNA=GWHTACFB024728 Gene=GWHGACFB024728 Position=GWHACFB00000008: 152269849-152270058, 152270529-152270687, 152270911-152271228, 152271817-152272077, 152272192-152272269, 152273539-152273970: - Frame=0 OriID=evm.model.Cha08g018760 OriTrascriptID=evm.model.Cha08g018760 OriGeneID=evm.TU.Cha08g018760 OriSeqID=Cha8	0	230.413	57	21	92	14	485	50.4	8.84	330.38	21	100.1	101.2	103.7	94.8	92.7	96	112.8	97.2	101.5	4923.8	4978	5101.6	4662.6	4558.7	4721.7	5547	4782.1	4993.3	4248	4350.1	4072.9	4662.6	4192.5	3853.7	4493.5	3953.7	4342.1	15	15	15	15	15	15	15
-7.02711e+18	FALSE	High	GWHPACFB017112	mRNA=GWHTACFB017112 Gene=GWHGACFB017112 Position=GWHACFB00000004: 167499019-167499047, 167499166-167499331, 167500266-167500494, 167501121-167501887, 167501991-167502212, 167502308-167502379, 167502501-167502782, 167502872-167503231, 167503927-167504221, 167512254-167512297: + Frame=0 OriID=evm.model.Cha04g019030 OriTrascriptID=evm.model.Cha04g019030 OriGeneID=evm.TU.Cha04g019030 OriSeqID=Cha4	0	230.137	39	25	72	1	821	91.3	5.35	252.95	25	101.7	105.7	92.6	102.6	106.8	99.4	97	99.4	94.7	117.1	121.6	106.6	118.1	122.9	114.4	111.6	114.4	109	101	106.3	85.1	118.1	113	93.4	90.4	94.6	94.8	1	1	1	1	1	1	1
-9.19424e+18	FALSE	High	GWHPACFB013811	mRNA=GWHTACFB013811 Gene=GWHGACFB013811 Position=GWHACFB00000003: 101699263-101699848, 101700051-101700196, 101700267-101700389, 101700487-101700672, 101701779-101701994, 101702870-101703087, 101705709-101705784, 101705873-101705962, 101706616-101707797: + Frame=0 OriID=evm.model.Cha03g008160 OriTrascriptID=evm.model.Cha03g008160 OriGeneID=evm.TU.Cha03g008160 OriSeqID=Cha3	0	228.651	34	27	74	2	940	104.1	6.38	243.36	27	94.7	93.6	90.6	102.4	116.3	100.3	100	99.3	103	421.1	416.2	402.7	455.2	517.3	445.9	444.8	441.5	457.9	363.3	363.7	321.5	455.2	475.7	363.9	360.3	365	398.2	2	2	2	2	2	2	2
-8.33668e+18	FALSE	High	GWHPACFB010511	mRNA=GWHTACFB010511 Gene=GWHGACFB010511 Position=GWHACFB00000015: 75315802-75315844, 75319040-75320073, 75320259-75320330, 75320413-75320526, 75323503-75323604: + Frame=0 OriID=evm.model.Cha15g007020 OriTrascriptID=evm.model.Cha15g007020 OriGeneID=evm.TU.Cha15g007020 OriSeqID=Cha15	0	228.308	46	19	136	11	454	51.3	4.93	417.14	19	102.9	104.6	95.3	96.2	103.8	94.6	104	99.6	99	9130.6	9276.2	8455.6	8531.1	9206.3	8393.3	9221.7	8835.9	8780.7	7877.4	8106.1	6750.6	8531.1	8466.8	6850.4	7470.3	7305.3	7635.5	16	16	16	16	16	16	16
-3.49023e+18	FALSE	High	GWHPACFB012386	mRNA=GWHTACFB012386 Gene=GWHGACFB012386 Position=GWHACFB00000002: 138316121-138316692, 138317013-138317423, 138318057-138318407, 138319282-138319379, 138319485-138319654, 138319764-138320051, 138321917-138322366: - Frame=0 OriID=evm.model.Cha02g013360 OriTrascriptID=evm.model.Cha02g013360 OriGeneID=evm.TU.Cha02g013360 OriSeqID=Cha2	0	228.283	29	16	80	14	779	84.3	7.44	288.59	16	101.6	90.3	110.9	106.9	81	104.7	103.9	104.5	96.2	7293.3	6479.4	7958.3	7672.7	5812.9	7518.9	7461.4	7501.7	6903.9	6292.3	5662.1	6353.6	7672.7	5346	6136.7	6044.3	6202.2	6003.5	22	22	22	22	22	22	22
2.27319e+18	FALSE	High	GWHPACFB000398	mRNA=GWHTACFB000398 Gene=GWHGACFB000398 Position=GWHACFB00000001: 22746752-22746802, 22746927-22747009, 22747763-22747841, 22751433-22751527, 22753197-22753329, 22753438-22753522, 22754404-22754527, 22754978-22755053, 22755821-22755859: - Frame=0 OriID=evm.model.Cha01g004090 OriTrascriptID=evm.model.Cha01g004090 OriGeneID=evm.TU.Cha01g004090 OriSeqID=Cha1	0	228.169	75	14	131	11	254	27.2	6.77	485.62	14	98.5	89.1	94.3	99.4	91.7	105.4	106.6	104.1	111	8110.7	7340.4	7763.9	8189.9	7549.9	8685.7	8782.6	8572.9	9140.4	6997.5	6414.5	6198.4	8189.9	6943.4	7089	7114.6	7087.8	7948.3	14	14	14	14	14	14	14
-7.42345e+18	FALSE	High	GWHPACFB002498	mRNA=GWHTACFB002498 Gene=GWHGACFB002498 Position=GWHACFB00000001: 209889237-209889342, 209889592-209889692, 209891120-209891235, 209891330-209891429, 209891752-209891898, 209892011-209892071, 209892153-209892250, 209892751-209892893, 209893126-209893209, 209912545-209912575: + Frame=0 OriID=evm.model.Cha01g024980 OriTrascriptID=evm.model.Cha01g024980 OriGeneID=evm.TU.Cha01g024980 OriSeqID=Cha1	0	228.029	55	15	187	3	328	35.7	5.24	581.64	15	104	97.7	94.5	113.1	94.2	103.8	88.8	95.5	108.4	1314.9	1235.1	1195.6	1430.5	1190.6	1312.8	1123.5	1207.5	1370.4	1134.4	1079.3	954.5	1430.5	1095	1071.5	910.1	998.3	1191.7	5	5	5	5	5	5	5
5.93686e+18	FALSE	High	GWHPACFB030898	mRNA=GWHTACFB030898 Gene=GWHGACFB030898 Position=GWHACFB00024929: 67832-68407, 68500-68691, 69372-69588, 83530-83537, 92248-92290, 94823-94854: - Frame=0 OriID=evm.model.ChaUn3523.2 OriTrascriptID=evm.model.ChaUn3523.2 OriGeneID=evm.TU.ChaUn3523.2 OriSeqID=ChaUn3523	0	227.487	45	10	106	10	355	38.6	5.71	449.94	10	87.2	91.8	128.6	104	90.3	110.9	107.5	92.1	87.7	7464	7857.8	11006.2	8896	7727.3	9487.7	9198.5	7877.5	7504.5	6439.6	6866.6	8786.9	8896	7106.6	7743.6	7451.5	6512.9	6525.8	15	15	15	15	15	15	15
8.00321e+18	FALSE	High	GWHPACFB019625	mRNA=GWHTACFB019625 Gene=GWHGACFB019625 Position=GWHACFB00000006: 38909488-38909562, 38914497-38914611, 38914699-38914761, 38916107-38916178, 38916276-38916330, 38917211-38917297, 38917374-38917446, 38919262-38919327, 38919912-38920025, 38924555-38924666, 38927273-38927379, 38960302-38960385, 38960521-38960624, 38981443-38981503, 38994040-38994168, 38994649-38994816, 39000170-39000288, 39002138-3…	0	226.525	49	24	94	12	619	69.1	6.3	286.53	24	96.4	98.4	97	97.4	108.3	96.9	95.5	99.6	110.5	3059.7	3124.1	3079.9	3092.9	3439.1	3077.2	3031.8	3164.1	3510.4	2639.8	2730	2458.9	3092.9	3162.8	2511.5	2456	2616	3052.6	15	15	15	15	15	15	15
4.95533e+18	FALSE	High	GWHPACFB018058	mRNA=GWHTACFB018058 Gene=GWHGACFB018058 Position=GWHACFB00000005: 48092677-48093387, 48094124-48094870: + Frame=0 OriID=evm.model.Cha05g005560 OriTrascriptID=evm.model.Cha05g005560 OriGeneID=evm.TU.Cha05g005560 OriSeqID=Cha5	0	226.293	54	22	135	9	485	53.3	6.1	440.1	22	97.7	100.5	93.2	103.3	99.6	95.4	96	99.3	115	2406	2472.9	2294.4	2542.2	2450.6	2348.5	2363.6	2443.8	2830.7	2075.8	2161	1831.8	2542.2	2253.7	1916.8	1914.7	2020.5	2461.5	12	12	12	12	12	12	12
7.44131e+18	FALSE	High	GWHPACFB014803	mRNA=GWHTACFB014803 Gene=GWHGACFB014803 Position=GWHACFB00000003: 161610062-161610148, 161610342-161610413, 161610757-161610822, 161611124-161611155, 161611299-161611458, 161611790-161611907, 161612461-161612606, 161613774-161614019, 161614114-161614221, 161614766-161614887, 161615503-161615593, 161615655-161615885, 161615992-161616135, 161616826-161616902, 161620946-161621069, 161621561-16162172…	0	225.813	47	30	91	24	706	79.6	5.77	281.2	30	101.4	104.9	101	100.7	103.3	95.7	96.5	100	96.5	9747.8	10083.7	9703.4	9677.3	9931.2	9192.9	9275.4	9605.8	9271.3	8409.9	8811.8	7746.8	9677.3	9133.4	7503	7513.8	7941.8	8062.1	27	27	27	27	27	27	27
-3.91713e+18	FALSE	High	GWHPACFB010918	mRNA=GWHTACFB010918 Gene=GWHGACFB010918 Position=GWHACFB00000015: 107797538-107797562, 107803864-107806181: - Frame=0 OriID=evm.model.Cha15g011200 OriTrascriptID=evm.model.Cha15g011200 OriGeneID=evm.TU.Cha15g011200 OriSeqID=Cha15	0	225.205	33	18	155	17	780	83	6.42	543.21	18	98.7	89.2	117.6	95.7	94.3	104.2	105.8	101.6	92.8	13618.2	12302.9	16224.5	13201.5	13010.5	14373.7	14591.3	14010	12805.3	11749.1	10751	12953	13201.5	11965.4	11731.4	11820.1	11583.1	11135.2	23	23	23	23	23	23	23
7.22282e+18	FALSE	High	GWHPACFB008269	mRNA=GWHTACFB008269 Gene=GWHGACFB008269 Position=GWHACFB00000013: 106450100-106450152, 106456468-106458545, 106458875-106460099, 106461518-106461710, 106461951-106461989, 106467178-106467304, 106467604-106467665, 106468615-106468682, 106469036-106469085, 106471827-106471896, 106478966-106479089, 106479637-106479753, 106480059-106480157: + Frame=0 OriID=evm.model.Cha13g013140 OriTrascriptID=evm.mo…	0	225.04	28	29	61	19	1434	162.3	6.51	205.56	29	104.7	109.8	98	101.9	99.1	99.6	93.7	96.5	96.7	4021.9	4214.9	3763.8	3912.7	3805.2	3824.9	3598.5	3704.8	3713.5	3469.9	3683.2	3004.9	3912.7	3499.5	3121.8	2915.1	3063	3229.2	22	22	22	22	22	22	22
-1.6267e+18	FALSE	High	GWHPACFB020286	mRNA=GWHTACFB020286 Gene=GWHGACFB020286 Position=GWHACFB00000006: 108691878-108691994, 108692085-108692201, 108693275-108693382, 108694244-108694435, 108694555-108694746, 108695551-108695669, 108695823-108695910, 108696189-108696308, 108696417-108696557, 108697819-108698010, 108698130-108698321, 108699147-108699265, 108699420-108699507, 108699786-108699905, 108700014-108700154, 108700705-10870078…	0	224.639	54	18	67	17	707	78.9	5.17	252.98	18	104.1	110.2	94	103.4	99.2	99.1	95.9	95.7	98.4	6445.4	6827.6	5821	6405.2	6142.2	6140.5	5937	5928.8	6097.1	5560.8	5966.4	4647.3	6405.2	5648.8	5011.7	4809.4	4901.8	5301.9	23	23	23	23	23	23	23
6.40428e+18	FALSE	High	GWHPACFB003984	mRNA=GWHTACFB003984 Gene=GWHGACFB003984 Position=GWHACFB00000010: 135678447-135678667, 135679443-135679493, 135679586-135679661, 135679980-135680139, 135680241-135680500, 135680788-135680922, 135681062-135681120, 135682429-135682526, 135682667-135682830, 135682939-135683000, 135683730-135683904, 135684401-135684658, 135684773-135684920, 135685849-135685910: - Frame=0 OriID=evm.model.Cha10g013980 …	0	224.475	38	19	98	19	642	72.1	7.77	297.24	19	97.8	91.2	98.1	102.9	94.7	107.6	99.6	100.7	107.5	11730.2	10937.4	11763.1	12338.3	11359.6	12905.6	11941.8	12081.6	12895.6	10120.2	9557.8	9391.2	12338.3	10447.1	10533.2	9673.8	9988.7	11213.8	29	29	29	29	29	29	29
-8.38185e+18	FALSE	High	GWHPACFB014393	mRNA=GWHTACFB014393 Gene=GWHGACFB014393 Position=GWHACFB00000003: 135830461-135830600, 135833723-135833804, 135835672-135835743, 135836043-135836147, 135836229-135836327, 135836412-135836495, 135836599-135836655, 135836745-135836820, 135836889-135836941, 135837651-135837686, 135842464-135842529, 135842601-135842647, 135842776-135842833, 135842953-135843025, 135843118-135843191, 135843290-13584334…	0	224.333	54	21	122	18	436	48.6	8.4	402.86	21	100.4	106.5	101.4	96.1	95.5	97.3	100.7	100.8	101.4	10047.6	10658.9	10144	9613.8	9558.5	9732.8	10077.1	10082.8	10143.9	8668.6	9314.4	8098.6	9613.8	8790.7	7943.6	8163.2	8336.2	8820.9	19	19	19	19	19	19	19
-3.59022e+18	FALSE	High	GWHPACFB032759	mRNA=GWHTACFB032759 Gene=GWHGACFB032759 Position=GWHACFB00029100: 16209-16232, 17146-17496: - Frame=0 OriID=evm.model.ChaUn8156.2 OriTrascriptID=evm.model.ChaUn8156.2 OriGeneID=evm.TU.ChaUn8156.2 OriSeqID=ChaUn8156	0	224.122	67	11	434	1	124	13.9	4.72	1277.09	11	85.3	83.4	118.7	92.4	102.3	107.6	109	106.2	95.1	1848.2	1807.4	2571.3	2002.2	2216.7	2330.4	2360.5	2300.3	2059.4	1594.5	1579.4	2052.8	2002.2	2038.6	1902	1912.2	1901.8	1790.8	1	1	1	1	1	1	1
-4.86173e+18	FALSE	High	GWHPACFB009249	mRNA=GWHTACFB009249 Gene=GWHGACFB009249 Position=GWHACFB00000014: 59338865-59338987, 59339103-59340575: - Frame=0 OriID=evm.model.Cha14g008680 OriTrascriptID=evm.model.Cha14g008680 OriGeneID=evm.TU.Cha14g008680 OriSeqID=Cha14	0	223.005	40	18	89	7	531	58.2	6.48	280.07	18	100.3	102.6	100.7	102.1	96.8	103.2	97.1	94	103.1	2788.9	2851.7	2800.4	2838.8	2691.6	2868.2	2700.6	2613.7	2865.4	2406.1	2492	2235.7	2838.8	2475.4	2340.9	2187.7	2160.9	2491.7	8	8	8	8	8	8	8
-2.54395e+18	FALSE	High	GWHPACFB009875	mRNA=GWHTACFB009875 Gene=GWHGACFB009875 Position=GWHACFB00000015: 3537092-3537783, 3538629-3538898, 3539615-3540011: - Frame=0 OriID=evm.model.Cha15g000610 OriTrascriptID=evm.model.Cha15g000610 OriGeneID=evm.TU.Cha15g000610 OriSeqID=Cha15	0	221.337	43	15	106	1	452	50.5	4.89	335.46	15
-3.29769e+18	FALSE	High	GWHPACFB022176	mRNA=GWHTACFB022176 Gene=GWHGACFB022176 Position=GWHACFB00000007: 80327300-80327635, 80328116-80328294, 80329391-80329430, 80330132-80330288, 80330925-80331039, 80331124-80331204, 80331301-80331325, 80334981-80335037, 80345108-80345173, 80359962-80360036, 80360532-80360639, 80369656-80369790, 80382844-80382950, 80383043-80383136, 80389995-80390162, 80391402-80391542, 80398062-80398262, 80398508-8…	0	221.327	21	27	63	7	1599	179.3	7.17	220.07	27	95.7	103.1	104.4	100.9	102.9	98.5	98.8	101.3	94.5	1218.5	1313.4	1329.6	1284.1	1310	1253.7	1258	1289.4	1202.6	1051.3	1147.7	1061.5	1284.1	1204.8	1023.2	1019.1	1066	1045.8	9	9	9	9	9	9	9
-6.28196e+18	FALSE	High	GWHPACFB016096	mRNA=GWHTACFB016096 Gene=GWHGACFB016096 Position=GWHACFB00000004: 67255855-67256210, 67256529-67258242: + Frame=0 OriID=evm.model.Cha04g008880 OriTrascriptID=evm.model.Cha04g008880 OriGeneID=evm.TU.Cha04g008880 OriSeqID=Cha4	0	221.19	36	19	76	19	689	76.7	6.65	256.81	19	102.5	92.4	112	93	97.3	99.5	108.6	99.3	95.3	7823.2	7049.5	8550.4	7096.9	7426.9	7589.1	8290.2	7579.6	7273	6749.5	6160.3	6826.3	7096.9	6830.3	6194	6715.7	6266.6	6324.5	24	24	24	24	24	24	24
3.84629e+18	FALSE	High	GWHPACFB001499	mRNA=GWHTACFB001499 Gene=GWHGACFB001499 Position=GWHACFB00000001: 154040109-154040311, 154040480-154040633, 154040787-154041300, 154043517-154043630, 154044066-154044147, 154065002-154065612, 154066158-154066271, 154069290-154069387: - Frame=0 OriID=evm.model.Cha01g014990 OriTrascriptID=evm.model.Cha01g014990 OriGeneID=evm.TU.Cha01g014990 OriSeqID=Cha1	0	221.163	42	20	72	18	629	68.6	6.76	256.89	20	106.2	109.9	100	97.4	90.8	101.2	96.4	101.9	96.4	7230.9	7477.6	6804.4	6629	6178.9	6886.9	6559.7	6935	6559	6238.5	6534.4	5432.4	6629	5682.6	5620.9	5313.9	5733.7	5703.6	22	22	22	22	22	22	22
7.25407e+18	FALSE	High	GWHPACFB006272	mRNA=GWHTACFB006272 Gene=GWHGACFB006272 Position=GWHACFB00000012: 40306067-40306287, 40311228-40311311, 40320438-40320565, 40320683-40320745, 40322341-40322462, 40323199-40323314, 40323405-40324212, 40329974-40330705, 40335531-40335752, 40335833-40335928, 40336024-40336218, 40336360-40336473, 40337216-40337476: + Frame=0 OriID=evm.model.Cha12g006520 OriTrascriptID=evm.model.Cha12g006520 OriGeneID…	0	221.149	32	27	71	27	1053	118.1	6.7	263.74	27	98.5	101.5	97	101.5	107.5	96	99.7	96.1	102.1	7343.8	7562.6	7227.5	7566.7	8015.8	7158.2	7432.7	7163.3	7613.4	6335.9	6608.7	5770.2	7566.7	7371.9	5842.3	6021.1	5922.4	6620.5	29	29	29	29	29	29	29
4.00944e+18	FALSE	High	GWHPACFB017697	mRNA=GWHTACFB017697 Gene=GWHGACFB017697 Position=GWHACFB00000005: 9651603-9652772, 9654353-9654436: + Frame=0 OriID=evm.model.Cha05g001800 OriTrascriptID=evm.model.Cha05g001800 OriGeneID=evm.TU.Cha05g001800 OriSeqID=Cha5	0	221.025	56	17	100	2	417	45.7	5.94	331.28	17	106.2	99.2	85.7	102.3	104.8	93.5	100.5	107.1	100.8	290.9	271.7	234.9	280.2	287.1	256.2	275.3	293.6	276.1	251	237.4	187.5	280.2	264	209.1	223	242.7	240.1	2	2	2	2	2	2	2
-7.45239e+18	FALSE	High	GWHPACFB026628	mRNA=GWHTACFB026628 Gene=GWHGACFB026628 Position=GWHACFB00000121: 51935-52231, 52701-53072, 53174-53692: - Frame=0 OriID=evm.model.ChaUn10127.1 OriTrascriptID=evm.model.ChaUn10127.1 OriGeneID=evm.TU.ChaUn10127.1 OriSeqID=ChaUn10127	0	220.592	47	19	182	10	395	43.2	9.76	491.32	19	88.8	89.1	100.4	103.9	114	101.4	97.8	97.5	107.1	5213.1	5233.1	5897.9	6099.7	6693.8	5952.9	5742.7	5726.7	6291.7	4497.6	4573	4708.7	6099.7	6156.1	4858.6	4652	4734.7	5471.1	13	13	13	13	13	13	13
7.9912e+18	FALSE	High	GWHPACFB003545	mRNA=GWHTACFB003545 Gene=GWHGACFB003545 Position=GWHACFB00000010: 89918761-89918946, 89919112-89919189, 89924725-89924799, 89924905-89924972, 89925062-89925176, 89925255-89925432, 89928834-89928931, 89929020-89929141, 89929224-89929512, 89929660-89929842, 89930695-89930825, 89930907-89931030, 89931121-89931225, 89931347-89931500, 89938468-89938561, 89938644-89938830, 89939430-89939532, 89943808-8…	0	219.473	32	25	80	18	887	100.4	5.6	235.32	25	102.7	104.5	96.5	103.3	98.2	102.6	97.6	95.1	99.4	4672.8	4756	4389.1	4700.6	4468.3	4669.9	4440.2	4329	4522.3	4031.5	4156.1	3504.1	4700.6	4109.4	3811.4	3596.9	3579.1	3932.5	21	21	21	21	21	21	21
1.28975e+18	FALSE	High	GWHPACFB015364	mRNA=GWHTACFB015364 Gene=GWHGACFB015364 Position=GWHACFB00000004: 10030913-10031196, 10031310-10031556, 10033452-10033571, 10033655-10034131: - Frame=0 OriID=evm.model.Cha04g001660 OriTrascriptID=evm.model.Cha04g001660 OriGeneID=evm.TU.Cha04g001660 OriSeqID=Cha4	0	219.379	35	10	116	9	375	41	6.57	407.47	10	106.8	88.5	107.6	92.7	92.3	104.6	107.1	97.3	103.1	10172.8	8431.6	10250.4	8827.6	8786.1	9955.4	10197.4	9263.1	9813	8776.6	7368.1	8183.5	8827.6	8080.3	8125.3	8260.7	7658.5	8533.2	17	17	17	17	17	17	17
6.26379e+18	FALSE	High	GWHPACFB019421	mRNA=GWHTACFB019421 Gene=GWHGACFB019421 Position=GWHACFB00000006: 16040223-16040227, 16040430-16040487, 16040575-16040604, 16041057-16041104, 16041188-16041283, 16041367-16041434, 16041537-16041594, 16041678-16041764, 16041858-16041905, 16042030-16042086, 16042188-16042446, 16042534-16042726, 16042875-16043022: - Frame=0 OriID=evm.model.Cha06g002320 OriTrascriptID=evm.model.Cha06g002320 OriGeneID…	0	219.13	52	22	137	9	384	44.3	4.68	419.15	22	103.3	97.6	92.6	93.4	107.1	94.4	100.1	97.4	114.1	1708.3	1614.4	1531.6	1543.6	1771.2	1560	1654.8	1610.4	1885.9	1473.8	1410.8	1222.8	1543.6	1628.9	1273.2	1340.5	1331.4	1639.9	10	10	10	10	10	10	10
-3.49412e+18	FALSE	High	GWHPACFB021291	mRNA=GWHTACFB021291 Gene=GWHGACFB021291 Position=GWHACFB00000007: 546715-547025, 563998-564680, 565324-565554, 566387-567033, 568153-569055: + Frame=0 OriID=evm.model.Cha07g000070 OriTrascriptID=evm.model.Cha07g000070 OriGeneID=evm.TU.Cha07g000070 OriSeqID=Cha7	0	218.276	30	20	90	16	924	102.6	6.86	277.91	20	100.6	93.7	110.8	105.6	91.8	106.4	98.3	101.9	90.9	6818.4	6353.9	7509.2	7162.6	6223.5	7213.9	6664.7	6906.3	6164.2	5882.6	5552.4	5995.1	7162.6	5723.6	5887.8	5398.9	5709.9	5360.3	21	21	21	21	21	21	21
9.05749e+18	FALSE	High	GWHPACFB021408	mRNA=GWHTACFB021408 Gene=GWHGACFB021408 Position=GWHACFB00000007: 6299206-6299955: - Frame=0 OriID=evm.model.Cha07g001140 OriTrascriptID=evm.model.Cha07g001140 OriGeneID=evm.TU.Cha07g001140 OriSeqID=Cha7	0	218.113	80	15	62	8	249	27.2	6.23	230.9	15	96.1	104.6	105.8	95.5	97	99.7	101.9	102.3	97.1	3731.7	4060.6	4109.2	3708.2	3763.8	3871.1	3954.6	3969.9	3770	3219.5	3548.4	3280.6	3708.2	3461.5	3159.5	3203.5	3282.2	3278.3	13	13	13	13	13	13	13
-4.91153e+18	FALSE	High	GWHPACFB010091	mRNA=GWHTACFB010091 Gene=GWHGACFB010091 Position=GWHACFB00000015: 21753606-21753902, 21753991-21754188, 21754303-21754582, 21754680-21755484, 21755610-21756762: - Frame=0 OriID=evm.model.Cha15g002840 OriTrascriptID=evm.model.Cha15g002840 OriGeneID=evm.TU.Cha15g002840 OriSeqID=Cha15	0	217.19	41	27	61	25	910	101.3	5.99	215.67	27	107.4	101.9	99.3	100.1	99.7	95.9	101.6	97.3	96.8	6372.1	6043.2	5890.7	5934.5	5910.8	5688.5	6025.6	5770	5742.2	5497.5	5280.9	4702.9	5934.5	5436	4642.8	4881.2	4770.5	4993.3	27	27	27	27	27	27	27
1.13382e+17	FALSE	High	GWHPACFB023890	mRNA=GWHTACFB023890 Gene=GWHGACFB023890 Position=GWHACFB00000008: 106887959-106888438, 106888887-106889258, 106891574-106891870: + Frame=0 OriID=evm.model.Cha08g010420 OriTrascriptID=evm.model.Cha08g010420 OriGeneID=evm.TU.Cha08g010420 OriSeqID=Cha8	0	217.054	46	20	183	2	382	41.4	9.8	492.48	20	115.3	86.5	90.5	104.8	92.4	112.8	89.1	92.3	116.3	2366.2	1775	1858.1	2151.3	1895.7	2314.8	1829.5	1894.6	2385.9	2041.4	1551.1	1483.4	2151.3	1743.4	1889.3	1482	1566.4	2074.7	3	3	3	3	3	3	3
-1.48811e+18	FALSE	High	GWHPACFB024028	mRNA=GWHTACFB024028 Gene=GWHGACFB024028 Position=GWHACFB00000008: 115488219-115488622, 115488981-115489146, 115489232-115489420, 115490071-115490253, 115496339-115496691, 115497076-115497241, 115497327-115497515, 115555304-115555461, 115568999-115569011: - Frame=0 OriID=evm.model.Cha08g011780 OriTrascriptID=evm.model.Cha08g011780 OriGeneID=evm.TU.Cha08g011780 OriSeqID=Cha8	0	216.674	44	19	86	18	606	65.7	9.32	296.19	19	99.4	96.9	86.6	102.6	108.4	90.1	93.2	113.5	109.3	6943.6	6769	6048.5	7165.9	7572.1	6294.3	6512.5	7926.2	7632	5990.6	5915.2	4828.9	7165.9	6963.8	5137.2	5275.6	6553.2	6636.6	26	26	26	26	26	26	26
-7.89139e+18	FALSE	High	GWHPACFB003218	mRNA=GWHTACFB003218 Gene=GWHGACFB003218 Position=GWHACFB00000010: 46893664-46894767, 46897146-46897259: + Frame=0 OriID=evm.model.Cha10g006370 OriTrascriptID=evm.model.Cha10g006370 OriGeneID=evm.TU.Cha10g006370 OriSeqID=Cha10	0	215.983	45	17	98	3	405	44.9	10.4	308.49	17	105.2	99.2	88.8	103.3	100.4	96.3	97.6	102.7	106.6	2348.7	2215.1	1982.8	2307.2	2241.8	2151	2179.7	2294.6	2380.9	2026.3	1935.7	1583	2307.2	2061.7	1755.6	1765.7	1897.1	2070.4	5	5	5	5	5	5	5
-8.78242e+18	FALSE	High	GWHPACFB019837	mRNA=GWHTACFB019837 Gene=GWHGACFB019837 Position=GWHACFB00000006: 71226262-71227484, 71229030-71231116, 71231202-71231209: - Frame=0 OriID=evm.model.Cha06g006410 OriTrascriptID=evm.model.Cha06g006410 OriGeneID=evm.TU.Cha06g006410 OriSeqID=Cha6	0	215.914	34	27	54	17	1105	125.5	6.04	183	27	101	108.9	96.9	100	101.5	99.5	95	97.2	100	3176.9	3422.7	3045.4	3143.4	3191.9	3127.8	2988	3055	3144.7	2740.9	2991	2431.3	3143.4	2935.5	2552.8	2420.5	2525.8	2734.6	21	21	21	21	21	21	21
3.6008e+18	FALSE	High	GWHPACFB028741	mRNA=GWHTACFB028741 Gene=GWHGACFB028741 Position=GWHACFB00005777: 338-380, 2279-2437, 2610-2785, 3142-3419, 3546-3681, 3819-3930, 4675-4769: + Frame=0 OriID=evm.model.ChaUn16082.1 OriTrascriptID=evm.model.ChaUn16082.1 OriGeneID=evm.TU.ChaUn16082.1 OriSeqID=ChaUn16082	0	215.237	57	14	96	7	332	35.6	6.79	362.48	14	97.9	113	101.3	100.5	95	98.1	97.2	100.9	96.2	3617.2	4177.2	3742.9	3715.1	3510.2	3625.3	3593.6	3731.5	3556	3120.7	3650.3	2988.2	3715.1	3228.2	2958.9	2911.1	3085.1	3092.2	10	10	10	10	10	10	10
-2.21769e+18	FALSE	High	GWHPACFB021290	mRNA=GWHTACFB021290 Gene=GWHGACFB021290 Position=GWHACFB00000007: 493830-493857, 494276-494453, 494770-495497, 496608-496838, 496936-497582, 498065-498943: + Frame=0 OriID=evm.model.Cha07g000040 OriTrascriptID=evm.model.Cha07g000040 OriGeneID=evm.TU.Cha07g000040 OriSeqID=Cha7	0	214.41	23	17	72	13	896	100.5	5.55	248.81	17	93.5	87.9	107.1	96.8	100.7	104.8	104.1	106.8	98.3	6161.6	5792.8	7061.7	6382	6637.9	6907.3	6861.2	7041.4	6477.4	5315.9	5062.1	5637.8	6382	6104.7	5637.5	5558.1	5821.6	5632.6	20	20	20	20	20	20	20
6.11893e+18	FALSE	High	GWHPACFB028589	mRNA=GWHTACFB028589 Gene=GWHGACFB028589 Position=GWHACFB00005181: 6502-6607, 11438-12519, 13502-14059: + Frame=0 OriID=evm.model.ChaUn15477.1 OriTrascriptID=evm.model.ChaUn15477.1 OriGeneID=evm.TU.ChaUn15477.1 OriSeqID=ChaUn15477	0	214.305	42	17	75	1	581	64.4	5.83	284	17	107.5	94.7	89.1	98.8	88.3	104.9	95.5	123.9	97.3	106.2	93.6	88.1	97.6	87.2	103.7	94.3	122.4	96.1	91.6	81.8	70.3	97.6	80.2	84.6	76.4	101.2	83.6	1	1	1	1	1	1	1
4.91727e+18	FALSE	High	GWHPACFB001692	mRNA=GWHTACFB001692 Gene=GWHGACFB001692 Position=GWHACFB00000001: 164602621-164602794, 164604274-164604399, 164606709-164606864, 164608374-164608556, 164608773-164608889, 164611385-164611438, 164611519-164611590, 164612626-164612831, 164613021-164613115, 164613785-164613859, 164614037-164614120, 164614233-164614334, 164614433-164614440: + Frame=0 OriID=evm.model.Cha01g016980 OriTrascriptID=evm.mo…	0	213.027	41	16	176	16	483	53.9	6.1	599.5	16	98.1	87.5	112.9	96.5	89.5	106.1	106.2	101.3	101.9	16288.7	14524.5	18751.5	16019.6	14854.3	17620.1	17627.4	16820.2	16920.2	14053.1	12692.4	14970.5	16019.6	13661.1	14381	14279.6	13906.5	14713.5	25	25	25	25	25	25	25
-4.76577e+18	FALSE	High	GWHPACFB011485	mRNA=GWHTACFB011485 Gene=GWHGACFB011485 Position=GWHACFB00000002: 37950518-37950540, 37959725-37959760, 37967138-37967368, 37968429-37968599, 37969302-37969661, 37975717-37976299: - Frame=0 OriID=evm.model.Cha02g004390 OriTrascriptID=evm.model.Cha02g004390 OriGeneID=evm.TU.Cha02g004390 OriSeqID=Cha2	0	212.791	51	17	91	14	467	52.7	5.52	281.72	17	99.2	96.7	99.7	102.3	97	104	103.2	101.9	96	8576.2	8361.8	8619	8839.7	8383.8	8992	8921.2	8808.4	8302.2	7399.1	7307.1	6881.1	8839.7	7710.3	7339	7226.9	7282.5	7219.4	23	23	23	23	23	23	23
-2.58808e+18	FALSE	High	GWHPACFB030938	mRNA=GWHTACFB030938 Gene=GWHGACFB030938 Position=GWHACFB00025801: 16177-16440, 16804-16944, 17010-17245, 18828-19275: - Frame=0 OriID=evm.model.ChaUn361.2 OriTrascriptID=evm.model.ChaUn361.2 OriGeneID=evm.TU.ChaUn361.2 OriSeqID=ChaUn361	0	212.733	38	15	118	12	362	40.2	6.11	374.98	15	126.2	93.1	123.8	104.4	73.4	101.7	94.5	98.1	84.9	15946.9	11761.8	15639.9	13194.9	9275.6	12846.7	11940.3	12401.2	10724.3	13758.2	10278.2	12486.3	13194.9	8530.5	10485.1	9672.6	10253	9325.6	20	20	20	20	20	20	20
-6.23541e+18	FALSE	High	GWHPACFB024656	mRNA=GWHTACFB024656 Gene=GWHGACFB024656 Position=GWHACFB00000008: 147847825-147847953, 147848243-147848265, 147848871-147848913, 147849503-147849567, 147849705-147849774, 147849869-147849961, 147850605-147850698, 147851936-147851997, 147852358-147852402, 147852487-147852549, 147853287-147853352, 147854137-147854253, 147855337-147855445, 147855567-147855592: - Frame=0 OriID=evm.model.Cha08g018060 …	0	212.425	55	18	56	16	334	36.9	5.38	236.13	18	98.8	106.2	108.1	97.1	97.4	98.4	102.5	96.4	95	5020.1	5394.3	5490.4	4933	4949.5	4998.1	5206.8	4897.6	4823	4331.1	4713.9	4383.3	4933	4551.9	4079.3	4217.9	4049.2	4194	18	18	18	18	18	18	18
5.31639e+18	FALSE	High	GWHPACFB013986	mRNA=GWHTACFB013986 Gene=GWHGACFB013986 Position=GWHACFB00000003: 113662169-113662442, 113664391-113664452, 113664576-113664713, 113665428-113665565, 113665648-113665821, 113666014-113666103, 113666616-113666845, 113666931-113667084, 113669159-113669326: - Frame=0 OriID=evm.model.Cha03g009910 OriTrascriptID=evm.model.Cha03g009910 OriGeneID=evm.TU.Cha03g009910 OriSeqID=Cha3	0	211.804	65	27	137	13	475	51.9	7.33	402.67	27	102.1	100.1	99.5	99.7	101.5	99.1	102.8	99.8	95.4	5775.1	5659.6	5629.8	5639.3	5741.6	5604.5	5816.5	5646.8	5395.4	4982.5	4945.7	4494.6	5639.3	5280.4	4574.2	4711.8	4668.6	4691.7	13	13	13	13	13	13	13
-3.62908e+18	FALSE	High	GWHPACFB024572	mRNA=GWHTACFB024572 Gene=GWHGACFB024572 Position=GWHACFB00000008: 143903796-143903999, 143910460-143910585, 143911449-143911697, 143911781-143912132, 143913221-143913360, 143914421-143914746, 143921851-143921913, 143926652-143926751: - Frame=0 OriID=evm.model.Cha08g017220 OriTrascriptID=evm.model.Cha08g017220 OriGeneID=evm.TU.Cha08g017220 OriSeqID=Cha8	0	211.658	39	16	70	16	519	57.1	4.92	280.2	16	90.9	90.2	115	92.4	98.3	99.2	110.5	103	100.4	6828.5	6773.7	8638.1	6935.5	7381.4	7450.4	8295.5	7734.3	7537.9	5891.3	5919.3	6896.3	6935.5	6788.5	6080.8	6720	6394.5	6554.8	23	23	23	23	23	23	23
7.06414e+18	FALSE	High	GWHPACFB014392	mRNA=GWHTACFB014392 Gene=GWHGACFB014392 Position=GWHACFB00000003: 135792237-135792363, 135792523-135792665, 135792961-135792995, 135793168-135793283, 135793368-135793436, 135793667-135793770, 135793862-135793953, 135794050-135794151, 135794231-135794284, 135794378-135794455, 135794562-135794599, 135794763-135794872, 135794997-135795040, 135797812-135797860: - Frame=0 OriID=evm.model.Cha03g013970 …	0	211.216	56	25	87	20	386	43.4	7.44	271.18	25	97.6	105.1	90.3	104.9	100.1	99.6	94.6	100.1	107.6	7771.5	8367.5	7193.2	8351.4	7973	7934.7	7533.7	7969.6	8570.5	6704.9	7312	5742.8	8351.4	7332.5	6476.1	6102.9	6589	7452.7	24	24	24	24	24	24	24
-8.47786e+18	FALSE	High	GWHPACFB018568	mRNA=GWHTACFB018568 Gene=GWHGACFB018568 Position=GWHACFB00000005: 117846845-117846955, 117848190-117848375, 117848462-117848535, 117849174-117849299, 117849377-117849470, 117849598-117849681, 117849784-117849927, 117850035-117850148, 117850320-117850379, 117850535-117850609, 117850701-117850805, 117851037-117851177, 117851277-117851369, 117851464-117851541, 117851713-117851967, 117852116-11785221…	0	210.792	41	26	71	20	790	89.9	5.35	245.55	26	104.5	96.2	95	99.3	105.1	100.1	99.3	98.9	101.7	6626.8	6102	6023.7	6295.7	6665	6349.4	6299.9	6270.9	6450	5717.3	5332.3	4809.1	6295.7	6129.6	5182.2	5103.4	5184.6	5608.8	27	27	27	27	27	27	27
-5.96675e+18	FALSE	High	GWHPACFB022455	mRNA=GWHTACFB022455 Gene=GWHGACFB022455 Position=GWHACFB00000007: 133337004-133337561, 133338533-133339762: - Frame=0 OriID=evm.model.Cha07g011630 OriTrascriptID=evm.model.Cha07g011630 OriGeneID=evm.TU.Cha07g011630 OriSeqID=Cha7	0	210.227	41	17	76	1	595	65.9	7.39	290.56	17	106.4	99.5	108.7	100.7	96.9	97.1	94.9	106.3	89.6	304.7	285.1	311.3	288.6	277.5	278.3	271.9	304.4	256.6	262.9	249.1	248.5	288.6	255.2	227.1	220.3	251.7	223.1	1	1	1	1	1	1	1
2.76949e+18	FALSE	High	GWHPACFB001757	mRNA=GWHTACFB001757 Gene=GWHGACFB001757 Position=GWHACFB00000001: 168213590-168213692, 168214895-168214932, 168215007-168215127, 168215212-168215281, 168215511-168215681, 168215765-168215939, 168216575-168216762, 168217089-168217232, 168217795-168217858, 168217938-168218030, 168221204-168221285, 168221952-168222096, 168222186-168222332, 168222630-168222717, 168223921-168224060, 168230386-16823049…	0	209.878	35	18	106	5	626	68.8	6.39	303.39	18	102.3	94.3	95.8	102.8	99.6	101.4	99.5	100.3	104	1592.3	1467.5	1491.1	1599.5	1549.4	1578.1	1548.4	1560.9	1618.7	1373.8	1282.4	1190.4	1599.5	1424.9	1288	1254.3	1290.5	1407.6	7	7	7	7	7	7	7
-8.02232e+18	FALSE	High	GWHPACFB013785	mRNA=GWHTACFB013785 Gene=GWHGACFB013785 Position=GWHACFB00000003: 99344870-99345016, 99348709-99348822, 99349179-99349250, 99349335-99350464, 99352014-99352083, 99352188-99352286: - Frame=0 OriID=evm.model.Cha03g007960 OriTrascriptID=evm.model.Cha03g007960 OriGeneID=evm.TU.Cha03g007960 OriSeqID=Cha3	0	209.834	38	20	90	12	543	61.8	4.97	281.6	20	105.2	97.8	98.9	96.1	106.2	95.5	102.8	100.1	97.4	7375.7	6857.7	6930.9	6739.3	7448.1	6699.1	7208.3	7016.6	6825.5	6363.4	5992.7	5533.4	6739.3	6849.8	5467.6	5839.3	5801.1	5935.3	16	16	16	16	16	16	16
6.98856e+18	FALSE	High	GWHPACFB014268	mRNA=GWHTACFB014268 Gene=GWHGACFB014268 Position=GWHACFB00000003: 127764398-127764772, 127768334-127768410, 127776072-127776130, 127777152-127777912, 127778013-127778221, 127778347-127778496, 127778696-127778829, 127779022-127779131, 127780433-127780539, 127780669-127780807, 127780921-127781037, 127782584-127782691, 127782806-127782877, 127783268-127783390, 127783487-127783652, 127783775-12778403…	0	209.006	21	37	76	37	2068	229.2	9.11	206.43	37	101.9	105.6	92.9	104.1	105.3	97.2	98.9	96.6	97.5	7816.2	8104.9	7129.5	7987.4	8076.6	7459	7590.4	7414	7477.3	6743.4	7082.6	5691.9	7987.4	7427.8	6087.8	6148.8	6129.7	6502.1	39	39	39	39	39	39	39
6.97681e+18	FALSE	High	GWHPACFB005151	mRNA=GWHTACFB005151 Gene=GWHGACFB005151 Position=GWHACFB00000011: 79289652-79289742, 79289788-79289873, 79297480-79297641, 79298021-79298131, 79298542-79298653, 79299590-79299654, 79301827-79301904, 79303075-79303152, 79303270-79303422, 79303555-79303689, 79303949-79304113, 79304265-79304387, 79305162-79305233, 79305377-79305496: + Frame=0 OriID=evm.model.Cha11g010250 OriTrascriptID=evm.model.Cha…	0	208.826	53	24	77	24	516	56	5.34	257.82	24	99	101.7	100.8	99.9	101.3	99.2	97.1	99.4	101.6	8322.8	8543.5	8468.7	8392.5	8509.9	8338.8	8161.2	8356.1	8537.2	7180.5	7465.8	6761.1	8392.5	7826.3	6805.9	6611.2	6908.6	7423.8	27	27	27	27	27	27	27
-3.74588e+18	FALSE	High	GWHPACFB010213	mRNA=GWHTACFB010213 Gene=GWHGACFB010213 Position=GWHACFB00000015: 31380362-31380411, 31382813-31382892, 31383401-31383504, 31383752-31383819, 31383982-31384039, 31384209-31384322, 31384719-31384806, 31389327-31389427, 31389810-31389923, 31390599-31390730, 31390844-31390933, 31391179-31391268, 31391433-31391642, 31392365-31392460, 31392740-31392819, 31394583-31395150: + Frame=0 OriID=evm.model.Cha…	0	208.023	32	18	93	18	680	76	7.14	275.21	18	98.1	96	103.1	102	97.1	101.9	105.2	100.8	95.9	9142.5	8947.5	9607.3	9506.4	9047.7	9497.9	9801.4	9398.1	8941.4	7887.7	7818.9	7670.1	9506.4	8320.9	7751.9	7939.9	7770.1	7775.3	25	25	25	25	25	25	25
-2.4329e+18	FALSE	High	GWHPACFB021810	mRNA=GWHTACFB021810 Gene=GWHGACFB021810 Position=GWHACFB00000007: 37504401-37508601, 37508724-37508773: - Frame=0 OriID=evm.model.Cha07g005250 OriTrascriptID=evm.model.Cha07g005250 OriGeneID=evm.TU.Cha07g005250 OriSeqID=Cha7	0	207.451	28	34	73	6	1416	155.4	5.92	215.95	34	93.2	102.9	93.9	97.6	111	101.5	99.2	98.9	101.8	1309.4	1445.7	1318.6	1370.1	1558.6	1425.2	1393.3	1388.2	1429.7	1129.7	1263.3	1052.7	1370.1	1433.4	1163.2	1128.7	1147.7	1243.2	6	6	6	6	6	6	6
-1.19474e+18	FALSE	High	GWHPACFB010866	mRNA=GWHTACFB010866 Gene=GWHGACFB010866 Position=GWHACFB00000015: 105461290-105461925, 105463608-105464038, 105464423-105464529, 105464675-105464744, 105465326-105465401: - Frame=0 OriID=evm.model.Cha15g010330 OriTrascriptID=evm.model.Cha15g010330 OriGeneID=evm.TU.Cha15g010330 OriSeqID=Cha15	0	207.314	44	18	98	4	439	49.5	6.11	293.94	18	96.5	99.6	101.6	100.3	110.3	99.6	98.5	101.1	92.5	1494.3	1541.3	1571.8	1551.9	1706.9	1542.3	1525.3	1564.5	1432.1	1289.2	1346.9	1254.9	1551.9	1569.8	1258.8	1235.6	1293.5	1245.3	5	5	5	5	5	5	5
-3.88119e+18	FALSE	High	GWHPACFB000707	mRNA=GWHTACFB000707 Gene=GWHGACFB000707 Position=GWHACFB00000001: 53863457-53863474, 53864158-53864299, 53865410-53865636, 53867001-53867258, 53867945-53868259: + Frame=0 OriID=evm.model.Cha01g007060 OriTrascriptID=evm.model.Cha01g007060 OriGeneID=evm.TU.Cha01g007060 OriSeqID=Cha1	0	206.985	69	15	58	15	319	33.8	6.8	216.8	15	96.7	104.4	104.6	102.2	98.8	99.9	97.6	101.4	94.3	5060	5462	5470.4	5348.6	5171.3	5226.2	5107.9	5303.8	4934	4365.5	4773	4367.4	5348.6	4755.9	4265.5	4137.8	4385	4290.5	18	18	18	18	18	18	18
3.7885e+18	FALSE	High	GWHPACFB026816	mRNA=GWHTACFB026816 Gene=GWHGACFB026816 Position=GWHACFB00000468: 12185-12367, 12460-12594, 13591-13834, 14999-15202, 15344-15510: + Frame=0 OriID=evm.model.ChaUn10521.1 OriTrascriptID=evm.model.ChaUn10521.1 OriGeneID=evm.TU.ChaUn10521.1 OriSeqID=ChaUn10521	0	206.64	75	18	162	7	310	34.3	6.46	532.94	18	95.9	102.4	116.1	91.1	86.8	96.2	99.7	98.3	113.6	5445.3	5814.1	6592	5172.8	4930.8	5464.8	5662.1	5585.5	6450.8	4697.9	5080.7	5262.8	5172.8	4534.7	4460.2	4586.7	4617.9	5609.5	8	8	8	8	8	8	8
-2.8445e+18	FALSE	High	GWHPACFB025971	mRNA=GWHTACFB025971 Gene=GWHGACFB025971 Position=GWHACFB00000009: 115355638-115355823, 115356897-115356992, 115357107-115357219, 115358182-115358248, 115358511-115358603, 115358930-115359073, 115359254-115359342, 115360502-115360607, 115361307-115361394, 115361558-115361679, 115362358-115362561, 115362951-115363183, 115363331-115363446, 115363677-115363774, 115367406-115367516, 115368438-11536854…	0	206.445	22	17	77	7	892	99.9	6.27	259.78	17	98.6	90.1	112.7	99	94.6	103.5	104.7	101.1	95.7	3938.8	3597.8	4499.8	3952.9	3775.4	4133.5	4181.1	4035.9	3821.2	3398.2	3144	3592.5	3952.9	3472.1	3373.6	3387	3336.8	3322.8	12	12	12	12	12	12	12
-7.06998e+18	FALSE	High	GWHPACFB032230	mRNA=GWHTACFB032230 Gene=GWHGACFB032230 Position=GWHACFB00028412: 13-126, 260-324, 1536-1575, 1692-1860, 3306-3418, 3508-3602, 3768-3828, 3909-4263, 12151-12221, 17464-17543, 56299-56305: - Frame=0 OriID=evm.model.ChaUn7079.1 OriTrascriptID=evm.model.ChaUn7079.1 OriGeneID=evm.TU.ChaUn7079.1 OriSeqID=ChaUn7079	0	204.914	44	12	143	11	390	42.8	8.06	465.48	12	98.2	83.2	105.8	95.3	95.4	106.5	105.4	103.9	106.3	12191.2	10327.3	13127	11825.6	11841.8	13214.6	13078.7	12892.6	13194.4	10518	9024.6	10480.1	11825.6	10890.6	10785.4	10594.8	10659.2	11473.6	16	16	16	16	16	16	16
4.31973e+18	FALSE	High	GWHPACFB032426	mRNA=GWHTACFB032426 Gene=GWHGACFB032426 Position=GWHACFB00028646: 47039-47239, 47320-47395, 49006-49256, 49354-49470, 49605-49901, 52439-52552, 52660-52767: - Frame=0 OriID=evm.model.ChaUn7471.4 OriTrascriptID=evm.model.ChaUn7471.4 OriGeneID=evm.TU.ChaUn7471.4 OriSeqID=ChaUn7471	0	204.48	37	13	89	7	387	41.6	5.29	355.87	13	96	93.1	93.9	104	103	102.7	96.8	104.4	106.1	2886.9	2800	2824.3	3128.2	3097.7	3088.1	2912.8	3141.6	3192.5	2490.7	2446.8	2254.8	3128.2	2848.9	2520.4	2359.6	2597.4	2776.1	7	7	7	7	7	7	7
3.95416e+18	FALSE	High	GWHPACFB019126	mRNA=GWHTACFB019126 Gene=GWHGACFB019126 Position=GWHACFB00000005: 160305540-160306298, 160307445-160307677, 160309291-160309450, 160309834-160310079, 160310196-160310332, 160310456-160310795, 160310902-160311063, 160311644-160311715, 160311850-160311950, 160312033-160312102, 160313072-160313125, 160313237-160313298, 160314726-160314798, 160314900-160315109: + Frame=0 OriID=evm.model.Cha05g016240 …	0	204.361	35	29	67	29	892	98.8	5.33	210.33	29	97.8	101.4	97.9	94.1	105.9	96.1	102.2	100.5	104.1	7980.4	8272.2	7985.7	7677.8	8636.3	7842.4	8334.1	8199.5	8492.3	6885.1	7228.8	6375.5	7677.8	7942.6	6400.7	6751.3	6779.1	7384.7	32	32	32	32	32	32	32
5.32413e+18	FALSE	High	GWHPACFB016647	mRNA=GWHTACFB016647 Gene=GWHGACFB016647 Position=GWHACFB00000004: 132138228-132138639, 132139454-132139671, 132146947-132147741, 132147986-132148854, 132148948-132149380, 132150083-132150679: + Frame=0 OriID=evm.model.Cha04g014380 OriTrascriptID=evm.model.Cha04g014380 OriGeneID=evm.TU.Cha04g014380 OriSeqID=Cha4	0	203.617	34	30	74	18	1107	123.4	5.33	220.99	30	100.3	109.6	99	101.4	102.9	97.7	94.7	96.8	97.6	5339	5832.8	5269.8	5400.2	5480.9	5198.8	5042.2	5155.6	5195.5	4606.2	5097.1	4207.2	5400.2	5040.6	4243.1	4084.6	4262.5	4517.9	21	21	21	21	21	21	21
-6.46699e+18	FALSE	High	GWHPACFB015751	mRNA=GWHTACFB015751 Gene=GWHGACFB015751 Position=GWHACFB00000004: 33369008-33369142, 33369246-33369312, 33369763-33369841, 33370060-33370216, 33370386-33370524, 33370609-33370661, 33371685-33371792, 33371895-33371963, 33373229-33373294, 33373381-33373524, 33374311-33374394, 33374497-33374595, 33374678-33374800, 33376632-33377198: - Frame=0 OriID=evm.model.Cha04g005420 OriTrascriptID=evm.model.Cha…	0	203.143	46	26	75	10	629	69.1	5.57	230.13	26	101.5	101.6	97.8	103.2	98.6	99.3	96.5	100	101.4	2947.3	2949.1	2837.6	2994.4	2862.1	2883	2802.2	2902.4	2943.9	2542.8	2577.1	2265.4	2994.4	2632.2	2353	2270	2399.6	2560	11	11	11	11	11	11	11
2.36334e+18	FALSE	High	GWHPACFB013784	mRNA=GWHTACFB013784 Gene=GWHGACFB013784 Position=GWHACFB00000003: 99322270-99322323, 99330040-99330119, 99335335-99335500, 99335598-99335672, 99335775-99335888, 99335983-99336087, 99337586-99337792, 99337923-99338138, 99338225-99338332, 99339667-99339837, 99339917-99340114, 99340213-99340578, 99340666-99340893, 99340974-99341162, 99341246-99341323, 99341409-99341603, 99343102-99343479, 99343922-9…	0	202.669	33	26	66	12	1039	113.8	6.64	198.03	26	99.5	104.4	95.1	100	107.5	98.9	100.9	98.9	94.8	2004.6	2101.9	1914.2	2013.4	2164.7	1991.7	2032.4	1991.8	1909.4	1729.5	1836.8	1528.2	2013.4	1990.8	1625.6	1646.4	1646.8	1660.4	12	12	12	12	12	12	12
5.93791e+18	FALSE	High	GWHPACFB001758	mRNA=GWHTACFB001758 Gene=GWHGACFB001758 Position=GWHACFB00000001: 168231392-168231706, 168233300-168234724: - Frame=0 OriID=evm.model.Cha01g017580 OriTrascriptID=evm.model.Cha01g017580 OriGeneID=evm.TU.Cha01g017580 OriSeqID=Cha1	0	202.635	42	18	79	18	579	61.9	6.38	263.54	18	104.4	107.7	96.1	103.6	95.9	100.8	95.9	98.4	97.4	8050.5	8308.3	7414.3	7988.8	7398.8	7776.4	7397.8	7587.7	7511.2	6945.6	7260.3	5919.3	7988.8	6804.5	6346.9	5992.8	6273.3	6531.6	24	24	24	24	24	24	24
-6.00472e+18	FALSE	High	GWHPACFB012670	mRNA=GWHTACFB012670 Gene=GWHGACFB012670 Position=GWHACFB00000002: 154294823-154294964, 154300050-154300121, 154301084-154301264, 154301348-154301510, 154301663-154301927, 154307499-154307596, 154307693-154307776, 154308901-154309090, 154310646-154310773, 154310875-154311093, 154311192-154311356, 154311467-154311987, 154312443-154312533, 154313295-154313378, 154314087-154314175, 154314292-15431442…	0	202.346	37	31	61	31	994	111.6	5.08	190.81	31	100.5	101.8	98.7	99.2	100.8	94.6	100.5	101.9	101.9	6908.5	6999	6787	6819.2	6932.3	6505.9	6909.6	7008.6	7003.1	5960.3	6116.2	5418.5	6819.2	6375.4	5309.9	5597.3	5794.5	6089.8	35	35	35	35	35	35	35
-6.57587e+18	FALSE	High	GWHPACFB012529	mRNA=GWHTACFB012529 Gene=GWHGACFB012529 Position=GWHACFB00000002: 147631618-147632274, 147632354-147632724, 147632832-147633066, 147633424-147633490, 147640572-147641539: - Frame=0 OriID=evm.model.Cha02g014850 OriTrascriptID=evm.model.Cha02g014850 OriGeneID=evm.TU.Cha02g014850 OriSeqID=Cha2	0	202.024	27	18	97	1	765	85.3	5.17	308.16	18	95.9	130	123.3	84.7	85.4	97.4	96	89.4	97.9	126.5	171.3	162.6	111.7	112.5	128.4	126.5	117.8	129	109.1	149.7	129.8	111.7	103.5	104.8	102.5	97.4	112.2	1	1	1	1	1	1	1
-3.19605e+18	FALSE	High	GWHPACFB008060	mRNA=GWHTACFB008060 Gene=GWHGACFB008060 Position=GWHACFB00000013: 90218399-90218630, 90219723-90219836, 90220136-90220224: - Frame=0 OriID=evm.model.Cha13g011060 OriTrascriptID=evm.model.Cha13g011060 OriGeneID=evm.TU.Cha13g011060 OriSeqID=Cha13	0	201.923	82	6	76	5	144	15.7	5.86	329.16	6	100.4	108.9	105.5	100.7	95	99.8	96.1	100.9	92.8	6267.2	6797.4	6587.9	6285.6	5932.3	6229	6001.3	6297.3	5796.9	5407	5940	5259.5	6285.6	5455.8	5083.9	4861.5	5206.4	5040.9	12	12	12	12	12	12	12
7.16023e+18	FALSE	High	GWHPACFB024961	mRNA=GWHTACFB024961 Gene=GWHGACFB024961 Position=GWHACFB00000009: 22655077-22655243, 22655377-22655580, 22656506-22656749, 22658150-22658284, 22658376-22658558: - Frame=0 OriID=evm.model.Cha09g002140 OriTrascriptID=evm.model.Cha09g002140 OriGeneID=evm.TU.Cha09g002140 OriSeqID=Cha9	0	201.286	71	17	134	6	310	34.3	6.44	433.17	17	97.6	107.9	113.4	96.9	97	94.7	100.5	97.6	94.5	3154.7	3489.3	3665.6	3134.1	3137.1	3062.4	3250.9	3154.8	3056.2	2721.7	3049.2	2926.5	3134.1	2885.1	2499.4	2633.5	2608.3	2657.6	6	6	6	6	6	6	6
-6.40674e+18	FALSE	High	GWHPACFB008133	mRNA=GWHTACFB008133 Gene=GWHGACFB008133 Position=GWHACFB00000013: 93385344-93385426, 93385574-93385650, 93385884-93385951, 93387177-93387293, 93388453-93388515, 93389472-93389576, 93389776-93389826, 93390691-93391008, 93391108-93391314, 93392447-93392740: + Frame=0 OriID=evm.model.Cha13g011810 OriTrascriptID=evm.model.Cha13g011810 OriGeneID=evm.TU.Cha13g011810 OriSeqID=Cha13	0	200.677	60	19	67	19	460	50.2	6.98	244.64	19	103	98.4	100.2	97.6	96.5	102.1	99.9	99.3	102.9	5639.8	5387.8	5482.1	5342.1	5284.3	5589.4	5466	5437.2	5632.3	4865.7	4708.2	4376.7	5342.1	4859.8	4561.9	4427.9	4495.3	4897.7	20	20	20	20	20	20	20
1.04501e+17	FALSE	High	GWHPACFB007942	mRNA=GWHTACFB007942 Gene=GWHGACFB007942 Position=GWHACFB00000013: 83759804-83759916, 83760369-83760583, 83760676-83760875, 83761481-83761989, 83762723-83763035: + Frame=0 OriID=evm.model.Cha13g009960 OriTrascriptID=evm.model.Cha13g009960 OriGeneID=evm.TU.Cha13g009960 OriSeqID=Cha13	0	200.617	52	19	97	5	449	49.6	5.19	319.16	19	111.7	101.3	98.3	104.9	93.1	103.5	91.3	94.9	100.9	1856.7	1683.8	1634.2	1743.4	1547.9	1720.4	1517.6	1576.5	1677.8	1601.9	1471.4	1304.7	1743.4	1423.6	1404.1	1229.4	1303.4	1459	6	6	6	6	6	6	6
8.56146e+18	FALSE	High	GWHPACFB007290	mRNA=GWHTACFB007290 Gene=GWHGACFB007290 Position=GWHACFB00000013: 42741935-42742699, 42743541-42743683, 42842584-42843331, 42845189-42845380: - Frame=0 OriID=evm.model.Cha13g003360 OriTrascriptID=evm.model.Cha13g003360 OriGeneID=evm.TU.Cha13g003360 OriSeqID=Cha13	0	200.483	60	19	58	7	615	66.9	8.43	192.58	19	101.7	91.4	89.1	114.4	102.4	98.6	91.9	103.3	107.3	1754	1576.2	1536.5	1973.3	1767.3	1700.9	1584.8	1782.4	1851.6	1513.3	1377.4	1226.7	1973.3	1625.3	1388.2	1283.8	1473.6	1610.1	7	7	7	7	7	7	7
6.91656e+18	FALSE	High	GWHPACFB008469	mRNA=GWHTACFB008469 Gene=GWHGACFB008469 Position=GWHACFB00000014: 7717826-7717983, 7719222-7719321, 7719413-7719493, 7720574-7720678, 7721071-7721266, 7786961-7787010, 7787534-7787595, 7787673-7787756, 7788831-7788930, 7789028-7789148, 7789676-7789839, 7789982-7790119, 7790756-7790877, 7791303-7791397, 7792285-7792405, 7792696-7792777: + Frame=0 OriID=evm.model.Cha14g000890 OriTrascriptID=evm.mod…	0	199.924	43	21	94	10	592	65.7	8.95	293.91	21	98.6	97.1	95.1	103.5	102.6	101.8	95.3	101.5	104.5	5741.9	5651.1	5538.8	6027.3	5972.8	5929.4	5547.6	5909.2	6085.7	4953.8	4938.3	4422	6027.3	5493	4839.4	4494	4885.6	5292	18	18	18	18	18	18	18
-3.50956e+18	FALSE	High	GWHPACFB017548	mRNA=GWHTACFB017548 Gene=GWHGACFB017548 Position=GWHACFB00000005: 2102572-2102975, 2103693-2103858, 2104763-2104954, 2105761-2105955: - Frame=0 OriID=evm.model.Cha05g000580 OriTrascriptID=evm.model.Cha05g000580 OriGeneID=evm.TU.Cha05g000580 OriSeqID=Cha5	0	199.819	45	10	106	9	318	34.6	7.61	388.23	10	89.9	84.8	114.3	91.5	99.4	103.7	114.6	98.3	103.5	7024.4	6626.8	8929.8	7153.9	7764.6	8107.9	8960.1	7683.5	8087.3	6060.3	5790.9	7129.2	7153.9	7140.9	6617.4	7258.4	6352.5	7032.6	14	14	14	14	14	14	14
1.47062e+18	FALSE	High	GWHPACFB029378	mRNA=GWHTACFB029378 Gene=GWHGACFB029378 Position=GWHACFB00009034: 14128-14745, 14942-15433, 15792-15934, 16046-16155, 16699-17147, 17623-17727, 18757-18978: - Frame=0 OriID=evm.model.ChaUn19356.1 OriTrascriptID=evm.model.ChaUn19356.1 OriGeneID=evm.TU.ChaUn19356.1 OriSeqID=ChaUn19356	0	199.787	33	22	75	22	712	80.5	6.35	232.03	22	86.8	101.5	109.2	100.5	114.3	95.6	100.3	93.3	98.5	6857.5	8022.5	8629.3	7945.9	9030.9	7555.5	7929.5	7376.9	7789	5916.3	7010.6	6889.3	7945.9	8305.5	6166.6	6423.5	6099	6773.2	29	29	29	29	29	29	29
7.68445e+18	FALSE	High	GWHPACFB015299	mRNA=GWHTACFB015299 Gene=GWHGACFB015299 Position=GWHACFB00000004: 6102420-6102617, 6102768-6102851, 6102940-6102993, 6103544-6103591, 6104187-6104269, 6104355-6104505, 6104666-6104803, 6104945-6105073, 6105460-6105668, 6105772-6105883, 6105977-6106036, 6106194-6106292, 6106409-6106464, 6107495-6107546: - Frame=0 OriID=evm.model.Cha04g000900 OriTrascriptID=evm.model.Cha04g000900 OriGeneID=evm.TU.C…	0	199.708	57	18	83	3	490	54.6	5.15	301.23	18	101.7	94.4	100.1	94.6	99.3	106.4	104.6	104.4	94.5	557.6	517.4	548.6	518.5	544.7	583.5	573.8	572.3	518.4	481.1	452.1	438	518.5	500.9	476.2	464.8	473.2	450.8	4	4	4	4	4	4	4
-9.01501e+18	FALSE	High	GWHPACFB005800	mRNA=GWHTACFB005800 Gene=GWHGACFB005800 Position=GWHACFB00000012: 8974223-8974417, 8974545-8974594, 8975239-8975374, 8975679-8975780, 8975944-8976171, 8976408-8976489, 8976615-8976697, 8976793-8976884, 8977083-8977167: + Frame=0 OriID=evm.model.Cha12g001820 OriTrascriptID=evm.model.Cha12g001820 OriGeneID=evm.TU.Cha12g001820 OriSeqID=Cha12	0	199.165	67	17	71	16	350	38.9	7.44	257.57	17	98.6	100.1	110	98.5	95.8	97.7	100.2	101.5	97.7	5716	5799.5	6378.4	5706.2	5551.7	5665.2	5804.8	5881.4	5660.3	4931.5	5068	5092.3	5706.2	5105.7	4623.8	4702.3	4862.6	4922.1	21	21	21	21	21	21	21
-6.3271e+18	FALSE	High	GWHPACFB001228	mRNA=GWHTACFB001228 Gene=GWHGACFB001228 Position=GWHACFB00000001: 127765218-127765382, 127765664-127765755, 127765870-127765936, 127766051-127766173, 127766945-127767037, 127767237-127767366, 127768128-127768209, 127768747-127768879, 127769202-127769407, 127769499-127769630, 127772413-127772722, 127773084-127773389: + Frame=0 OriID=evm.model.Cha01g012280 OriTrascriptID=evm.model.Cha01g012280 OriG…	0	197.27	40	19	72	11	612	68.8	6.37	268.89	19	92.3	90.1	108.8	96.7	94.6	102.3	103.4	107.1	104.6	4267.5	4161.6	5028.3	4469.4	4371.9	4728.8	4778.7	4951.1	4832.2	3681.8	3636.7	4014.4	4469.4	4020.7	3859.5	3871.1	4093.4	4202	13	13	13	13	13	13	13
5.74388e+18	FALSE	High	GWHPACFB011987	mRNA=GWHTACFB011987 Gene=GWHGACFB011987 Position=GWHACFB00000002: 109070697-109070892, 109076687-109076976, 109077065-109077305, 109077433-109077774, 109078649-109078737, 109078970-109079077, 109079181-109079485, 109079761-109080024, 109080156-109080909: + Frame=0 OriID=evm.model.Cha02g009410 OriTrascriptID=evm.model.Cha02g009410 OriGeneID=evm.TU.Cha02g009410 OriSeqID=Cha2	0	197.096	41	31	70	27	862	98.1	6.25	206.02	31	103.2	98.4	94.7	101.3	106	96.6	97.9	105	96.9	7331.4	6987	6727.8	7198.4	7532.3	6864.5	6952.8	7458.5	6883.9	6325.2	6105.7	5371.2	7198.4	6927.2	5602.6	5632.3	6166.5	5986.1	32	32	32	32	32	32	32
-3.62132e+18	FALSE	High	GWHPACFB016516	mRNA=GWHTACFB016516 Gene=GWHGACFB016516 Position=GWHACFB00000004: 120486134-120486826, 120487117-120487208, 120487967-120488108, 120489352-120489417: - Frame=0 OriID=evm.model.Cha04g013140 OriTrascriptID=evm.model.Cha04g013140 OriGeneID=evm.TU.Cha04g013140 OriSeqID=Cha4	0	196.828	53	15	81	12	330	34.9	9.17	255.15	15	108.9	91.2	102.3	92.9	94.5	103.9	108.1	105.2	93.1	7216.2	6042.3	6777.6	6158.3	6259.2	6886.1	7161.9	6971	6169.4	6225.8	5280.1	5411	6158.3	5756.4	5620.2	5801.7	5763.4	5364.8	17	17	17	17	17	17	17
-6.25621e+18	FALSE	High	GWHPACFB000284	mRNA=GWHTACFB000284 Gene=GWHGACFB000284 Position=GWHACFB00000001: 17487208-17487764, 17488486-17488615, 17489401-17489566, 17489654-17489772, 17489863-17489943, 17491239-17491325, 17491437-17491511, 17491647-17491715, 17491804-17491884, 17491977-17492111, 17492688-17492744, 17492864-17493030, 17499470-17499491: + Frame=0 OriID=evm.model.Cha01g002830 OriTrascriptID=evm.model.Cha01g002830 OriGeneID…	0	195.826	39	20	105	14	581	64.9	4.77	303.81	20	97.4	101.6	100.2	93.7	100.8	97.1	103.4	100.5	105.3	6596.7	6878.3	6785.5	6344.3	6824.8	6574.9	7001.3	6804.3	7129	5691.3	6010.7	5417.3	6344.3	6276.6	5366.2	5671.6	5625.6	6199.2	17	17	17	17	17	17	17
-7.67047e+18	FALSE	High	GWHPACFB007286	mRNA=GWHTACFB007286 Gene=GWHGACFB007286 Position=GWHACFB00000013: 42159961-42160725, 42161443-42161634: - Frame=0 OriID=evm.model.Cha13g003340 OriTrascriptID=evm.model.Cha13g003340 OriGeneID=evm.TU.Cha13g003340 OriSeqID=Cha13	0	195.811	62	15	52	2	318	34.7	8.53	178.65	15	110.9	103.3	68.5	114.5	109.1	88.5	87.5	110.7	107	358	333.3	221.2	369.4	352.2	285.5	282.3	357.2	345.2	308.9	291.3	176.6	369.4	323.9	233	228.7	295.3	300.2	2	2	2	2	2	2	2
8.54097e+17	FALSE	High	GWHPACFB007063	mRNA=GWHTACFB007063 Gene=GWHGACFB007063 Position=GWHACFB00000013: 13615239-13615294, 13615602-13615701, 13615866-13615934, 13616013-13616249, 13616355-13616532, 13616918-13617050, 13619001-13619160, 13619236-13619386, 13619472-13619572, 13619676-13619834, 13620592-13620660, 13620735-13620803, 13620921-13621058, 13624231-13624359, 13627498-13627648, 13627799-13627809, 13627906-13628046, 13628127-1…	0	195.808	33	23	67	18	954	104.6	5.6	239.64	23	107.5	102.4	89.4	101.8	100.6	97.4	96.2	101.3	103.3	4602	4381.2	3826.7	4357.8	4303.4	4169.1	4118.6	4333.7	4422.6	3970.4	3828.6	3055.1	4357.8	3957.7	3402.7	3336.4	3583	3845.8	20	20	20	20	20	20	20
-5.53323e+17	FALSE	High	GWHPACFB018012	mRNA=GWHTACFB018012 Gene=GWHGACFB018012 Position=GWHACFB00000005: 42041743-42041829, 42042200-42042253, 42043583-42043682, 42044821-42044934, 42046395-42046459, 42046605-42046712, 42047120-42047193, 42051968-42052049, 42052157-42052244, 42053476-42053559, 42053644-42053717, 42053930-42054133, 42058364-42058435, 42059471-42059540, 42060810-42060874, 42061711-42061861, 42078669-42078727: - Frame=0 …	0	195.188	41	20	87	14	516	56.4	6.62	278.05	20	101	102.9	100.3	104.8	95.5	104.2	96.2	96.6	98.4	6290	6403.6	6241.7	6526.6	5948.2	6485.7	5991.5	6013.3	6128.7	5426.7	5595.9	4983.1	6526.6	5470.4	5293.4	4853.6	4971.6	5329.4	18	18	18	18	18	18	18
-9.49322e+17	FALSE	High	GWHPACFB031147	mRNA=GWHTACFB031147 Gene=GWHGACFB031147 Position=GWHACFB00027363: 144792-144977, 145324-145548, 145626-145784, 161037-161126, 161203-161271, 162237-162413, 162496-162643, 162733-163370, 163545-163589, 164700-164792: - Frame=0 OriID=evm.model.ChaUn4455.7 OriTrascriptID=evm.model.ChaUn4455.7 OriGeneID=evm.TU.ChaUn4455.7 OriSeqID=ChaUn4455	0	195.11	41	21	61	16	609	68.7	7.66	193.99	21	99.6	98.6	97.8	99.2	105.5	97.2	100.7	100.2	101.1	5798.3	5743.1	5695	5778.4	6145.8	5662.8	5861.7	5837.5	5888.5	5002.5	5018.7	4546.7	5778.4	5652.1	4621.8	4748.4	4826.3	5120.5	22	22	22	22	22	22	22
-9.01572e+18	FALSE	High	GWHPACFB031745	mRNA=GWHTACFB031745 Gene=GWHGACFB031745 Position=GWHACFB00027876: 47964-48080, 48277-48399, 48887-49111, 49250-49330, 49583-49666, 49747-49858, 50253-50401, 50549-50638, 50747-50851, 51575-51644, 63907-64022, 64117-64244, 65061-65115, 67195-67259, 67418-67487, 67637-67699, 67968-68057, 68171-68363, 68998-69137: - Frame=0 OriID=evm.model.ChaUn6085.4 OriTrascriptID=evm.model.ChaUn6085.4 OriGeneID=e…	0	194.872	36	22	67	9	691	75.6	5.96	208.81	22	103.2	96	99.2	98.2	105.5	101.2	100	98.4	98.4	3733.2	3473.4	3590.1	3552.9	3815.9	3661	3616.8	3561.6	3558.7	3220.8	3035.3	2866.2	3552.9	3509.4	2988	2929.9	2944.6	3094.6	14	14	14	14	14	14	14
5.05121e+18	FALSE	High	GWHPACFB012427	mRNA=GWHTACFB012427 Gene=GWHGACFB012427 Position=GWHACFB00000002: 140824384-140824632, 140825925-140826221, 140828820-140829323, 140830289-140830411, 140831422-140831538, 140831635-140831697: + Frame=0 OriID=evm.model.Cha02g013830 OriTrascriptID=evm.model.Cha02g013830 OriGeneID=evm.TU.Cha02g013830 OriSeqID=Cha2	0	194.75	29	12	146	3	450	51.4	5.6	425.67	12	103.8	106.6	86.4	91.8	111.5	89.9	102.2	104.4	103.3	1794	1842.6	1493.8	1586.4	1927.8	1554.3	1767.2	1804.1	1786.1	1547.8	1610.2	1192.6	1586.4	1772.9	1268.6	1431.6	1491.6	1553.2	4	4	4	4	4	4	4
1.24785e+18	FALSE	High	GWHPACFB012464	mRNA=GWHTACFB012464 Gene=GWHGACFB012464 Position=GWHACFB00000002: 141952488-141952597, 141952732-141952822, 141953279-141953357, 141953442-141953485, 141953584-141953619, 141953743-141953820, 141954839-141954919, 141955122-141955212, 141962716-141962867, 141962988-141963038, 141963479-141963544, 141963796-141963875, 141965325-141965388, 141966150-141966304, 141966391-141966469, 141966559-14196672…	0	194.319	33	13	59	13	539	57.8	7.84	234.19	13	106.7	100.4	92.5	105.4	98.3	102.9	97.7	99.6	96.7	6261.3	5887.8	5426.2	6181.8	5765.1	6037.1	5730.1	5841	5670.2	5401.9	5145.1	4332.1	6181.8	5302	4927.3	4641.8	4829.2	4930.7	21	21	21	21	21	21	21
-5.58258e+18	FALSE	High	GWHPACFB014012	mRNA=GWHTACFB014012 Gene=GWHGACFB014012 Position=GWHACFB00000003: 115618742-115618828, 115618909-115619057, 115623919-115624011, 115624097-115624220, 115624690-115624755, 115624850-115624916, 115625123-115625199, 115626355-115626453, 115627437-115627514, 115627594-115627745, 115627835-115627895, 115628028-115628134, 115628930-115629026: + Frame=0 OriID=evm.model.Cha03g010170 OriTrascriptID=evm.mo…	0	194.115	49	12	57	12	418	45.3	5.33	221.41	12	94.8	108	99.3	103.6	95.5	99.5	97.9	100.8	100.6	5031.3	5732.5	5267	5496.1	5069.5	5278.1	5193.1	5348.2	5335.9	4340.8	5009.4	4205	5496.1	4662.3	4307.8	4206.8	4421.7	4640	19	19	19	19	19	19	19
8.58065e+18	FALSE	High	GWHPACFB025270	mRNA=GWHTACFB025270 Gene=GWHGACFB025270 Position=GWHACFB00000009: 67575230-67575526, 67576413-67576625, 67576860-67577078, 67577306-67577451, 67579070-67579145: - Frame=0 OriID=evm.model.Cha09g005190 OriTrascriptID=evm.model.Cha09g005190 OriGeneID=evm.TU.Cha09g005190 OriSeqID=Cha9	0	193.832	54	19	112	19	316	35.9	6.25	283.09	19	96.5	104.4	100.6	95.1	99.7	96.6	103.3	100.7	103.2	9853.8	10655.6	10264.5	9703.2	10180.8	9855.4	10541	10273.5	10536.1	8501.4	9311.5	8194.8	9703.2	9363	8043.7	8539	8493.8	9162	26	26	26	26	26	26	26
-3.58382e+18	FALSE	High	GWHPACFB015330	mRNA=GWHTACFB015330 Gene=GWHGACFB015330 Position=GWHACFB00000004: 7701486-7701888, 7703916-7704185, 7704499-7705181: + Frame=0 OriID=evm.model.Cha04g001210 OriTrascriptID=evm.model.Cha04g001210 OriGeneID=evm.TU.Cha04g001210 OriSeqID=Cha4	0	193.491	37	14	99	1	451	50.5	4.89	281.43	14	105.5	88.9	90	103.6	106.8	96.5	95.3	109.4	104.1	207.4	174.6	176.7	203.5	209.9	189.5	187.1	214.9	204.5	178.9	152.6	141.1	203.5	193	154.7	151.6	177.7	177.8	1	1	1	1	1	1	1
5.12217e+18	FALSE	High	GWHPACFB011752	mRNA=GWHTACFB011752 Gene=GWHGACFB011752 Position=GWHACFB00000002: 72580551-72580846, 72586159-72586261, 72594042-72594086, 72600333-72600372, 72601721-72602967: + Frame=0 OriID=evm.model.Cha02g007080 OriTrascriptID=evm.model.Cha02g007080 OriGeneID=evm.TU.Cha02g007080 OriSeqID=Cha2	0	192.802	39	16	83	16	576	62.2	7.87	287.17	16	97.1	101.5	99.9	99.8	96.6	101.8	101.8	97	104.5	7201.4	7526.1	7403	7397.2	7159	7545.6	7549.9	7193.5	7746.4	6213	6576.8	5910.3	7397.2	6583.9	6158.5	6116	5947.4	6736.1	20	20	20	20	20	20	20
-4.96504e+18	FALSE	High	GWHPACFB024148	mRNA=GWHTACFB024148 Gene=GWHGACFB024148 Position=GWHACFB00000008: 121143040-121143106, 121143223-121143396, 121143485-121143590, 121144663-121144801, 121145011-121145088, 121145175-121145240, 121145409-121145494, 121145983-121146082, 121146233-121146343, 121146438-121146479, 121146646-121146732, 121146868-121146957: + Frame=0 OriID=evm.model.Cha08g012980 OriTrascriptID=evm.model.Cha08g012980 OriG…	0	191.77	62	12	53	4	381	39	6.64	213.07	12	98.9	116.6	95.3	101.2	101.6	94.9	89.6	98.2	103.6	1372.7	1617.5	1323.1	1404.7	1409.9	1317.5	1243.8	1362.3	1437.2	1184.3	1413.5	1056.3	1404.7	1296.6	1075.3	1007.6	1126.3	1249.8	5	5	5	5	5	5	5
7.20446e+18	FALSE	High	GWHPACFB023566	mRNA=GWHTACFB023566 Gene=GWHGACFB023566 Position=GWHACFB00000008: 80066442-80066594, 80068262-80068339, 80068806-80068937, 80072513-80072593, 80073244-80073315, 80073402-80073491, 80073700-80073844, 80074294-80074382, 80075352-80075447, 80075602-80075669, 80075899-80075998, 80081041-80081100, 80082393-80082545: + Frame=0 OriID=evm.model.Cha08g007140 OriTrascriptID=evm.model.Cha08g007140 OriGeneID…	0	191.684	53	20	106	14	438	47.9	6.32	339.54	20	100.5	109.4	102.5	101.4	98.9	95.4	96.4	98.4	97	6015.1	6548.4	6132.6	6069.9	5919.6	5707.9	5771.4	5887.6	5807.6	5189.5	5722.4	4896	6069.9	5444.1	4658.6	4675.3	4867.7	5050.2	17	17	17	17	17	17	17
-5.354e+18	FALSE	High	GWHPACFB025360	mRNA=GWHTACFB025360 Gene=GWHGACFB025360 Position=GWHACFB00000009: 76145789-76146058, 76147521-76147715, 76151714-76151928, 76259514-76259925: + Frame=0 OriID=evm.model.Cha09g006130 OriTrascriptID=evm.model.Cha09g006130 OriGeneID=evm.TU.Cha09g006130 OriSeqID=Cha9	0	191.652	53	15	95	15	363	39.5	5.34	329.45	15	97.4	94.4	109.9	98.8	99.7	101.8	103.4	95.2	99.5	9453.4	9159.6	10669	9587.9	9681.1	9877.7	10036.6	9237	9659.7	8155.9	8004.2	8517.7	9587.9	8903.4	8061.9	8130.4	7636.9	8399.9	22	22	22	22	22	22	22
-6.40285e+18	FALSE	High	GWHPACFB015924	mRNA=GWHTACFB015924 Gene=GWHGACFB015924 Position=GWHACFB00000004: 46174152-46174772, 46174873-46175067, 46175693-46175920: - Frame=0 OriID=evm.model.Cha04g007070 OriTrascriptID=evm.model.Cha04g007070 OriGeneID=evm.TU.Cha04g007070 OriSeqID=Cha4	0	191.531	45	14	87	14	347	38	5.59	300.17	14	86.4	83.2	97.2	88.5	110.1	113.5	114.7	96	110.5	6495.5	6254	7305.7	6650.5	8273.5	8532	8622.6	7218.4	8306.5	5604	5465.1	5832.6	6650.5	7608.9	6963.6	6985	5968	7223.2	17	17	17	17	17	17	17
-2.97174e+18	FALSE	High	GWHPACFB025167	mRNA=GWHTACFB025167 Gene=GWHGACFB025167 Position=GWHACFB00000009: 57134270-57134333, 57135291-57135413, 57135956-57136099, 57136519-57136629, 57142282-57142304, 57143907-57144028, 57145956-57146052, 57146764-57146802: - Frame=0 OriID=evm.model.Cha09g004230 OriTrascriptID=evm.model.Cha09g004230 OriGeneID=evm.TU.Cha09g004230 OriSeqID=Cha9	0	191.473	55	17	132	9	240	27.9	9.23	379.58	17	100.1	91.3	97.9	92.6	106.3	107.9	102	97.1	104.7	5346.9	4877.4	5226.1	4948	5678	5761.3	5448.2	5185.8	5593.8	4613	4262.2	4172.3	4948	5221.9	4702.2	4413.5	4287.5	4864.3	12	12	12	12	12	12	12
-7.17982e+18	FALSE	High	GWHPACFB002415	mRNA=GWHTACFB002415 Gene=GWHGACFB002415 Position=GWHACFB00000001: 206468116-206468229, 206468371-206468483, 206468814-206468938, 206469132-206469672, 206469895-206470066, 206471850-206471945: - Frame=0 OriID=evm.model.Cha01g024150 OriTrascriptID=evm.model.Cha01g024150 OriGeneID=evm.TU.Cha01g024150 OriSeqID=Cha1	0	191.167	42	15	161	15	386	42.4	7.36	516.84	15	109.3	99.4	94.5	106.6	89.8	101.1	97.7	96.6	105	19080.8	17354.3	16505.7	18616.6	15669.1	17648.5	17051	16865.1	18326.5	16462	15165.3	13177.5	18616.6	14410.4	14404.2	13812.6	13943.6	15936.4	20	20	20	20	20	20	20
7.63965e+18	FALSE	High	GWHPACFB026030	mRNA=GWHTACFB026030 Gene=GWHGACFB026030 Position=GWHACFB00000009: 120543448-120543751, 120544525-120544660, 120544781-120544850, 120544985-120545078, 120545611-120545824, 120546041-120546182, 120547150-120547320, 120547613-120547804: + Frame=0 OriID=evm.model.Cha09g012830 OriTrascriptID=evm.model.Cha09g012830 OriGeneID=evm.TU.Cha09g012830 OriSeqID=Cha9	0	190.932	40	13	63	13	440	47	7.9	231.37	13	110	106.3	95.3	110.2	91.9	105.1	94.3	95.7	91.2	6571.8	6350.3	5694.4	6579.4	5491.9	6275.8	5632.3	5714	5447.3	5669.8	5549.3	4546.2	6579.4	5050.7	5122.1	4562.6	4724.2	4736.9	13	13	13	13	13	13	13
8.10122e+18	FALSE	High	GWHPACFB004234	mRNA=GWHTACFB004234 Gene=GWHGACFB004234 Position=GWHACFB00000011: 9428820-9429003, 9429061-9429311, 9434476-9434538, 9434736-9434840, 9444782-9445063: + Frame=0 OriID=evm.model.Cha11g001070 OriTrascriptID=evm.model.Cha11g001070 OriGeneID=evm.TU.Cha11g001070 OriSeqID=Cha11	0	190.79	52	15	174	6	294	33.1	5.41	529.01	15	106.1	105.1	100.8	101.5	86.2	96.9	99.6	112	91.8	7028.7	6965.7	6682.9	6726	5711.2	6421.1	6598	7425.7	6086.4	6064	6087.1	5335.4	6726	5252.4	5240.7	5344.9	6139.4	5292.6	8	8	8	8	8	8	8
-6.98276e+17	FALSE	High	GWHPACFB014999	mRNA=GWHTACFB014999 Gene=GWHGACFB014999 Position=GWHACFB00000003: 171026082-171026443, 171027142-171027238, 171027342-171027433, 171028442-171028562, 171029968-171030156: - Frame=0 OriID=evm.model.Cha03g020030 OriTrascriptID=evm.model.Cha03g020030 OriGeneID=evm.TU.Cha03g020030 OriSeqID=Cha3	0	190.583	58	18	160	3	286	31.4	5.16	466.84	18	99.9	93.7	103.4	101.3	97.8	100.8	96.8	101.3	104.9	2670.1	2506.8	2763.9	2709	2615.6	2695.3	2589.5	2709.8	2806.1	2303.6	2190.6	2206.6	2709	2405.5	2199.8	2097.7	2240.4	2440.1	3	3	3	3	3	3	3
-3.06378e+18	FALSE	High	GWHPACFB024144	mRNA=GWHTACFB024144 Gene=GWHGACFB024144 Position=GWHACFB00000008: 120828095-120829051, 120832139-120832282: - Frame=0 OriID=evm.model.Cha08g012940 OriTrascriptID=evm.model.Cha08g012940 OriGeneID=evm.TU.Cha08g012940 OriSeqID=Cha8	0	190.483	49	14	84	14	366	39.8	6.64	305.07	14	104.4	102.8	102.1	107.1	93.3	108.1	94.8	91.5	95.9	7945.9	7827.5	7769.4	8150.2	7103.7	8230.5	7219.3	6969.6	7303.8	6855.3	6840.2	6202.8	8150.2	6533.1	6717.5	5848.2	5762.3	6351.2	18	18	18	18	18	18	18
1.34796e+18	FALSE	High	GWHPACFB011639	mRNA=GWHTACFB011639 Gene=GWHGACFB011639 Position=GWHACFB00000002: 54509171-54509239, 54510508-54510565, 54511068-54511277, 54512293-54512387, 54512577-54512699, 54512802-54512879, 54512965-54513037, 54513751-54513884, 54515393-54515470, 54517067-54517228, 54517315-54517461, 54517554-54517816, 54518558-54518705: - Frame=0 OriID=evm.model.Cha02g005860 OriTrascriptID=evm.model.Cha02g005860 OriGeneID…	0	190.126	43	18	60	14	545	58.9	5.63	211.15	18	105.7	109.4	96.1	102.1	103.3	94.1	94.9	97	97.3	5161.9	5342	4694.2	4983.6	5044.8	4594.8	4634.6	4735.6	4749.1	4453.4	4668.2	3747.7	4983.6	4639.6	3750.1	3754.4	3915.3	4129.7	18	18	18	18	18	18	18
-4.40246e+18	FALSE	High	GWHPACFB010700	mRNA=GWHTACFB010700 Gene=GWHGACFB010700 Position=GWHACFB00000015: 93834261-93834401, 93835992-93836102, 93836374-93836472, 93836629-93836785, 93836952-93837115, 93837233-93837295, 93837512-93837736, 93839799-93839896, 93842451-93842661: - Frame=0 OriID=evm.model.Cha15g008900 OriTrascriptID=evm.model.Cha15g008900 OriGeneID=evm.TU.Cha15g008900 OriSeqID=Cha15	0	189.98	55	21	64	3	422	47.3	8.84	220.65	21	106.7	105.1	93.5	100.4	102.4	100.4	98.9	94.6	98	1160.8	1144.2	1017.2	1092.8	1114.6	1092.2	1076.4	1029.7	1066.5	1001.5	999.9	812.1	1092.8	1025.1	891.4	872	851.3	927.4	3	3	3	3	3	3	3
6.28605e+18	FALSE	High	GWHPACFB005118	mRNA=GWHTACFB005118 Gene=GWHGACFB005118 Position=GWHACFB00000011: 78383474-78383507, 78383666-78383802, 78384488-78384534, 78384630-78384955, 78385454-78385536, 78385622-78385697, 78387774-78387931, 78388024-78388185, 78388269-78388385: + Frame=0 OriID=evm.model.Cha11g009920 OriTrascriptID=evm.model.Cha11g009920 OriGeneID=evm.TU.Cha11g009920 OriSeqID=Cha11	0	189.619	52	15	86	15	379	40.7	7.17	283.02	15	112.6	107.1	93.3	104.1	94.8	100.6	93.2	94.5	99.8	9277.9	8821.5	7689.4	8575.9	7813.6	8283.9	7673.7	7787.5	8218.7	8004.5	7708.8	6138.9	8575.9	7185.9	6761.1	6216.3	6438.5	7146.8	22	22	22	22	22	22	22
6.23249e+18	FALSE	High	GWHPACFB030584	mRNA=GWHTACFB030584 Gene=GWHGACFB030584 Position=GWHACFB00018917: 1096-2540, 3106-3634, 3884-4556, 6178-6467: + Frame=0 OriID=evm.model.ChaUn29232.2 OriTrascriptID=evm.model.ChaUn29232.2 OriGeneID=evm.TU.ChaUn29232.2 OriSeqID=ChaUn29232	0	189.333	27	23	71	23	978	110.2	6.21	243.46	23	93.3	87.6	88.3	136.8	95.1	94.9	103.9	91.2	108.8	6873	6456.2	6507.3	10081.9	7006	6994.5	7651.6	6720.4	8013.9	5929.7	5641.8	5195.2	10081.9	6443.2	5708.7	6198.4	5556.2	6968.7	29	29	29	29	29	29	29
2.42452e+18	FALSE	High	GWHPACFB009199	mRNA=GWHTACFB009199 Gene=GWHGACFB009199 Position=GWHACFB00000014: 56547566-56547646, 56547762-56547833, 56547922-56548038, 56548582-56548692, 56565595-56565770, 56565895-56565976, 56566070-56566216, 56566325-56566463, 56566585-56566733, 56567378-56567561, 56567658-56567738, 56567832-56567941, 56568040-56568096, 56568192-56568203, 56568641-56568688, 56569111-56569191, 56569289-56569352, 56569479-5…	0	189.111	33	28	69	12	973	109.9	7.14	194.17	28	105	107.8	91	102.2	102.6	95.8	93.3	99.2	103.1	2994.6	3075.2	2595.7	2912.8	2925.8	2731.5	2659.3	2827.3	2941	2583.6	2687.3	2072.3	2912.8	2690.8	2229.4	2154.2	2337.5	2557.4	14	14	14	14	14	14	14
7.33678e+18	FALSE	High	GWHPACFB004346	mRNA=GWHTACFB004346 Gene=GWHGACFB004346 Position=GWHACFB00000011: 23406090-23406587, 23406712-23407083, 23407746-23408042: + Frame=0 OriID=evm.model.Cha11g002200 OriTrascriptID=evm.model.Cha11g002200 OriGeneID=evm.TU.Cha11g002200 OriSeqID=Cha11	0	189.018	45	17	136	7	388	42.5	9.86	353	17	95.7	88.8	90	102.2	114.7	98.9	95.5	100.3	114	1771.3	1643.6	1665.8	1891.6	2122.8	1831.4	1767.5	1857.8	2111	1528.2	1436.3	1329.9	1891.6	1952.3	1494.7	1431.8	1536	1835.7	7	7	7	7	7	7	7
5.27367e+18	FALSE	High	GWHPACFB024700	mRNA=GWHTACFB024700 Gene=GWHGACFB024700 Position=GWHACFB00000008: 150801263-150801365, 150802879-150804173: - Frame=0 OriID=evm.model.Cha08g018470 OriTrascriptID=evm.model.Cha08g018470 OriGeneID=evm.TU.Cha08g018470 OriSeqID=Cha8	0	188.204	37	14	71	4	465	51.2	5.26	234.93	14	103.4	107.8	86.3	105.6	95.2	103.1	94.7	96.6	107.1	3047.1	3178.4	2544.7	3113.7	2807.2	3040.1	2791.6	2848.3	3158.3	2628.9	2777.5	2031.6	3113.7	2581.7	2481.2	2261.4	2354.9	2746.4	6	6	6	6	6	6	6
-7.46164e+17	FALSE	High	GWHPACFB010871	mRNA=GWHTACFB010871 Gene=GWHGACFB010871 Position=GWHACFB00000015: 105582061-105582099, 105582944-105583037, 105584197-105584324, 105584486-105584574, 105584694-105584734, 105585164-105585219, 105585297-105585371, 105585474-105585566, 105586886-105587128, 105587243-105587315, 105587533-105587624, 105587838-105587923, 105588005-105588080, 105588350-105588417, 105588498-105588564, 105588663-10558875…	0	187.911	35	16	70	16	561	60.8	7.9	269.65	16	105.7	102.4	93.5	103	98.7	101.7	98.3	97.3	99.5	7124.7	6902.5	6303	6945	6658.9	6855.9	6628.9	6562.1	6710.8	6146.8	6031.8	5032.1	6945	6124	5595.6	5369.9	5425.4	5835.6	20	20	20	20	20	20	20
-9.04441e+18	FALSE	High	GWHPACFB008053	mRNA=GWHTACFB008053 Gene=GWHGACFB008053 Position=GWHACFB00000013: 89984535-89984780, 89984901-89985106, 89985201-89985416, 89985503-89985639, 89985748-89985845, 89985949-89986046, 89986200-89986368, 89986458-89986574, 89986648-89986755, 89986886-89986948, 89987065-89987178, 89987264-89987429, 89987515-89987627, 89987744-89987881, 89988072-89988202, 89988577-89988642, 89989169-89989232, 89989343-8…	0	187.866	37	29	70	10	912	102.1	8.78	206.67	29	98	103.3	92.4	106.3	114.4	100.2	92.6	93.4	99.6	2182	2300.7	2057.2	2367.1	2547	2232.4	2061.7	2079.9	2217.6	1882.5	2010.5	1642.4	2367.1	2342.4	1822	1670.1	1719.6	1928.4	9	9	9	9	9	9	9
-2.13255e+18	FALSE	High	GWHPACFB015237	mRNA=GWHTACFB015237 Gene=GWHGACFB015237 Position=GWHACFB00000004: 2415211-2415300, 2416141-2416313, 2416746-2416858, 2417278-2417352, 2417432-2417545, 2417734-2417801, 2418047-2418130, 2418787-2418840, 2419071-2419151, 2419264-2419357, 2419438-2419511, 2419717-2419827, 2419922-2419966, 2420059-2420115, 2421038-2421142, 2421232-2421348, 2421569-2421672, 2421917-2422082, 2422297-2422425: + Frame=0 …	0	187.817	44	23	73	16	617	67.4	7.18	230.35	23	106.8	103.7	96	102.3	96.1	100.5	95.9	98	100.7	5082.1	4933	4568.5	4864.4	4570.3	4780.7	4559.6	4661.5	4788.1	4384.6	4310.8	3647.3	4864.4	4203.2	3901.9	3693.6	3854	4163.6	18	18	18	18	18	18	18
1.54223e+18	FALSE	High	GWHPACFB015252	mRNA=GWHTACFB015252 Gene=GWHGACFB015252 Position=GWHACFB00000004: 3816603-3816620, 3840046-3840201, 3840837-3840953, 3841638-3841719, 3845676-3845743, 3846181-3846282, 3846792-3846899, 3847413-3847475, 3850134-3850250, 3850545-3851451, 3851772-3852041, 3852137-3852206, 3852775-3852985, 3853266-3853385, 3853837-3853914: - Frame=0 OriID=evm.model.Cha04g000430 OriTrascriptID=evm.model.Cha04g000430 O…	0	187.742	30	23	66	22	828	93.9	5.24	189.15	23	100.8	104.2	94.2	93.9	96.2	104.4	103.1	96	107.1	6595.1	6813.1	6161.2	6143.9	6295	6827.5	6746.4	6278.3	7003.7	5689.9	5953.7	4918.9	6143.9	5789.3	5572.4	5465.1	5190.7	6090.3	30	30	30	30	30	30	30
-3.17376e+18	FALSE	High	GWHPACFB019121	mRNA=GWHTACFB019121 Gene=GWHGACFB019121 Position=GWHACFB00000005: 160016691-160016701, 160020218-160020314, 160021873-160022015, 160022199-160022283, 160022766-160022838, 160024239-160024336, 160024442-160024534, 160026365-160026438, 160026526-160026564, 160026668-160026756, 160026843-160026919, 160027015-160027089, 160027363-160027410, 160027513-160027596, 160027687-160027774, 160027876-16002795…	0	187.642	40	15	89	15	535	59.2	7.36	298.61	15	99.2	102.1	95.7	105.3	99.1	104.2	95.6	98.8	99.9	9105.3	9376	8787.2	9667.7	9100	9570.3	8774.2	9071.8	9175.3	7855.6	8193.3	7015.4	9667.7	8369	7811	7107.8	7500.3	7978.7	21	21	21	21	21	21	21
6.22048e+18	FALSE	High	GWHPACFB009743	mRNA=GWHTACFB009743 Gene=GWHGACFB009743 Position=GWHACFB00000014: 108312883-108313573, 108315014-108315148, 108315237-108315446, 108317655-108318958: - Frame=0 OriID=evm.model.Cha14g013590 OriTrascriptID=evm.model.Cha14g013590 OriGeneID=evm.TU.Cha14g013590 OriSeqID=Cha14	0	187.128	29	18	74	15	779	85.3	5.74	236.97	18	93.7	91.6	104.6	105.2	107.6	103.3	102.5	98	93.6	6343.2	6203	7081.6	7126.1	7286.7	6998.4	6940.2	6635.6	6342.1	5472.6	5420.6	5653.7	7126.1	6701.4	5711.9	5622.1	5486.1	5515	20	20	20	20	20	20	20
-4.92777e+18	FALSE	High	GWHPACFB016113	mRNA=GWHTACFB016113 Gene=GWHGACFB016113 Position=GWHACFB00000004: 69442665-69442820, 69442922-69443065, 69444376-69444496, 69444569-69444669, 69444780-69444867, 69445986-69446053, 69446137-69446223, 69447788-69447862, 69447943-69448020, 69448108-69448212, 69448688-69448762, 69449066-69449218: + Frame=0 OriID=evm.model.Cha04g009050 OriTrascriptID=evm.model.Cha04g009050 OriGeneID=evm.TU.Cha04g00905…	0	187.077	49	18	50	18	416	45.3	7.47	176.62	18	105.4	106.5	99	101.4	94.5	100.3	94.6	99.5	98.7	5883.4	5945.2	5525.3	5659.2	5273.6	5594.2	5279.2	5550.1	5508.4	5075.9	5195.3	4411.2	5659.2	4850	4565.8	4276.6	4588.7	4790	21	21	21	21	21	21	21
-5.5194e+18	FALSE	High	GWHPACFB006490	mRNA=GWHTACFB006490 Gene=GWHGACFB006490 Position=GWHACFB00000012: 59918229-59918535, 59919094-59919302, 59919489-59919575, 59921213-59921323, 59922892-59922959, 59923080-59923128: - Frame=0 OriID=evm.model.Cha12g008720 OriTrascriptID=evm.model.Cha12g008720 OriGeneID=evm.TU.Cha12g008720 OriSeqID=Cha12	0	187.005	67	14	90	10	276	29.4	8.46	315.12	14	101.4	96.9	108.7	93.4	98.4	96.3	104	100.3	100.5	7228.3	6908	7747.9	6658.7	7019.1	6869.4	7412.7	7154.6	7168.4	6236.2	6036.6	6185.6	6658.7	6455.3	5606.6	6004.9	5915.2	6233.5	15	15	15	15	15	15	15
4.54596e+18	FALSE	High	GWHPACFB000246	mRNA=GWHTACFB000246 Gene=GWHGACFB000246 Position=GWHACFB00000001: 15952599-15952889, 15952982-15953167, 15953983-15954039: + Frame=0 OriID=evm.model.Cha01g002460 OriTrascriptID=evm.model.Cha01g002460 OriGeneID=evm.TU.Cha01g002460 OriSeqID=Cha1	0	186.683	68	9	71	9	177	19.5	4.89	293.46	9	97.2	95.3	106.6	97.3	101.9	100.8	102	98.2	100.6	6088.2	5965.4	6673	6094.3	6380.1	6311.7	6389.3	6148.4	6298.9	5252.6	5212.9	5327.5	6094.3	5867.6	5151.4	5175.8	5083.3	5477.4	16	16	16	16	16	16	16
-7.18277e+18	FALSE	High	GWHPACFB005890	mRNA=GWHTACFB005890 Gene=GWHGACFB005890 Position=GWHACFB00000012: 13695855-13695968, 13696073-13696132, 13696357-13696423, 13696540-13696763, 13696892-13696977, 13697121-13697409, 13699213-13700130: - Frame=0 OriID=evm.model.Cha12g002800 OriTrascriptID=evm.model.Cha12g002800 OriGeneID=evm.TU.Cha12g002800 OriSeqID=Cha12	0	186.635	43	21	68	18	585	65.8	6.18	189.99	21	106.9	107.6	92.1	100.3	104.5	96.8	98.8	97.2	95.8	8088.4	8143	6964.8	7586.6	7904.5	7324.5	7471	7353.8	7246.4	6978.3	7115.9	5560.4	7586.6	7269.5	5978	6052.1	6079.9	6301.3	24	24	24	24	24	24	24
-3.78421e+18	FALSE	High	GWHPACFB008632	mRNA=GWHTACFB008632 Gene=GWHGACFB008632 Position=GWHACFB00000014: 17109740-17109871, 17109982-17110056, 17110485-17110558, 17112415-17112526, 17112820-17112892, 17114090-17114145, 17114792-17114868, 17115025-17115136: - Frame=0 OriID=evm.model.Cha14g002520 OriTrascriptID=evm.model.Cha14g002520 OriGeneID=evm.TU.Cha14g002520 OriSeqID=Cha14	0	186.563	63	13	72	13	236	25.3	5.21	231.3	13	101.1	95.5	100.4	100.2	95.8	103.9	98	98.5	106.6	8315.7	7851.8	8255.7	8240.2	7873.6	8542.9	8057.5	8101	8769.1	7174.4	6861.4	6591	8240.2	7241.1	6972.5	6527.2	6697.7	7625.4	19	19	19	19	19	19	19
-3.29368e+18	FALSE	High	GWHPACFB009897	mRNA=GWHTACFB009897 Gene=GWHGACFB009897 Position=GWHACFB00000015: 4864576-4864924, 4868570-4869087, 4870010-4870209, 4870608-4870736, 4875961-4876275, 4880026-4880184, 4880253-4880402, 4880556-4880762, 4881117-4881155, 4881374-4881622, 4881712-4882756, 4884736-4885701, 4887791-4887881, 4890826-4890934, 4891053-4891252, 4891355-4891485, 4892544-4892671, 4893293-4893520, 4893999-4894254: + Frame=0 …	0	186.264	10	15	69	8	1822	204.8	8.03	273.11	15	101.4	106.1	103.9	100.6	101.4	96.5	99.1	97.7	93.2	3002	3141.2	3076.2	2976.6	3000	2857.4	2932.1	2892.9	2759.7	2590	2745	2455.9	2976.6	2759	2332.1	2375.2	2391.8	2399.8	10	10	10	10	10	10	10
6.86124e+18	FALSE	High	GWHPACFB010487	mRNA=GWHTACFB010487 Gene=GWHGACFB010487 Position=GWHACFB00000015: 72839804-72839989, 72840925-72841307, 72841908-72842025, 72842596-72842790, 72842897-72843121, 72843379-72843438, 72843518-72843598, 72843893-72844298, 72850585-72850817: + Frame=0 OriID=evm.model.Cha15g006790 OriTrascriptID=evm.model.Cha15g006790 OriGeneID=evm.TU.Cha15g006790 OriSeqID=Cha15	0	185.761	46	25	60	15	628	70.8	6.07	197.73	25	105.5	104.6	95.2	101.5	98.3	98.3	98.1	98.3	100.2	3113.5	3087.7	2810.1	2995.1	2900.6	2901.6	2895	2899.7	2956.3	2686.2	2698.2	2243.5	2995.1	2667.6	2368.2	2345.2	2397.4	2570.7	16	16	16	16	16	16	16
-9.163e+18	FALSE	High	GWHPACFB007987	mRNA=GWHTACFB007987 Gene=GWHGACFB007987 Position=GWHACFB00000013: 85794499-85794921, 85795213-85795584, 85796292-85796588: + Frame=0 OriID=evm.model.Cha13g010540 OriTrascriptID=evm.model.Cha13g010540 OriGeneID=evm.TU.Cha13g010540 OriSeqID=Cha13	0	185.727	49	16	138	4	363	39.5	9.69	343.28	16	83.4	102.7	103.3	90.1	121.9	85.3	104.9	101.9	106.5	1020.1	1255.7	1263	1102.3	1490.5	1042.8	1282.8	1246.4	1302.4	880.1	1097.3	1008.3	1102.3	1370.8	851.1	1039.2	1030.5	1132.5	5	5	5	5	5	5	5
8.46192e+18	FALSE	High	GWHPACFB006674	mRNA=GWHTACFB006674 Gene=GWHGACFB006674 Position=GWHACFB00000012: 93841556-93841636, 93842911-93842992, 93848706-93848761, 93849466-93849579, 93849700-93849762, 93850992-93851111, 93851222-93851322, 93852049-93852108, 93852197-93852296, 93852409-93852566, 93852648-93852743, 93853023-93853086, 93853175-93853256, 93853379-93853554, 93853666-93853742, 93859562-93859694, 93860860-93861126: + Frame=0 …	0	185.056	42	20	58	12	609	66.5	6.43	189.81	20	104.5	108.8	96.8	100.4	96.7	98.3	96.8	97	100.7	3189.1	3321.5	2953.5	3063.7	2952.4	2998.9	2953.4	2958.7	3073.2	2751.4	2902.5	2358	3063.7	2715.2	2447.6	2392.5	2446.2	2672.4	16	16	16	16	16	16	16
4.85224e+18	FALSE	High	GWHPACFB013630	mRNA=GWHTACFB013630 Gene=GWHGACFB013630 Position=GWHACFB00000003: 85887744-85888913, 85889656-85889883, 85890006-85890101, 85890187-85890408, 85894490-85894684, 85894787-85894933, 85895014-85895163, 85895251-85895381, 85895640-85895868: + Frame=0 OriID=evm.model.Cha03g006350 OriTrascriptID=evm.model.Cha03g006350 OriGeneID=evm.TU.Cha03g006350 OriSeqID=Cha3	0	185.016	34	23	66	12	855	94.2	5.21	211.8	23	98.9	115.3	92.1	105.9	103.5	95.5	94.4	96.8	97.5	2223	2592.2	2071	2380.9	2325.9	2146.5	2121.2	2175	2192.4	1917.9	2265.2	1653.4	2380.9	2139.1	1751.9	1718.3	1798.2	1906.5	12	12	12	12	12	12	12
-6.83372e+18	FALSE	High	GWHPACFB004233	mRNA=GWHTACFB004233 Gene=GWHGACFB004233 Position=GWHACFB00000011: 9400101-9400284, 9400421-9400719: + Frame=0 OriID=evm.model.Cha11g001060 OriTrascriptID=evm.model.Cha11g001060 OriGeneID=evm.TU.Cha11g001060 OriSeqID=Cha11	0	185.002	95	16	143	6	160	17.7	6.38	430.47	16	123.1	102.8	131.8	85.5	76.8	80.9	105.9	101.8	91.5	6189.6	5166.1	6625.8	4295.2	3858.7	4064.2	5321.8	5117.5	4596.5	5340.1	4514.5	5289.8	4295.2	3548.7	3317.1	4311.1	4231	3997	9	9	9	9	9	9	9
-1.23369e+18	FALSE	High	GWHPACFB019401	mRNA=GWHTACFB019401 Gene=GWHGACFB019401 Position=GWHACFB00000006: 14610166-14610231, 14610663-14610762, 14610953-14611077, 14611182-14611338, 14611543-14611634, 14611729-14611756, 14611858-14611975, 14614688-14614743, 14614967-14615064, 14617386-14617470, 14618855-14619015: - Frame=0 OriID=evm.model.Cha06g002120 OriTrascriptID=evm.model.Cha06g002120 OriGeneID=evm.TU.Cha06g002120 OriSeqID=Cha6	0	184.937	52	18	110	10	361	39.8	5.72	329.83	18	105.7	95.5	95.2	95.8	98.9	99.4	101.8	100.2	107.5	7799.4	7048.5	7025.4	7074.9	7301.8	7334.4	7515	7397.2	7937.7	6728.9	6159.4	5608.8	7074.9	6715.3	5986.1	6087.7	6115.8	6902.5	12	12	12	12	12	12	12
-4.56578e+18	FALSE	High	GWHPACFB031483	mRNA=GWHTACFB031483 Gene=GWHGACFB031483 Position=GWHACFB00027608: 2500-2559, 2681-2774, 2864-2931, 3613-3702, 3960-4736, 5072-5349, 6361-6457, 8355-8369: - Frame=0 OriID=evm.model.ChaUn5494.1 OriTrascriptID=evm.model.ChaUn5494.1 OriGeneID=evm.TU.ChaUn5494.1 OriSeqID=ChaUn5494	0	184.229	40	16	98	2	492	56.8	7.24	316.49	16	104	99.6	90.4	104.6	104.3	101.1	100.5	98.2	97.3	1026	982.6	891.7	1032.6	1029.2	998	992	969.3	960.1	885.2	858.7	711.9	1032.6	946.5	814.5	803.6	801.4	834.9	3	3	3	3	3	3	3
-2.62573e+18	FALSE	High	GWHPACFB025765	mRNA=GWHTACFB025765 Gene=GWHGACFB025765 Position=GWHACFB00000009: 101786886-101786915, 101801207-101801343, 101803098-101803481, 101803998-101804528, 101872639-101873022, 101873377-101873788: - Frame=0 OriID=evm.model.Cha09g010170 OriTrascriptID=evm.model.Cha09g010170 OriGeneID=evm.TU.Cha09g010170 OriSeqID=Cha9	0	183.478	17	10	48	7	625	66.8	7.75	196.94	10	87.6	88.3	116.7	118.3	87.7	108.7	90.9	104.9	96.8	2867	2888.8	3819.1	3871.2	2870.3	3554.5	2974.2	3430.2	3168.3	2473.5	2524.4	3049	3871.2	2639.7	2901.1	2409.3	2836	2755.1	11	11	11	11	11	11	11
-4.93566e+18	FALSE	High	GWHPACFB016457	mRNA=GWHTACFB016457 Gene=GWHGACFB016457 Position=GWHACFB00000004: 115584765-115585010, 115587190-115587393, 115587476-115587646, 115596359-115596496, 115596859-115596948, 115597124-115597201, 115597297-115597953, 115599594-115599712, 115611681-115611903: - Frame=0 OriID=evm.model.Cha04g012520 OriTrascriptID=evm.model.Cha04g012520 OriGeneID=evm.TU.Cha04g012520 OriSeqID=Cha4	0	183.397	38	18	55	8	641	70.1	7.47	190.06	18	104.3	100.2	94.7	101.2	98.8	100.7	98.9	101.2	100.1	2761.4	2651.9	2505.8	2678.6	2614.8	2664.5	2616.5	2677.9	2649.6	2382.4	2317.4	2000.5	2678.6	2404.8	2174.7	2119.6	2214	2304	12	12	12	12	12	12	12
1.76219e+18	FALSE	High	GWHPACFB004269	mRNA=GWHTACFB004269 Gene=GWHGACFB004269 Position=GWHACFB00000011: 10849677-10849760, 10850000-10850065, 10850140-10850214, 10850301-10850430, 10850560-10850606, 10850738-10850795, 10851822-10851871, 10852005-10852061, 10852164-10852273, 10852357-10852461, 10854665-10854698, 10854995-10855072, 10855924-10856001, 10856301-10856369, 10856846-10857015, 10857132-10857244, 10863102-10863172, 10863365-1…	0	183.211	23	25	71	24	1448	163	9.22	205.26	25	104.2	96.6	102.4	103.2	96.1	102	99.8	97	98.8	8952.2	8299.5	8805.2	8874.3	8256.8	8766.1	8579.7	8334.2	8489.6	7723.5	7252.6	7029.7	8874.3	7593.5	7154.6	6950.2	6890.5	7382.4	30	30	30	30	30	30	30
7.81539e+18	FALSE	High	GWHPACFB004666	mRNA=GWHTACFB004666 Gene=GWHGACFB004666 Position=GWHACFB00000011: 53920285-53920300, 53920422-53920480, 53920577-53920679, 53920775-53920854, 53920997-53921082, 53921369-53921417, 53923080-53923145, 53923258-53923432, 53923562-53923680: - Frame=0 OriID=evm.model.Cha11g005300 OriTrascriptID=evm.model.Cha11g005300 OriGeneID=evm.TU.Cha11g005300 OriSeqID=Cha11	0	182.828	56	12	145	9	250	27.6	5.8	543.53	12	105.3	118.8	105.2	101.5	89.8	95.5	93.4	94.3	96	14212.1	16039.9	14207	13707.6	12125.2	12891.9	12611.8	12727.6	12965	12261.5	14016.7	11342.3	13707.6	11151.2	10522	10216.5	10522.8	11274.1	10	10	10	10	10	10	10
4.74939e+18	FALSE	High	GWHPACFB025173	mRNA=GWHTACFB025173 Gene=GWHGACFB025173 Position=GWHACFB00000009: 58118507-58118652, 58118779-58118889, 58118979-58119090, 58119724-58119801, 58119948-58120013, 58120131-58120235, 58120594-58120791, 58120934-58121026, 58121393-58121485, 58122794-58122918, 58124323-58124399, 58124531-58124652, 58124828-58124914, 58125064-58125114, 58125215-58125304: - Frame=0 OriID=evm.model.Cha09g004260 OriTrascr…	0	182.806	44	20	76	10	517	57.2	7.17	236.13	20	98.9	102.2	94.4	101.2	104.5	98.4	93	98.4	109	4750.2	4907	4533	4860.6	5021.7	4727.7	4467.8	4725.5	5235.3	4098.2	4288	3619	4860.6	4618.3	3858.6	3619.3	3906.9	4552.5	11	11	11	11	11	11	11
6.64353e+18	FALSE	High	GWHPACFB018057	mRNA=GWHTACFB018057 Gene=GWHGACFB018057 Position=GWHACFB00000005: 48043365-48043609, 48044735-48044836, 48044926-48045316, 48046606-48047283: - Frame=0 OriID=evm.model.Cha05g005550 OriTrascriptID=evm.model.Cha05g005550 OriGeneID=evm.TU.Cha05g005550 OriSeqID=Cha5	0	182.61	45	16	74	4	471	51.9	7.28	231.65	16	89.5	109.8	95	100.2	107.5	89.2	93.6	97.6	117.5	605.4	742.7	642.7	677.9	727.4	603.3	633	660.3	795	522.3	649	513.1	677.9	669	492.4	512.8	545.9	691.3	4	4	4	4	4	4	4
4.50049e+18	FALSE	High	GWHPACFB006892	mRNA=GWHTACFB006892 Gene=GWHGACFB006892 Position=GWHACFB00000012: 128670873-128670968, 128673689-128674135, 128674823-128676114, 128680884-128680985, 128687102-128687145, 128696034-128696075, 128703215-128703277, 128712156-128712235: - Frame=0 OriID=evm.model.Cha12g012760 OriTrascriptID=evm.model.Cha12g012760 OriGeneID=evm.TU.Cha12g012760 OriSeqID=Cha12	0	182.421	33	18	51	18	721	83.5	9.04	185.01	18	100.8	88.5	90.9	106.2	100.4	104.8	102.5	102.6	103.3	6204.2	5444.6	5591.1	6537.8	6180.6	6449.1	6307.5	6314.3	6356.1	5352.7	4757.8	4463.7	6537.8	5684.1	5263.6	5109.6	5220.5	5527.1	24	24	24	24	24	24	24
8.08987e+18	FALSE	High	GWHPACFB006654	mRNA=GWHTACFB006654 Gene=GWHGACFB006654 Position=GWHACFB00000012: 90850496-90850508, 90856939-90857009, 90865510-90865690, 90869066-90869334: + Frame=0 OriID=evm.model.Cha12g010350 OriTrascriptID=evm.model.Cha12g010350 OriGeneID=evm.TU.Cha12g010350 OriSeqID=Cha12	0	182.183	47	7	274	6	177	20.5	6.05	897.85	7	105.8	95.5	124.3	89	97.8	97.4	104.7	100.2	85.3	27298.2	24636.6	32067.3	22976.7	25240.3	25139.1	27005.7	25855.4	22016.4	23551.5	21529	25601.3	22976.7	23212.8	20517.8	21876.7	21376.5	19145	14	14	14	14	14	14	14
4.86419e+18	FALSE	High	GWHPACFB014930	mRNA=GWHTACFB014930 Gene=GWHGACFB014930 Position=GWHACFB00000003: 168456997-168457113, 168457609-168457809, 168458035-168458221, 168458354-168458430, 168462013-168462249, 168462702-168462830, 168463541-168463693, 168463836-168464426, 168464510-168464627, 168464891-168465162, 168479871-168480146, 168480306-168480482, 168480711-168480812, 168480976-168481214, 168482947-168483163: - Frame=0 OriID=ev…	0	181.91	36	28	59	25	1030	117.1	5.27	179.6	28	94.8	102.6	97.7	100.9	96.2	104.5	99.5	98.1	105.7	5897	6385.2	6078.1	6275.2	5985.5	6503.2	6190.5	6104.9	6578.9	5087.6	5579.8	4852.5	6275.2	5504.7	5307.7	5014.8	5047.4	5720.9	30	30	30	30	30	30	30
-1.04207e+18	FALSE	High	GWHPACFB013879	mRNA=GWHTACFB013879 Gene=GWHGACFB013879 Position=GWHACFB00000003: 106771476-106771575, 106773181-106773326, 106773417-106773536, 106773660-106773827, 106774987-106775076, 106776863-106776961: + Frame=0 OriID=evm.model.Cha03g008730 OriTrascriptID=evm.model.Cha03g008730 OriGeneID=evm.TU.Cha03g008730 OriSeqID=Cha3	0	181.363	78	19	74	6	240	26.3	7.46	236.85	19	100.2	102.2	104.9	94.1	99.4	94.7	104.2	103.7	96.6	2459.2	2507.6	2574.9	2311.1	2439.7	2324.8	2558.5	2544.7	2372.2	2121.7	2191.3	2055.7	2311.1	2243.7	1897.4	2072.6	2103.9	2062.8	8	8	8	8	8	8	8
-5.09664e+18	FALSE	High	GWHPACFB002033	mRNA=GWHTACFB002033 Gene=GWHGACFB002033 Position=GWHACFB00000001: 185613077-185613313, 185615382-185616137: + Frame=0 OriID=evm.model.Cha01g020400 OriTrascriptID=evm.model.Cha01g020400 OriGeneID=evm.TU.Cha01g020400 OriSeqID=Cha1	0	181.283	61	17	61	8	330	35	7.05	220.37	17	90.5	79.5	112.2	80.7	75.3	103.6	156.7	94.5	107.1	2945.5	2586.6	3651.2	2628.7	2452.9	3371.4	5100.9	3075.8	3487	2541.2	2260.3	2915	2628.7	2255.9	2751.6	4132.1	2543	3032.2	8	8	8	8	8	8	8
5.83799e+18	FALSE	High	GWHPACFB017102	mRNA=GWHTACFB017102 Gene=GWHGACFB017102 Position=GWHACFB00000004: 166864406-166865602, 166869878-166869940: - Frame=0 OriID=evm.model.Cha04g018860 OriTrascriptID=evm.model.Cha04g018860 OriGeneID=evm.TU.Cha04g018860 OriSeqID=Cha4	0	180.97	47	15	87	3	419	46	6.89	278.16	15	101.1	84.9	85.4	103.5	98.9	113.9	98.2	105.6	108.6	1017.7	855.1	859.5	1042.4	995.4	1146.5	988.3	1063.5	1093.2	878	747.2	686.2	1042.4	915.4	935.7	800.6	879.3	950.6	4	4	4	4	4	4	4
-4.31828e+17	FALSE	High	GWHPACFB022708	mRNA=GWHTACFB022708 Gene=GWHGACFB022708 Position=GWHACFB00000007: 158415910-158415957, 158419865-158420017, 158420123-158420230, 158420324-158420371, 158420990-158421202, 158421286-158421350, 158421479-158421603, 158421736-158421851: - Frame=0 OriID=evm.model.Cha07g014240 OriTrascriptID=evm.model.Cha07g014240 OriGeneID=evm.TU.Cha07g014240 OriSeqID=Cha7	0	180.104	46	13	129	6	291	32.8	5.5	417.72	13	112.1	101.5	108.8	106	91.7	103	95.4	94.4	87.1	6046.5	5473.4	5866	5714.8	4941.8	5552.8	5142.8	5090.8	4695.1	5216.6	4783	4683.2	5714.8	4544.8	4532	4166.1	4208.9	4082.8	8	8	8	8	8	8	8
-6.36584e+18	FALSE	High	GWHPACFB024725	mRNA=GWHTACFB024725 Gene=GWHGACFB024725 Position=GWHACFB00000008: 152243171-152243281, 152244048-152244230, 152244437-152244496, 152244649-152244711, 152244809-152244933, 152245023-152245185, 152245828-152245887, 152246331-152246389, 152249232-152249313, 152250123-152250186, 152250934-152251001, 152251365-152251466: + Frame=0 OriID=evm.model.Cha08g018790 OriTrascriptID=evm.model.Cha08g018790 OriG…	0	179.761	56	14	56	14	379	41.6	7.64	213.75	14	101	100.1	101	98.1	99.5	100.9	99.8	100.1	99.6	5488.1	5440.9	5487.6	5330.4	5408	5481.7	5425.8	5437.8	5411.9	4734.9	4754.6	4381.1	5330.4	4973.6	4474	4395.3	4495.8	4706.1	19	19	19	19	19	19	19
-5.31488e+18	FALSE	High	GWHPACFB019520	mRNA=GWHTACFB019520 Gene=GWHGACFB019520 Position=GWHACFB00000006: 27227992-27228052, 27230078-27230294, 27231427-27231599, 27232319-27232386, 27232477-27232590, 27232900-27233054, 27233168-27233333, 27234969-27235025, 27235539-27235615, 27238064-27238202, 27238355-27238439, 27240837-27240949, 27241048-27241131, 27245372-27245491, 27245597-27245698, 27246237-27246384, 27247600-27247942, 27248103-2…	0	179.168	32	25	48	12	934	101.2	8.91	142.15	25	104.1	105.7	90.1	104	102.6	99.4	98.9	99	96.2	1931.3	1961.1	1671.2	1929.9	1904.4	1845.1	1835.9	1837.4	1785.3	1666.2	1713.7	1334.2	1929.9	1751.4	1505.9	1487.2	1519.1	1552.5	12	12	12	12	12	12	12
5.33617e+18	FALSE	High	GWHPACFB004235	mRNA=GWHTACFB004235 Gene=GWHGACFB004235 Position=GWHACFB00000011: 9482419-9482602, 9482748-9483037, 9495932-9496093: + Frame=0 OriID=evm.model.Cha11g001080 OriTrascriptID=evm.model.Cha11g001080 OriGeneID=evm.TU.Cha11g001080 OriSeqID=Cha11	0	179.058	63	14	102	11	211	23.5	5.5	308.48	14	105.6	106.9	96.4	85	87.7	87.7	111	118	101.8	5990.4	6060.8	5465.7	4818.4	4971.3	4975.7	6297.2	6690	5775.9	5168.2	5296.3	4363.6	4818.4	4572	4061	5101.2	5531.1	5022.6	15	15	15	15	15	15	15
-5.15279e+18	FALSE	High	GWHPACFB001487	mRNA=GWHTACFB001487 Gene=GWHGACFB001487 Position=GWHACFB00000001: 151564688-151565238, 151565702-151565834, 151598593-151598661, 151619595-151619635, 151657113-151657146, 151664128-151664355, 151671843-151672100, 151674698-151674798, 151676300-151676447, 151780471-151780534, 151815452-151815986, 151816455-151816578: - Frame=0 OriID=evm.model.Cha01g014870 OriTrascriptID=evm.model.Cha01g014870 OriG…	0	178.781	29	11	136	4	761	82.6	8.38	398.64	11	94	86.6	115.5	104.7	87.3	115.7	102.3	100.3	93.7	4053.7	3737.3	4981.6	4515.4	3768.4	4991	4414.5	4328.8	4040.9	3497.3	3265.9	3977.1	4515.4	3465.7	4073.5	3576.1	3578.9	3513.9	6	6	6	6	6	6	6
-7.10047e+18	FALSE	High	GWHPACFB001179	mRNA=GWHTACFB001179 Gene=GWHGACFB001179 Position=GWHACFB00000001: 120983213-120983301, 120983424-120983628, 121002828-121003028, 121003983-121004197, 121004306-121004559, 121005033-121005085, 121005636-121006100: + Frame=0 OriID=evm.model.Cha01g011790 OriTrascriptID=evm.model.Cha01g011790 OriGeneID=evm.TU.Cha01g011790 OriSeqID=Cha1	0	178.775	47	21	90	21	493	55.5	5.6	259.51	21	99.4	104.9	98.3	102.2	93.5	101.8	97.9	100.3	101.7	10051.5	10610	9940.7	10335	9459.5	10290.7	9903.2	10139	10288.3	8671.9	9271.7	7936.3	10335	8699.6	8399	8022.4	8382.6	8946.5	27	27	27	27	27	27	27
6.92579e+18	FALSE	High	GWHPACFB004186	mRNA=GWHTACFB004186 Gene=GWHGACFB004186 Position=GWHACFB00000011: 7524742-7524847, 7524959-7525032, 7525165-7525521, 7533071-7533299, 7533804-7533895, 7535527-7535757, 7537170-7537418, 7537499-7537544, 7538095-7538345, 7538461-7538574, 7538690-7538893, 7539512-7539688, 7540156-7540284, 7540598-7540675, 7541351-7541446, 7541644-7541715, 7542130-7542258, 7543077-7543192, 7545451-7545610, 7547083-75…	0	178.435	30	25	48	25	1201	131.2	5.55	171.02	25	104.3	101.4	92.2	103.4	105.4	99	98.2	98.3	97.8	5668.8	5514.8	5011.3	5620.1	5731.6	5380	5335.7	5346.2	5316.4	4890.8	4819.2	4000.8	5620.1	5271.2	4391	4322.3	4420.1	4623	25	25	25	25	25	25	25
1.03087e+18	FALSE	High	GWHPACFB019905	mRNA=GWHTACFB019905 Gene=GWHGACFB019905 Position=GWHACFB00000006: 77909187-77909261, 77911418-77911504, 77911592-77911734, 77911811-77911940, 77912489-77912570, 77913699-77913806, 77913945-77913991: - Frame=0 OriID=evm.model.Cha06g007150 OriTrascriptID=evm.model.Cha06g007150 OriGeneID=evm.TU.Cha06g007150 OriSeqID=Cha6	0	178.353	70	12	62	8	223	24.7	6.89	238.32	12	93.8	103.1	100.8	99.9	101.6	96.5	100.4	103.9	100	3728.5	4097.2	4007.2	3970.4	4037.2	3836.5	3990.5	4127.9	3973.6	3216.8	3580.4	3199.2	3970.4	3712.9	3131.2	3232.6	3412.8	3455.4	13	13	13	13	13	13	13
8.56839e+18	FALSE	High	GWHPACFB015755	mRNA=GWHTACFB015755 Gene=GWHGACFB015755 Position=GWHACFB00000004: 33459559-33460059, 33460389-33460511, 33465151-33465267, 33465414-33465434: + Frame=0 OriID=evm.model.Cha04g005500 OriTrascriptID=evm.model.Cha04g005500 OriGeneID=evm.TU.Cha04g005500 OriSeqID=Cha4	0	178.35	60	15	145	8	253	28.5	4.84	389.52	15	99.7	102.9	101.4	96.5	104.4	95.3	102.4	100.1	97.4	5272.4	5442.4	5365.6	5104.3	5522.7	5040.2	5413.8	5292	5150.9	4548.8	4755.9	4283.7	5104.3	5079.1	4113.7	4385.6	4375.3	4479.1	12	12	12	12	12	12	12
4.76062e+18	FALSE	High	GWHPACFB006235	mRNA=GWHTACFB006235 Gene=GWHGACFB006235 Position=GWHACFB00000012: 37209558-37209646, 37209934-37210062, 37210165-37210255, 37210347-37210421, 37210570-37210647, 37210746-37210835, 37211123-37211221, 37211321-37211374, 37211464-37211511, 37211804-37211902, 37211995-37212078, 37212180-37212251, 37212366-37212461, 37212956-37213021, 37213171-37213276, 37213375-37213601, 37213708-37213828, 37216256-3…	0	178.129	32	16	71	8	575	63.3	6.73	243.85	16	101.1	107	93.8	101.7	100.5	100	100	98.3	97.6	3486.5	3687.9	3233.4	3507	3465.2	3449.2	3447.1	3388.8	3363.8	3008	3222.7	2581.4	3507	3186.8	2815.1	2792.4	2801.8	2925.1	11	11	11	11	11	11	11
-7.69283e+17	FALSE	High	GWHPACFB004921	mRNA=GWHTACFB004921 Gene=GWHGACFB004921 Position=GWHACFB00000011: 65402504-65403058, 65403650-65403844, 65404255-65404470: - Frame=0 OriID=evm.model.Cha11g007930 OriTrascriptID=evm.model.Cha11g007930 OriGeneID=evm.TU.Cha11g007930 OriSeqID=Cha11	0	177.949	57	12	63	11	321	35.2	6.01	245.99	12	84.8	89.2	119.4	102.2	93.9	110.2	105.5	96.6	98.4	4733.2	4977.9	6663.1	5706.5	5240.2	6150.3	5888.1	5394	5491.8	4083.6	4350	5319.6	5706.5	4819.3	5019.7	4769.8	4459.6	4775.6	15	15	15	15	15	15	15
8.06566e+17	FALSE	High	GWHPACFB007747	mRNA=GWHTACFB007747 Gene=GWHGACFB007747 Position=GWHACFB00000013: 74088857-74088905, 74090546-74092197: + Frame=0 OriID=evm.model.Cha13g007920 OriTrascriptID=evm.model.Cha13g007920 OriGeneID=evm.TU.Cha13g007920 OriSeqID=Cha13	0	177.88	54	22	54	22	566	62.2	4.74	178.59	22	101.3	98.6	100.2	99.9	103.5	102.6	99.4	98	96.5	7254.6	7061.6	7174.8	7153.6	7409	7342.5	7118.1	7013.1	6909.2	6258.9	6170.9	5728.1	7153.6	6813.8	5992.7	5766.2	5798.2	6008.1	23	23	23	23	23	23	23
8.62982e+17	FALSE	High	GWHPACFB023077	mRNA=GWHTACFB023077 Gene=GWHGACFB023077 Position=GWHACFB00000008: 13128000-13128492, 13129783-13130314, 13130391-13130505, 13130611-13130686, 13131106-13131202, 13131316-13131419, 13131521-13131609, 13133995-13134902, 13135136-13135222, 13135631-13135931: - Frame=0 OriID=evm.model.Cha08g002270 OriTrascriptID=evm.model.Cha08g002270 OriGeneID=evm.TU.Cha08g002270 OriSeqID=Cha8	0	177.398	33	25	56	25	933	101.8	4.87	181.38	25	99.9	95.4	101.5	102.5	98.7	103.2	103.7	98.2	97	5765.6	5502.6	5854.7	5915.9	5694.9	5958.2	5981.6	5667.5	5596.8	4974.3	4808.5	4674.2	5915.9	5237.4	4862.9	4845.6	4685.7	4866.9	28	28	28	28	28	28	28
4.49271e+18	FALSE	High	GWHPACFB002602	mRNA=GWHTACFB002602 Gene=GWHGACFB002602 Position=GWHACFB00000010: 1005832-1006017, 1006244-1006330, 1006409-1006484, 1006576-1006826, 1007103-1007219, 1007559-1007633, 1007778-1007999, 1008150-1008263, 1008919-1009044, 1009805-1009813: - Frame=0 OriID=evm.model.Cha10g000280 OriTrascriptID=evm.model.Cha10g000280 OriGeneID=evm.TU.Cha10g000280 OriSeqID=Cha10	0	177.292	49	15	69	9	420	45.3	6.74	259.65	15	97.7	105.6	97.8	97.2	110.1	93.1	99.3	98.3	101	3207.3	3467.5	3210.7	3192.9	3616.6	3058.6	3260.7	3227.6	3318.4	2767.1	3030.1	2563.3	3192.9	3326.1	2496.3	2641.4	2668.5	2885.6	10	10	10	10	10	10	10
-3.94789e+18	FALSE	High	GWHPACFB023436	mRNA=GWHTACFB023436 Gene=GWHGACFB023436 Position=GWHACFB00000008: 56780840-56781174, 56787918-56788275, 56791187-56791299, 56792533-56792642, 56795627-56795783, 56796125-56796650, 56796807-56796971, 56798635-56798754, 56798889-56798963, 56799665-56799742, 56801764-56801920, 56807805-56808043, 56809371-56809706: - Frame=0 OriID=evm.model.Cha08g005800 OriTrascriptID=evm.model.Cha08g005800 OriGeneID…	0	176.577	24	19	62	19	922	101	7.27	204.88	19	103.2	92.3	106.9	98.3	94.9	102.4	101.5	101	99.4	6777.3	6059.3	7021.2	6453	6233.2	6724.7	6663.6	6629.5	6526.4	5847.1	5295	5605.5	6453	5732.5	5488.5	5398	5481.1	5675.2	25	25	25	25	25	25	25
-2.68116e+17	FALSE	High	GWHPACFB027728	mRNA=GWHTACFB027728 Gene=GWHGACFB027728 Position=GWHACFB00002541: 26890-26984, 27549-27666, 28016-28114, 28200-28325, 28580-28657, 28797-28985, 29783-29935, 30962-31075, 31158-31343, 31774-31899, 32026-32221, 32300-32400, 32672-32749, 32828-33073, 33337-34584: - Frame=0 OriID=evm.model.ChaUn12755.2 OriTrascriptID=evm.model.ChaUn12755.2 OriGeneID=evm.TU.ChaUn12755.2 OriSeqID=ChaUn12755	0	176.401	31	24	49	13	1050	114.3	7.65	178.72	24	97.7	102.2	93.8	99.5	101	99.8	95.3	102.3	108.4	3537.2	3699.9	3395.7	3602.5	3656.2	3612.4	3449.1	3704.5	3925.6	3051.7	3233.2	2711	3602.5	3362.5	2948.3	2794	3062.8	3413.6	14	14	14	14	14	14	14
2.44249e+18	FALSE	High	GWHPACFB008618	mRNA=GWHTACFB008618 Gene=GWHGACFB008618 Position=GWHACFB00000014: 16709303-16709392, 16711582-16712091, 16712555-16714600: - Frame=0 OriID=evm.model.Cha14g002380 OriTrascriptID=evm.model.Cha14g002380 OriGeneID=evm.TU.Cha14g002380 OriSeqID=Cha14	0	176.393	34	24	56	24	881	98.7	5.9	180.13	24	101.2	107.5	94.6	103.1	104.9	98.8	92.7	97.2	99.9	5864.3	6226.7	5481.1	5975.5	6076.1	5726.1	5369.2	5631.9	5787	5059.4	5441.3	4375.9	5975.5	5588	4673.5	4349.5	4656.3	5032.3	26	26	26	26	26	26	26
7.45435e+18	FALSE	High	GWHPACFB010965	mRNA=GWHTACFB010965 Gene=GWHGACFB010965 Position=GWHACFB00000015: 110214233-110214349, 110214766-110214969, 110215271-110215345, 110216258-110216412, 110216504-110216624, 110216761-110216835, 110217002-110217139, 110217251-110217361, 110217467-110217571, 110217673-110217751, 110218471-110218532, 110218617-110218682, 110219174-110219224, 110219751-110219801, 110221695-110221910: - Frame=0 OriID=ev…	0	176.25	36	18	58	18	541	59.4	6.19	207.34	18	98.5	103.2	96.4	102.4	98.3	96.9	94.9	103.7	105.7	5704.3	5970.7	5581.1	5925	5689.5	5611.1	5491.1	6005.2	6116.7	4921.4	5217.6	4455.7	5925	5232.5	4579.6	4448.2	4964.9	5319	20	20	20	20	20	20	20
8.48599e+18	FALSE	High	GWHPACFB012858	mRNA=GWHTACFB012858 Gene=GWHGACFB012858 Position=GWHACFB00000002: 163070100-163070604, 163070731-163070780: + Frame=0 OriID=evm.model.Cha02g018230 OriTrascriptID=evm.model.Cha02g018230 OriGeneID=evm.TU.Cha02g018230 OriSeqID=Cha2	0	176.12	53	9	149	6	184	19.6	8.07	483.27	9	108.1	103.3	101.3	97.4	99	96.2	99	100.7	94.9	8485.7	8102.4	7949.4	7644.2	7766.4	7550.5	7772.7	7904.2	7450.6	7321	7080.4	6346.5	7644.2	7142.5	6162.5	6296.5	6535	6478.9	12	12	12	12	12	12	12
-3.74525e+18	FALSE	High	GWHPACFB012676	mRNA=GWHTACFB012676 Gene=GWHGACFB012676 Position=GWHACFB00000002: 154829962-154830942, 154837253-154837864, 154838154-154838354, 154840677-154841609: - Frame=0 OriID=evm.model.Cha02g016350 OriTrascriptID=evm.model.Cha02g016350 OriGeneID=evm.TU.Cha02g016350 OriSeqID=Cha2	0	175.949	28	16	55	11	908	100.1	6	202.97	16	95.3	111.6	102	101.9	96.2	104.7	95.8	99.2	93.2	3214.6	3766.7	3441.4	3439.2	3247.2	3532.4	3232.7	3347.1	3144.6	2773.4	3291.6	2747.5	3439.2	2986.4	2883	2618.7	2767.3	2734.5	12	12	12	12	12	12	12
1.48345e+17	FALSE	High	GWHPACFB015040	mRNA=GWHTACFB015040 Gene=GWHGACFB015040 Position=GWHACFB00000003: 172752222-172752225, 172757046-172757180, 172757335-172757477, 172757611-172757764, 172757860-172758089, 172758347-172758436, 172758930-172759103, 172759195-172759332, 172759423-172759560, 172759652-172759713, 172759785-172760058: + Frame=0 OriID=evm.model.Cha03g020450 OriTrascriptID=evm.model.Cha03g020450 OriGeneID=evm.TU.Cha03g02…	0	175.352	47	23	102	11	513	56.1	6.86	281.78	23	91.2	94.9	95.6	99.7	107.9	103.5	92.7	99.3	115.2	2729.2	2841.4	2861.6	2983.7	3230	3099.8	2776.5	2974.6	3449.8	2354.6	2483	2284.6	2983.7	2970.5	2530	2249.2	2459.3	2999.9	13	13	13	13	13	13	13
-5.88977e+18	FALSE	High	GWHPACFB022664	mRNA=GWHTACFB022664 Gene=GWHGACFB022664 Position=GWHACFB00000007: 156117787-156118404, 156120343-156120688, 156121741-156122432: + Frame=0 OriID=evm.model.Cha07g013800 OriTrascriptID=evm.model.Cha07g013800 OriGeneID=evm.TU.Cha07g013800 OriSeqID=Cha7	0	174.785	31	15	82	9	551	59.8	8.35	267.79	15	96.5	91.6	102.9	97.9	97.9	102.9	102	107.7	100.6	4792	4550.9	5111.8	4863.1	4864.1	5114.1	5065.8	5352.9	4999.2	4134.3	3976.9	4081.1	4863.1	4473.4	4174	4103.7	4425.6	4347.2	14	14	14	14	14	14	14
2.52225e+18	FALSE	High	GWHPACFB023891	mRNA=GWHTACFB023891 Gene=GWHGACFB023891 Position=GWHACFB00000008: 106938478-106938957, 106939398-106939769, 106941981-106942277: + Frame=0 OriID=evm.model.Cha08g010410 OriTrascriptID=evm.model.Cha08g010410 OriGeneID=evm.TU.Cha08g010410 OriSeqID=Cha8	0	174.316	38	16	164	1	382	41.4	9.74	427.05	16	99	97.2	93.5	101.8	104.7	102	95.9	96.9	109.1	121.6	119.4	114.9	125	128.6	125.2	117.8	119	134	104.9	104.3	91.7	125	118.3	102.2	95.4	98.4	116.5	1	1	1	1	1	1	1
2.45164e+18	FALSE	High	GWHPACFB026549	mRNA=GWHTACFB026549 Gene=GWHGACFB026549 Position=GWHACFB00000009: 149899588-149899666, 149900638-149900888, 149900969-149901095, 149901798-149902071, 149902567-149902699, 149902831-149902917, 149903129-149903260: + Frame=0 OriID=evm.model.Cha09g018060 OriTrascriptID=evm.model.Cha09g018060 OriGeneID=evm.TU.Cha09g018060 OriSeqID=Cha9	0	174.175	44	12	67	10	360	38.8	7.05	211.48	12	101.1	93.9	99.2	102.4	96.9	107	101.7	100	97.8	7593.3	7051.1	7450.9	7692.2	7275.1	8038.5	7636.3	7511.3	7348.3	6551.1	6161.7	5948.5	7692.2	6690.7	6560.8	6186	6210.1	6389.9	15	15	15	15	15	15	15
-6.85844e+18	FALSE	High	GWHPACFB003492	mRNA=GWHTACFB003492 Gene=GWHGACFB003492 Position=GWHACFB00000010: 83024245-83024436, 83031595-83031768, 83032260-83033327: + Frame=0 OriID=evm.model.Cha10g009140 OriTrascriptID=evm.model.Cha10g009140 OriGeneID=evm.TU.Cha10g009140 OriSeqID=Cha10	0	174.069	39	15	52	15	477	51	5.81	182.16	15	97.1	96.4	99.8	97.5	98.9	99.1	101.7	103.4	106.1	6059.2	6013.4	6230.5	6085.6	6171.2	6186.1	6350	6451.8	6622.6	5227.6	5254.9	4974.2	6085.6	5675.5	5048.9	5144	5334.2	5758.9	19	19	19	19	19	19	19
-5.76317e+18	FALSE	High	GWHPACFB004230	mRNA=GWHTACFB004230 Gene=GWHGACFB004230 Position=GWHACFB00000011: 9259690-9259873, 9260016-9260314: + Frame=0 OriID=evm.model.Cha11g000980 OriTrascriptID=evm.model.Cha11g000980 OriGeneID=evm.TU.Cha11g000980 OriSeqID=Cha11	0	173.938	95	16	146	11	160	17.7	5.55	405.69	16	95.4	116.3	104.9	83.9	95.2	86	103.1	115	100.1	6849.7	8351.3	7531.7	6025.9	6832.2	6172.5	7404.4	8253.1	7185.8	5909.6	7297.9	6013	6025.9	6283.4	5037.8	5998.1	6823.4	6248.6	13	13	13	13	13	13	13
4.4826e+18	FALSE	High	GWHPACFB011702	mRNA=GWHTACFB011702 Gene=GWHGACFB011702 Position=GWHACFB00000002: 65281752-65281999, 65282074-65282152, 65282319-65282556, 65283238-65283485, 65283976-65284086, 65292974-65293072, 65299872-65299974, 65300167-65300276, 65303731-65303781, 65310623-65310740, 65312881-65312911, 65324405-65324511, 65325430-65325511, 65326576-65326670, 65329776-65329861, 65336716-65336837, 65337893-65338104, 65339083-6…	0	173.715	26	18	74	16	809	92	6.38	223.27	18	99.5	93.1	108.3	103	94	105	98.2	100.9	98	7481	6995.5	8143	7743.8	7067.1	7893.5	7380.4	7585.9	7367.5	6454.2	6113.1	6501.1	7743.8	6499.4	6442.4	5978.7	6271.8	6406.6	20	20	20	20	20	20	20
8.25507e+18	FALSE	High	GWHPACFB010964	mRNA=GWHTACFB010964 Gene=GWHGACFB010964 Position=GWHACFB00000015: 110194573-110194613, 110206990-110207056, 110207794-110207874, 110208431-110208544, 110208631-110208732, 110209731-110209789, 110210392-110210494, 110210890-110210955, 110211198-110211290: + Frame=0 OriID=evm.model.Cha15g011570 OriTrascriptID=evm.model.Cha15g011570 OriGeneID=evm.TU.Cha15g011570 OriSeqID=Cha15	0	173.658	56	11	108	11	241	26.2	5.35	428.47	11	96.8	104.4	107.4	97.1	98.8	97.2	103.4	99.4	95.6	9243.2	9967.7	10248.6	9271	9428.8	9276.5	9869.3	9486.1	9131	7974.6	8710.4	8182.1	9271	8671.4	7571.2	7994.9	7842.8	7940.1	16	16	16	16	16	16	16
8.27938e+18	FALSE	High	GWHPACFB014476	mRNA=GWHTACFB014476 Gene=GWHGACFB014476 Position=GWHACFB00000003: 140815094-140815108, 140815360-140815456, 140817893-140818170, 140819201-140819977, 140820213-140820302, 140820552-140820619, 140820718-140820811, 140821071-140821130: + Frame=0 OriID=evm.model.Cha03g014810 OriTrascriptID=evm.model.Cha03g014810 OriGeneID=evm.TU.Cha03g014810 OriSeqID=Cha3	0	173.48	41	17	84	4	492	56.8	7.06	259.7	17	108.3	109.6	91.9	113.4	91.9	103.6	92.9	87.1	101.3	1114.9	1128.4	946.8	1167.5	946.5	1066.6	956.8	896.6	1043.5	961.9	986.1	755.9	1167.5	870.5	870.5	775.1	741.3	907.4	4	4	4	4	4	4	4
-2.85032e+18	FALSE	High	GWHPACFB016414	mRNA=GWHTACFB016414 Gene=GWHGACFB016414 Position=GWHACFB00000004: 111905951-111906132, 111906487-111906674, 111907436-111907540, 111907671-111907742, 111907845-111907995, 111908601-111908683, 111908821-111908876, 111909662-111909798, 111909948-111910038, 111910224-111910289, 111910398-111910620, 111914230-111914331, 111914558-111914643, 111914738-111914860, 111915122-111915191, 111915286-11191537…	0	173.269	35	18	48	17	681	75.9	5.16	180.11	18	101.3	98.8	101.7	99.8	101.2	100	97.5	101.7	98.2	4809.4	4690.6	4832.3	4738.1	4805.5	4751.8	4629.6	4828.9	4663.1	4149.3	4098.9	3857.9	4738.1	4419.5	3878.3	3750.3	3992.4	4054.9	18	18	18	18	18	18	18
-8.78164e+18	FALSE	High	GWHPACFB032983	mRNA=GWHTACFB032983 Gene=GWHGACFB032983 Position=GWHACFB00029443: 2905-2956, 3065-3138, 3737-3787, 3898-4005, 5862-5963, 13223-13309, 13484-13526, 13794-13922, 14342-14419, 14501-14550, 15884-15966, 16494-16557, 16747-16860, 17075-17140, 17298-17363, 17941-17982, 18311-18373, 21427-21477: - Frame=0 OriID=evm.model.ChaUn8626.1 OriTrascriptID=evm.model.ChaUn8626.1 OriGeneID=evm.TU.ChaUn8626.1 OriSe…	0	173.259	40	14	62	14	441	49.2	7.43	250.68	14	100.8	106.1	98.1	104.4	96	100.8	94.9	98.6	100.5	6248.7	6577.8	6084.5	6473.8	5951.5	6251.6	5886.7	6112.2	6230.6	5391.1	5748.1	4857.6	6473.8	5473.4	5102.4	4768.7	5053.4	5418	18	18	18	18	18	18	18
-8.67329e+16	FALSE	High	GWHPACFB008096	mRNA=GWHTACFB008096 Gene=GWHGACFB008096 Position=GWHACFB00000013: 91485841-91486509, 91487168-91487337, 91487956-91488053, 91488130-91488894, 91489753-91490375: + Frame=0 OriID=evm.model.Cha13g011420 OriTrascriptID=evm.model.Cha13g011420 OriGeneID=evm.TU.Cha13g011420 OriSeqID=Cha13	0	173.21	31	19	59	19	774	84.5	5.53	208.9	19	89.6	82.4	106.3	90.3	107.1	104.3	108.5	104.7	106.9	5945.2	5465.8	7052.6	5989.3	7108.1	6922.1	7201.9	6947.5	7091.7	5129.2	4776.4	5630.5	5989.3	6537.1	5649.6	5834.1	5744	6166.8	22	22	22	22	22	22	22
-1.35422e+17	FALSE	High	GWHPACFB024771	mRNA=GWHTACFB024771 Gene=GWHGACFB024771 Position=GWHACFB00000009: 1836227-1836316, 1837923-1838095, 1841464-1841576, 1842071-1842145, 1842231-1842344, 1842525-1842592, 1842763-1842846, 1843556-1843609, 1843878-1843958, 1844071-1844164, 1844249-1844322, 1844530-1844640, 1844742-1844786, 1844880-1844936, 1846825-1846929, 1847024-1847140, 1847274-1847377, 1847609-1847774, 1849003-1849131: + Frame=0 …	0	173.161	42	20	63	13	617	67.1	7.33	196.1	20	96.9	108.4	97.5	101	101.7	94.1	94.9	98.2	107.3	4191.8	4689.3	4216.8	4368.9	4401.2	4072.8	4106.9	4248.2	4643.6	3616.5	4097.8	3366.5	4368.9	4047.7	3324.1	3326.9	3512.3	4038	17	17	17	17	17	17	17
-1.9667e+18	FALSE	High	GWHPACFB007373	mRNA=GWHTACFB007373 Gene=GWHGACFB007373 Position=GWHACFB00000013: 51142201-51142275, 51142384-51142430, 51142811-51142886, 51143958-51144060, 51144608-51144693, 51144772-51144864, 51144971-51145156, 51152735-51152794, 51155368-51155457, 51155988-51156059, 51156925-51156981, 51157093-51157191, 51159043-51159184, 51160020-51160351: - Frame=0 OriID=evm.model.Cha13g004130 OriTrascriptID=evm.model.Cha…	0	173.019	48	20	66	20	505	55.5	7.25	215.53	20	106.5	100.1	94.4	100	100.2	98.1	102.4	98	100.4	7708.9	7245	6832.7	7238.9	7251.4	7102.3	7413.9	7092.5	7270.5	6650.9	6331.1	5455	7238.9	6668.9	5796.7	6005.8	5863.9	6322.3	26	26	26	26	26	26	26
3.19159e+18	FALSE	High	GWHPACFB022882	mRNA=GWHTACFB022882 Gene=GWHGACFB022882 Position=GWHACFB00000008: 2742002-2742534, 2744317-2744493, 2745703-2745852, 2745948-2746144, 2747064-2747220, 2748848-2749124, 2751380-2751546, 2751723-2751761, 2756057-2756180, 2757084-2757200, 2761589-2761681, 2761807-2761878, 2762589-2762696, 2762786-2762868, 2764644-2764785, 2765105-2765173, 2765269-2765346, 2765523-2765585, 2765676-2765720, 2766602-27…	0	172.946	17	25	57	8	1650	188.2	6.2	171.6	25	96.5	103.4	97.4	99.4	103.2	100	100.8	100.5	98.8	1583.5	1696.4	1598.6	1631.2	1693.6	1641.7	1654.3	1648.5	1621.7	1366.2	1482.4	1276.3	1631.2	1557.6	1339.9	1340.1	1362.9	1410.2	9	9	9	9	9	9	9
-8.3881e+18	FALSE	High	GWHPACFB002980	mRNA=GWHTACFB002980 Gene=GWHGACFB002980 Position=GWHACFB00000010: 24490769-24490848, 24491009-24491188, 24491715-24491806, 24491890-24492026, 24492115-24492330, 24495811-24495964, 24496108-24496257, 24496364-24496448, 24496644-24496761, 24498639-24498680: - Frame=0 OriID=evm.model.Cha10g004070 OriTrascriptID=evm.model.Cha10g004070 OriGeneID=evm.TU.Cha10g004070 OriSeqID=Cha10	0	172.576	55	20	65	7	417	46.1	6.42	206.42	20	104.9	104.5	92.4	103.2	100.2	101.4	95.1	100.2	98.1	2440.6	2429.1	2148	2400.6	2329.1	2357.5	2212.1	2330.9	2281.8	2105.6	2122.7	1714.9	2400.6	2142	1924.1	1792	1927.1	1984.2	9	9	9	9	9	9	9
5.05419e+18	FALSE	High	GWHPACFB000328	mRNA=GWHTACFB000328 Gene=GWHGACFB000328 Position=GWHACFB00000001: 19598134-19599114, 19604569-19604802, 19604885-19605211, 19606148-19606444: + Frame=0 OriID=evm.model.Cha01g003280 OriTrascriptID=evm.model.Cha01g003280 OriGeneID=evm.TU.Cha01g003280 OriSeqID=Cha1	0	172.09	37	19	73	12	612	68.8	5.36	265.72	19	100.3	106.3	104.9	103.2	103.7	97.6	92.1	95.8	96.1	5380.1	5705.4	5627.4	5534.1	5565.1	5234.4	4940.8	5140.5	5156	4641.7	4985.7	4492.7	5534.1	5118.1	4272.2	4002.4	4250	4483.6	14	14	14	14	14	14	14
-2.03865e+18	FALSE	High	GWHPACFB017928	mRNA=GWHTACFB017928 Gene=GWHGACFB017928 Position=GWHACFB00000005: 29379022-29379428, 29380288-29380804: - Frame=0 OriID=evm.model.Cha05g004250 OriTrascriptID=evm.model.Cha05g004250 OriGeneID=evm.TU.Cha05g004250 OriSeqID=Cha5	0	171.997	47	12	66	1	307	33.7	8.15	215.78	12	107.9	110.2	104.3	106.4	90	103	82.2	101.8	94.3	383.7	391.9	370.9	378.3	319.9	366.5	292.3	361.9	335.3	331	342.5	296.1	378.3	294.2	299.1	236.8	299.2	291.6	1	1	1	1	1	1	1
2.89551e+18	FALSE	High	GWHPACFB021920	mRNA=GWHTACFB021920 Gene=GWHGACFB021920 Position=GWHACFB00000007: 43946759-43946842, 43947565-43947827, 43949310-43949541: + Frame=0 OriID=evm.model.Cha07g006310 OriTrascriptID=evm.model.Cha07g006310 OriGeneID=evm.TU.Cha07g006310 OriSeqID=Cha7	0	171.928	60	10	71	6	192	20.3	5.9	228.61	10	90.6	102.1	103.8	102.1	90.9	110.6	98.7	94.1	107.1	2852.5	3213	3269.2	3215.8	2861.9	3480.9	3107.1	2963.7	3371.6	2461	2807.7	2610	3215.8	2632	2841	2517	2450.3	2931.9	9	9	9	9	9	9	9
-2.60023e+18	FALSE	High	GWHPACFB029042	mRNA=GWHTACFB029042 Gene=GWHGACFB029042 Position=GWHACFB00007226: 32942-33072, 33234-33696: - Frame=0 OriID=evm.model.ChaUn17544.5 OriTrascriptID=evm.model.ChaUn17544.5 OriGeneID=evm.TU.ChaUn17544.5 OriSeqID=ChaUn17544	0	171.831	44	8	172	2	197	21.1	7.44	674.64	8	105	97.4	102.4	96.2	107.9	99.9	100.4	94.2	96.6	733.5	680.7	715.6	672	753.5	697.9	701.3	658.3	675	632.8	594.8	571.3	672	693	569.6	568.1	544.3	587	2	2	2	2	2	2	2
-5.16209e+17	FALSE	High	GWHPACFB001492	mRNA=GWHTACFB001492 Gene=GWHGACFB001492 Position=GWHACFB00000001: 153081107-153081657, 153081999-153082146, 153134308-153134816, 153135420-153135507: - Frame=0 OriID=evm.model.Cha01g014920 OriTrascriptID=evm.model.Cha01g014920 OriGeneID=evm.TU.Cha01g014920 OriSeqID=Cha1	0	171.678	48	13	127	6	431	46.4	7.83	396.42	13	94.4	84.4	111.6	104.4	91	113.3	103.6	102.5	94.9	2319.8	2073.1	2740.6	2563.9	2234.5	2783.5	2544.2	2518.8	2330.1	2001.4	1811.6	2188	2563.9	2055	2271.8	2061	2082.5	2026.2	8	8	8	8	8	8	8
-2.89779e+17	FALSE	High	GWHPACFB012800	mRNA=GWHTACFB012800 Gene=GWHGACFB012800 Position=GWHACFB00000002: 160655239-160655443, 160655689-160655748, 160659755-160659951, 160660031-160660114, 160660245-160660428, 160660636-160660842, 160660923-160661083, 160662942-160663095, 160664377-160664525, 160664640-160664747, 160664921-160665028, 160666303-160666440, 160667797-160667970, 160668067-160668177, 160668709-160668816, 160668896-16066901…	0	171.243	30	21	73	21	822	92.9	6.15	201.19	21	99.9	95.6	98.6	99.9	99	101.7	103.9	101.3	100.1	7246	6932	7149.9	7244.3	7177.7	7378.2	7536.1	7343.6	7262.5	6251.5	6057.6	5708.2	7244.3	6601.1	6021.9	6104.8	6071.5	6315.3	26	26	26	26	26	26	26
-8.02623e+17	FALSE	High	GWHPACFB011616	mRNA=GWHTACFB011616 Gene=GWHGACFB011616 Position=GWHACFB00000002: 52509343-52509359, 52509926-52510757: + Frame=0 OriID=evm.model.Cha02g005720 OriTrascriptID=evm.model.Cha02g005720 OriGeneID=evm.TU.Cha02g005720 OriSeqID=Cha2	0	170.801	42	14	306	8	282	31.1	7.39	885.05	14	82	70.8	120.5	88.9	97.5	119.6	95.7	92.5	132.4	4428.4	3824.1	6508.1	4800.8	5264.9	6462	5170.7	4997.1	7152.2	3820.6	3341.7	5195.8	4800.8	4842	5274.1	4188.7	4131.5	6219.4	12	12	12	12	12	12	12
-4.12651e+18	FALSE	High	GWHPACFB006094	mRNA=GWHTACFB006094 Gene=GWHGACFB006094 Position=GWHACFB00000012: 26962916-26963101, 26963748-26963847, 26963929-26964125, 26966372-26966452, 26967202-26967648, 26976464-26976613: - Frame=0 OriID=evm.model.Cha12g004760 OriTrascriptID=evm.model.Cha12g004760 OriGeneID=evm.TU.Cha12g004760 OriSeqID=Cha12	0	170.305	49	19	65	16	386	44.3	5.26	208.31	19	98.3	105.4	96.2	99.1	100.7	98.8	96.7	101.9	103	4959.4	5316.7	4853.4	5002	5083.8	4986.5	4877.3	5140.1	5195.5	4278.7	4646.1	3874.8	5002	4675.4	4069.8	3951	4249.7	4517.9	15	15	15	15	15	15	15
-6.07753e+18	FALSE	High	GWHPACFB003449	mRNA=GWHTACFB003449 Gene=GWHGACFB003449 Position=GWHACFB00000010: 75256536-75256810, 75257186-75257258, 75257592-75257699, 75257784-75257870, 75258067-75258171, 75261423-75261545, 75261698-75261810, 75261913-75262030, 75262131-75262305, 75262403-75262598, 75263510-75263699: - Frame=0 OriID=evm.model.Cha10g008680 OriTrascriptID=evm.model.Cha10g008680 OriGeneID=evm.TU.Cha10g008680 OriSeqID=Cha10	0	170.243	41	19	65	19	520	56.8	8.16	203.93	19	101.3	101.9	96.8	99.8	101.8	99.7	99.8	99.3	99.5	6247.9	6286.2	5973.1	6158.4	6276.7	6149.6	6155.8	6127.4	6135.6	5390.4	5493.3	4768.7	6158.4	5772.5	5019.1	4986.7	5066	5335.4	23	23	23	23	23	23	23
-5.28939e+18	FALSE	High	GWHPACFB003310	mRNA=GWHTACFB003310 Gene=GWHGACFB003310 Position=GWHACFB00000010: 56359864-56360943: + Frame=0 OriID=evm.model.Cha10g007270 OriTrascriptID=evm.model.Cha10g007270 OriGeneID=evm.TU.Cha10g007270 OriSeqID=Cha10	0	170.145	46	13	82	1	360	39.1	6.28	265.29	13	102.2	101	94.7	103.8	98.3	94.6	97.6	94.6	113.2	174.6	172.5	161.7	177.3	167.8	161.5	166.7	161.5	193.2	150.6	150.7	129.1	177.3	154.3	131.8	135	133.5	168	1	1	1	1	1	1	1
6.49316e+17	FALSE	High	GWHPACFB006331	mRNA=GWHTACFB006331 Gene=GWHGACFB006331 Position=GWHACFB00000012: 44520602-44520806, 44521206-44521303, 44524884-44525108, 44525646-44525708, 44526111-44526274, 44526421-44526577, 44526704-44526802, 44535630-44535740, 44535917-44536057: + Frame=0 OriID=evm.model.Cha12g007130 OriTrascriptID=evm.model.Cha12g007130 OriGeneID=evm.TU.Cha12g007130 OriSeqID=Cha12	0	169.711	52	20	57	2	420	47.1	8.87	194.18	20	98.2	102.7	93.1	118.2	99.3	93.1	98.8	100	96.6	472.7	494.2	448	568.6	477.8	448.2	475.4	481.3	465.1	407.8	431.9	357.7	568.6	439.4	365.8	385.1	397.9	404.4	2	2	2	2	2	2	2
-7.37695e+18	FALSE	High	GWHPACFB028085	mRNA=GWHTACFB028085 Gene=GWHGACFB028085 Position=GWHACFB00003481: 73784-73895, 74014-74137, 74211-75360: - Frame=0 OriID=evm.model.ChaUn13741.2 OriTrascriptID=evm.model.ChaUn13741.2 OriGeneID=evm.TU.ChaUn13741.2 OriSeqID=ChaUn13741	0	169.559	43	17	70	2	461	51.7	8.79	268.2	17	84.9	105.9	104.1	91.5	107.7	94.2	115.8	100.2	95.7	316	393.9	387.4	340.3	400.8	350.3	430.8	372.8	355.9	272.6	344.2	309.3	340.3	368.6	285.9	349	308.2	309.5	2	2	2	2	2	2	2
-9.09051e+18	FALSE	High	GWHPACFB024063	mRNA=GWHTACFB024063 Gene=GWHGACFB024063 Position=GWHACFB00000008: 117699586-117699795, 117710075-117710266, 117711192-117711321, 117711432-117711574, 117712265-117712327, 117717465-117717486, 117723919-117723929: - Frame=0 OriID=evm.model.Cha08g012130 OriTrascriptID=evm.model.Cha08g012130 OriGeneID=evm.TU.Cha08g012130 OriSeqID=Cha8	0	169.517	47	9	80	9	256	28	5.36	319.42	9	98.7	99.5	116.1	92.4	94.1	98.3	108.7	101	91.2	8124.6	8193.3	9560.4	7605.9	7753	8098.8	8951	8318.4	7514	7009.5	7159.8	7632.7	7605.9	7130.2	6610	7251	6877.4	6534	16	16	16	16	16	16	16
6.95347e+18	FALSE	High	GWHPACFB021283	mRNA=GWHTACFB021283 Gene=GWHGACFB021283 Position=GWHACFB00000006: 163636349-163637797, 163639765-163639767: - Frame=0 OriID=evm.model.Cha06g020940 OriTrascriptID=evm.model.Cha06g020940 OriGeneID=evm.TU.Cha06g020940 OriSeqID=Cha6	0	169.358	49	18	60	4	483	53.1	8.05	192.7	18	104.7	99.9	95.1	104.6	102.3	99.8	95.3	96.1	102.2	970.2	926	881.7	969.5	948.4	925.1	883.1	891.2	947.4	837	809.2	703.9	969.5	872.2	755	715.4	736.8	823.8	5	5	5	5	5	5	5
-3.44564e+18	FALSE	High	GWHPACFB011983	mRNA=GWHTACFB011983 Gene=GWHGACFB011983 Position=GWHACFB00000002: 108602866-108603663, 108604115-108604342, 108604434-108605102, 108622751-108622955, 108623040-108623209, 108623455-108623685, 108624120-108624168, 108624400-108624458, 108628573-108628707: - Frame=0 OriID=evm.model.Cha02g009390 OriTrascriptID=evm.model.Cha02g009390 OriGeneID=evm.TU.Cha02g009390 OriSeqID=Cha2	0	169.18	31	20	82	20	847	96.5	5.97	265.28	20	99.3	95.5	107.3	100	95.6	99.8	103.5	104.1	94.9	8324.5	8010.6	8995.4	8383.2	8019	8370.6	8684.1	8730.5	7962.5	7182	7000.2	7181.6	8383.2	7374.8	6831.8	7034.8	7218.1	6924	24	24	24	24	24	24	24
-8.06449e+18	FALSE	High	GWHPACFB020670	mRNA=GWHTACFB020670 Gene=GWHGACFB020670 Position=GWHACFB00000006: 134296750-134296821, 134296908-134297024, 134297156-134297288, 134300190-134300266, 134300367-134300542, 134300648-134300729, 134300819-134300882, 134301223-134301318, 134301399-134301556, 134301665-134301764, 134301865-134301924, 134302195-134302295, 134302411-134302530, 134303618-134303680, 134303802-134303915, 134304216-13430427…	0	169.171	39	19	63	11	562	60.9	5.82	192.12	19	104.1	108.2	99.8	99.8	94.1	98.5	94.5	97.3	103.7	3696.2	3842.5	3545.5	3543.4	3340.1	3499.3	3354.2	3454	3683.6	3188.9	3357.8	2830.6	3543.4	3071.8	2856	2717.2	2855.7	3203.2	14	14	14	14	14	14	14
7.60376e+18	FALSE	High	GWHPACFB000378	mRNA=GWHTACFB000378 Gene=GWHGACFB000378 Position=GWHACFB00000001: 21465489-21465674, 21466180-21466220, 21466306-21466369, 21466464-21466530, 21466707-21466800, 21466924-21467001, 21467286-21467374, 21467457-21467521, 21468007-21468098, 21468639-21468726, 21468877-21468963, 21469905-21469976: - Frame=0 OriID=evm.model.Cha01g003780 OriTrascriptID=evm.model.Cha01g003780 OriGeneID=evm.TU.Cha01g00378…	0	168.866	53	17	56	12	340	38.4	7.17	193.51	17	103.2	94.3	92.8	108.8	96.7	106.9	91.3	97.5	108.4	4275.4	3906.9	3841	4506.4	4003.4	4426.8	3782.8	4039.3	4487.5	3688.6	3414.1	3066.5	4506.4	3681.8	3613	3064.4	3339.6	3902.2	18	18	18	18	18	18	18
-7.93706e+18	FALSE	High	GWHPACFB022656	mRNA=GWHTACFB022656 Gene=GWHGACFB022656 Position=GWHACFB00000007: 155256124-155256815, 155257045-155257396, 155258155-155258574: - Frame=0 OriID=evm.model.Cha07g013710 OriTrascriptID=evm.model.Cha07g013710 OriGeneID=evm.TU.Cha07g013710 OriSeqID=Cha7	0	168.834	32	14	101	8	487	52.9	6.71	353.9	14	95.5	89.3	97.2	96	105.8	98.1	100.9	109.6	107.5	5074.5	4748.6	5168.8	5103.8	5625.8	5214.6	5366.2	5829.3	5715.3	4378	4149.6	4126.6	5103.8	5173.9	4256	4347	4819.5	4969.9	9	9	9	9	9	9	9
-8.58952e+18	FALSE	High	GWHPACFB027908	mRNA=GWHTACFB027908 Gene=GWHGACFB027908 Position=GWHACFB00002973: 12199-12223, 29163-29246, 29350-29492, 29755-29852, 29928-29988, 30074-30220, 30591-30690, 30780-30895, 31713-31813, 32741-32822: - Frame=0 OriID=evm.model.ChaUn13212.1 OriTrascriptID=evm.model.ChaUn13212.1 OriGeneID=evm.TU.ChaUn13212.1 OriSeqID=ChaUn13212	0	168.431	53	13	154	4	319	34.5	9.04	447.34	13	101.2	98.5	99.7	102.7	94.9	102.7	96.9	98.4	105	1157.7	1126.3	1139.7	1174.5	1085.1	1175	1108.2	1125.8	1200.8	998.8	984.2	909.9	1174.5	997.9	959	897.7	930.8	1044.2	6	6	6	6	6	6	6
2.17014e+18	FALSE	High	GWHPACFB004105	mRNA=GWHTACFB004105 Gene=GWHGACFB004105 Position=GWHACFB00000010: 142951313-142951491, 142952440-142952611, 142952817-142952866, 142953367-142953667, 142954024-142954212, 142954308-142954490, 142954584-142954829: + Frame=0 OriID=evm.model.Cha10g015170 OriTrascriptID=evm.model.Cha10g015170 OriGeneID=evm.TU.Cha10g015170 OriSeqID=Cha10	0	168.351	46	16	109	8	439	48.2	6.06	375.19	16	95.6	105.2	104.2	101	94.9	101.3	96.4	98	103.4	5150.4	5667.6	5612.1	5438.6	5109.3	5457.7	5190.2	5278.2	5567.3	4443.5	4952.7	4480.5	5438.6	4698.9	4454.4	4204.5	4363.9	4841.2	9	9	9	9	9	9	9
-6.52666e+18	FALSE	High	GWHPACFB015947	mRNA=GWHTACFB015947 Gene=GWHGACFB015947 Position=GWHACFB00000004: 47757804-47758062, 47758322-47758731, 47759346-47759650, 47760229-47760339, 47760933-47761017: - Frame=0 OriID=evm.model.Cha04g007420 OriTrascriptID=evm.model.Cha04g007420 OriGeneID=evm.TU.Cha04g007420 OriSeqID=Cha4	0	168.295	44	19	81	9	389	44.4	10.1	241.21	19	101.9	102.1	92.5	102.1	98.3	103	96.6	98.7	104.9	6606.7	6618.4	5997.2	6623.6	6372.8	6680.1	6263.8	6399.2	6806.2	5699.9	5783.6	4787.9	6623.6	5860.9	5452.1	5074.2	5290.7	5918.5	13	13	13	13	13	13	13
-8.01125e+18	FALSE	High	GWHPACFB005527	mRNA=GWHTACFB005527 Gene=GWHGACFB005527 Position=GWHACFB00000011: 102549680-102550198, 102550513-102550623, 102550807-102550920, 102551345-102551635, 102551730-102551840, 102552084-102552137, 102553448-102553527, 102553663-102553787, 102555787-102555901, 102558369-102558495: + Frame=0 OriID=evm.model.Cha11g014020 OriTrascriptID=evm.model.Cha11g014020 OriGeneID=evm.TU.Cha11g014020 OriSeqID=Cha11	0	168.104	45	21	51	16	548	61.3	6.9	176.75	21	102.8	114.2	95	101.5	101.1	97.4	94.6	98	95.4	4475.8	4968.2	4135.3	4415.6	4400.7	4238.9	4118.7	4264.4	4150.4	3861.5	4341.5	3301.5	4415.6	4047.2	3459.7	3336.5	3525.7	3609.1	17	17	17	17	17	17	17
7.64602e+18	FALSE	High	GWHPACFB016577	mRNA=GWHTACFB016577 Gene=GWHGACFB016577 Position=GWHACFB00000004: 126352677-126352873, 126352998-126353148, 126353280-126353565, 126354742-126354972, 126355109-126355222, 126356833-126356924: - Frame=0 OriID=evm.model.Cha04g013680 OriTrascriptID=evm.model.Cha04g013680 OriGeneID=evm.TU.Cha04g013680 OriSeqID=Cha4	0	167.681	61	15	62	4	356	38.7	6.89	205.55	15	108.8	97.9	105	95.3	93.8	99.8	99.3	99.2	100.8	1620.1	1458.8	1564	1419.1	1397.6	1487.1	1479.4	1477.6	1501.1	1397.7	1274.8	1248.6	1419.1	1285.3	1213.7	1198.4	1221.6	1305.3	5	5	5	5	5	5	5
-4.38867e+18	FALSE	High	GWHPACFB024282	mRNA=GWHTACFB024282 Gene=GWHGACFB024282 Position=GWHACFB00000008: 129312163-129312531, 129312958-129313105, 129313361-129313598, 129313710-129313920, 129314001-129314119, 129314860-129315030, 129327741-129327936, 129328219-129328589, 129329003-129329034, 129329193-129329228, 129332703-129332774, 129343145-129343216, 129355098-129355169, 129355787-129355864, 129355957-129356031, 129356159-12935623…	0	167.477	20	18	100	15	977	107.2	5.62	297.38	18	96	84.3	106	94	99.5	105.1	112	101.2	101.9	7638.5	6706.4	8437.4	7480.6	7915.3	8364.4	8918	8056.6	8113.7	6590.1	5860.5	6736.1	7480.6	7279.5	6826.8	7224.3	6661	7055.5	15	15	15	15	15	15	15
-2.61678e+18	FALSE	High	GWHPACFB031137	mRNA=GWHTACFB031137 Gene=GWHGACFB031137 Position=GWHACFB00027359: 9672-9947, 10564-10710, 11929-13104, 14965-15114, 15578-15739: - Frame=0 OriID=evm.model.ChaUn4438.1 OriTrascriptID=evm.model.ChaUn4438.1 OriGeneID=evm.TU.ChaUn4438.1 OriSeqID=ChaUn4438	0	167.425	40	20	50	20	636	67.5	7.3	171.62	20	103.1	104	98	101.9	95.2	101.4	95.7	100.1	100.6	5948	5996.7	5650.6	5874.9	5491.1	5848	5519.7	5775.6	5805	5131.6	5240.3	4511.2	5874.9	5050	4773	4471.4	4775.1	5047.9	23	23	23	23	23	23	23
8.79927e+18	FALSE	High	GWHPACFB007515	mRNA=GWHTACFB007515 Gene=GWHGACFB007515 Position=GWHACFB00000013: 59791225-59791428, 59791545-59791634, 59792784-59792980, 59794193-59794415, 59796585-59796730, 59797538-59797610: - Frame=0 OriID=evm.model.Cha13g005610 OriTrascriptID=evm.model.Cha13g005610 OriGeneID=evm.TU.Cha13g005610 OriSeqID=Cha13	0	167.163	54	16	76	16	310	35.5	7.91	229.99	16	102.2	99.4	100	96.5	96	99.7	95.9	95.4	114.7	9680	9406.6	9472.4	9138.2	9092.6	9440.2	9079.7	9036.8	10862.7	8351.4	8220.1	7562.4	9138.2	8362.2	7704.8	7355.3	7471.4	9446	20	20	20	20	20	20	20
-1.5083e+18	FALSE	High	GWHPACFB022003	mRNA=GWHTACFB022003 Gene=GWHGACFB022003 Position=GWHACFB00000007: 55090566-55090610, 55091393-55091545, 55091685-55091792, 55091882-55091929, 55097177-55097389, 55097468-55097532, 55098229-55098353, 55098669-55098784: - Frame=0 OriID=evm.model.Cha07g007150 OriTrascriptID=evm.model.Cha07g007150 OriGeneID=evm.TU.Cha07g007150 OriSeqID=Cha7	0	167.093	60	14	110	7	290	32.6	5.39	351.85	14	103	102.9	101.8	103.6	90.9	101.9	96.2	100.1	99.6	4203.4	4199.5	4155.8	4225.8	3708.7	4157.7	3926.9	4085.4	4064.9	3626.5	3669.8	3317.8	4225.8	3410.8	3393.4	3181.1	3377.7	3534.8	8	8	8	8	8	8	8
4.34074e+17	FALSE	High	GWHPACFB020879	mRNA=GWHTACFB020879 Gene=GWHGACFB020879 Position=GWHACFB00000006: 144129369-144129628, 144129882-144130119, 144130231-144130290, 144131125-144131214, 144131740-144131814, 144131918-144132046, 144132109-144132198, 144133217-144133305, 144133388-144133484, 144133568-144133654, 144134371-144134455, 144135453-144135547, 144135911-144135943, 144136040-144136126, 144138922-144139014, 144139587-14413967…	0	166.963	38	24	52	24	720	82.8	7.08	175.8	24	102.5	111.2	96.4	102.8	101	95.6	95.4	97	98.1	6132.5	6656.1	5771.3	6153.8	6046.2	5723.6	5710.1	5803.7	5870	5290.8	5816.5	4607.6	6153.8	5560.5	4671.4	4625.6	4798.3	5104.4	28	28	28	28	28	28	28
-8.37896e+18	FALSE	High	GWHPACFB001067	mRNA=GWHTACFB001067 Gene=GWHGACFB001067 Position=GWHACFB00000001: 112112356-112112478, 112114761-112114865, 112114935-112115072, 112115179-112115316, 112115409-112115516, 112115907-112116017, 112123021-112123087, 112123354-112123536, 112123619-112123699, 112123817-112123902, 112126110-112126199, 112126361-112126441, 112126524-112126622, 112126741-112126806, 112127709-112127817, 112128190-11212828…	0	166.836	26	25	55	8	1076	124	5.57	162.59	25	99.5	99.8	99.6	101	104.6	103.4	94.8	99.3	98	1384.9	1388.1	1386	1405.7	1456.1	1438.4	1319	1381.3	1363.5	1194.8	1213	1106.5	1405.7	1339.1	1174	1068.5	1142	1185.7	9	9	9	9	9	9	9
-4.04054e+18	FALSE	High	GWHPACFB016578	mRNA=GWHTACFB016578 Gene=GWHGACFB016578 Position=GWHACFB00000004: 126384034-126384131, 126384258-126384408, 126384541-126384826, 126386002-126386232, 126386367-126386480, 126388027-126388118: - Frame=0 OriID=evm.model.Cha04g013690 OriTrascriptID=evm.model.Cha04g013690 OriGeneID=evm.TU.Cha04g013690 OriSeqID=Cha4	0	166.8	60	14	51	4	323	34.9	6.89	180.08	14	100	110	106.2	96.9	88.6	97.8	101.5	105	93.9	711.9	783.2	756.2	689.8	630.3	696.4	722.3	747.6	668.1	614.2	684.4	603.7	689.8	579.7	568.4	585.1	618.1	581	4	4	4	4	4	4	4
-6.79497e+17	FALSE	High	GWHPACFB024950	mRNA=GWHTACFB024950 Gene=GWHGACFB024950 Position=GWHACFB00000009: 21610680-21610779, 21611400-21611519, 21611840-21611976, 21612123-21612284, 21612440-21612526, 21612624-21612710, 21612802-21612939, 21627390-21627581, 21627649-21627747, 21627926-21628000: + Frame=0 OriID=evm.model.Cha09g002030 OriTrascriptID=evm.model.Cha09g002030 OriGeneID=evm.TU.Cha09g002030 OriSeqID=Cha9	0	166.77	57	20	56	19	398	44.6	8.19	154.88	20	97.7	106.3	95.3	102.2	104.7	98.2	97	98.4	100.2	5164.5	5618.3	5039.9	5403.8	5532.8	5192.5	5128.3	5203.1	5296.8	4455.7	4909.6	4023.7	5403.8	5088.4	4238	4154.3	4301.8	4606	23	23	23	23	23	23	23
6.78723e+18	FALSE	High	GWHPACFB016362	mRNA=GWHTACFB016362 Gene=GWHGACFB016362 Position=GWHACFB00000004: 105913128-105913319, 105914061-105914300, 105915362-105915535, 105915619-105915750, 105915859-105916062, 105916142-105916282, 105916940-105916990, 105917081-105917236, 105917356-105917527, 105917701-105917951, 105918933-105919166, 105919281-105919388, 105921103-105921204, 105921300-105921500, 105921587-105921700, 105921931-10592198…	0	166.699	32	22	47	7	888	98.4	5.19	142.47	22	101.6	110.5	91.1	107.7	105	95.7	89.9	97.6	101	1878.1	2042.3	1683.7	1990.7	1939.8	1767.9	1661.1	1803.5	1867.5	1620.3	1784.7	1344.2	1990.7	1784	1442.9	1345.6	1491.1	1623.9	8	8	8	8	8	8	8
-4.74492e+17	FALSE	High	GWHPACFB015061	mRNA=GWHTACFB015061 Gene=GWHGACFB015061 Position=GWHACFB00000003: 173816654-173816702, 173817037-173817155, 173818967-173819086, 173819533-173819603, 173820293-173820476, 173821288-173821395, 173824463-173824504: - Frame=0 OriID=evm.model.Cha03g020660 OriTrascriptID=evm.model.Cha03g020660 OriGeneID=evm.TU.Cha03g020660 OriSeqID=Cha3	0	166.634	49	10	118	8	230	26.6	6.07	400.17	10	97.1	100.4	104.1	98.5	99.9	96.1	101.3	102	100.6	11052	11421	11848.9	11205.1	11361.2	10937.4	11521	11605.3	11440.5	9535.1	9980.4	9459.7	11205.1	10448.6	8926.8	9332.9	9594.9	9948.4	13	13	13	13	13	13	13
3.1328e+17	FALSE	High	GWHPACFB015691	mRNA=GWHTACFB015691 Gene=GWHGACFB015691 Position=GWHACFB00000004: 28254509-28254652, 28254746-28254914, 28255002-28255171, 28255272-28255450, 28255599-28255664, 28255757-28255930, 28256096-28256394, 28256566-28256666, 28259537-28259621, 28259914-28260067, 28262847-28263028, 28264369-28264649: - Frame=0 OriID=evm.model.Cha04g004820 OriTrascriptID=evm.model.Cha04g004820 OriGeneID=evm.TU.Cha04g00482…	0	166.604	39	21	48	14	667	73.6	7.06	168.62	21	96.6	92.8	100.6	106.5	98.7	101.6	94.2	105.5	103.4	4242.4	4075.8	4418.3	4674.9	4334.5	4461.1	4136.1	4631.3	4537.4	3660.1	3561.7	3527.4	4674.9	3986.3	3641	3350.6	3829	3945.6	15	15	15	15	15	15	15
6.42057e+18	FALSE	High	GWHPACFB004295	mRNA=GWHTACFB004295 Gene=GWHGACFB004295 Position=GWHACFB00000011: 13934582-13935030, 13935280-13935328, 13936175-13936309, 13944091-13944549, 13957832-13958065, 14009358-14009779, 14010881-14010929, 14011160-14011309: - Frame=0 OriID=evm.model.Cha11g001680 OriTrascriptID=evm.model.Cha11g001680 OriGeneID=evm.TU.Cha11g001680 OriSeqID=Cha11	0	166.579	25	12	125	11	648	73.2	6.67	373.73	12	101	105.5	100.3	93	94.1	95	108.4	104.3	98.4	10119.6	10576.5	10053.7	9319.2	9436.9	9525.1	10864.1	10456.3	9862.8	8730.7	9242.4	8026.5	9319.2	8678.8	7774.1	8800.8	8645	8576.5	18	18	18	18	18	18	18
2.91686e+18	FALSE	High	GWHPACFB013769	mRNA=GWHTACFB013769 Gene=GWHGACFB013769 Position=GWHACFB00000003: 98679775-98679837, 98681095-98681241, 98681325-98681415, 98681681-98681775, 98687207-98687290, 98687999-98688167, 98691794-98691900, 98692972-98693067, 98693174-98693251, 98695819-98695884, 98696392-98696538: - Frame=0 OriID=evm.model.Cha03g007560 OriTrascriptID=evm.model.Cha03g007560 OriGeneID=evm.TU.Cha03g007560 OriSeqID=Cha3	0	166.488	53	18	65	2	380	43.1	6.32	197.67	18	101.3	99	109.2	106.6	93	97.5	99.5	92.8	101.1	262.3	256.4	282.7	275.9	240.8	252.4	257.8	240.2	261.7	226.3	224.1	225.7	275.9	221.5	206	208.8	198.6	227.6	2	2	2	2	2	2	2
-4.65813e+18	FALSE	High	GWHPACFB023863	mRNA=GWHTACFB023863 Gene=GWHGACFB023863 Position=GWHACFB00000008: 105417446-105417622, 105417874-105417990, 105421681-105421851, 105422236-105422448, 105423127-105423324: + Frame=0 OriID=evm.model.Cha08g010090 OriTrascriptID=evm.model.Cha08g010090 OriGeneID=evm.TU.Cha08g010090 OriSeqID=Cha8	0	165.616	65	12	63	8	291	31.9	9.52	241.54	12	100.8	95.4	101.4	102	102.3	100.4	97.6	98.8	101.2	3254.4	3080.1	3270.7	3292.8	3302.1	3239.2	3150.2	3187.8	3265.8	2807.7	2691.6	2611.2	3292.8	3036.8	2643.7	2551.9	2635.6	2839.9	10	10	10	10	10	10	10
-8.97105e+18	FALSE	High	GWHPACFB021011	mRNA=GWHTACFB021011 Gene=GWHGACFB021011 Position=GWHACFB00000006: 149566768-149566974, 149567071-149567160, 149571371-149571476, 149571571-149571745, 149571854-149571956, 149572303-149572557, 149572647-149572724, 149572877-149572969, 149574001-149574141, 149574223-149574327, 149574817-149574918, 149575294-149575410, 149575744-149575887, 149576019-149576102, 149576205-149576298, 149576380-14957650…	0	165.237	39	21	56	15	790	90	5.15	197.04	21	102.3	105.2	91.1	99.6	106.6	96.8	100.4	97.2	100.8	3608.2	3710.9	3213.3	3512.5	3761	3414.7	3541.9	3430.1	3556.3	3113	3242.8	2565.4	3512.5	3458.9	2787	2869.2	2835.9	3092.5	15	15	15	15	15	15	15
-7.21655e+18	FALSE	High	GWHPACFB011807	mRNA=GWHTACFB011807 Gene=GWHGACFB011807 Position=GWHACFB00000002: 83521532-83521673, 83540867-83540896, 83573928-83574667, 83575446-83575574: - Frame=0 OriID=evm.model.Cha02g007630 OriTrascriptID=evm.model.Cha02g007630 OriGeneID=evm.TU.Cha02g007630 OriSeqID=Cha2	0	165.022	36	12	102	2	346	38.4	9	341.3	12	100.3	112.1	94.2	104.2	93.3	101.9	90.9	97	106.2	2407	2690.2	2261.3	2502.4	2239.2	2447.3	2181.4	2328	2550.3	2076.6	2350.9	1805.3	2502.4	2059.3	1997.4	1767.1	1924.7	2217.7	5	5	5	5	5	5	5
-6.69027e+18	FALSE	High	GWHPACFB010216	mRNA=GWHTACFB010216 Gene=GWHGACFB010216 Position=GWHACFB00000015: 31534768-31535123, 31536007-31536103, 31536202-31536293, 31536428-31536548, 31537362-31537550: - Frame=0 OriID=evm.model.Cha15g004090 OriTrascriptID=evm.model.Cha15g004090 OriGeneID=evm.TU.Cha15g004090 OriSeqID=Cha15	0	164.523	53	15	124	6	284	31.2	6.32	367.64	15	98.1	89.9	99.5	99.5	99.7	102.5	100.9	100.9	108.9	2800.2	2566.2	2839.3	2839.3	2844.5	2924.3	2877.6	2879.8	3107.4	2415.9	2242.5	2266.8	2839.3	2616	2386.7	2331.1	2380.9	2702.1	7	7	7	7	7	7	7
6.15384e+18	FALSE	High	GWHPACFB010421	mRNA=GWHTACFB010421 Gene=GWHGACFB010421 Position=GWHACFB00000015: 61786543-61787216, 61793426-61794086: + Frame=0 OriID=evm.model.Cha15g006140 OriTrascriptID=evm.model.Cha15g006140 OriGeneID=evm.TU.Cha15g006140 OriSeqID=Cha15	0	164.464	43	15	80	15	444	49.6	6.21	261.99	15	110	101.4	98.8	93.4	98.1	99.5	97	103.1	98.6	7399.8	6823.2	6644.1	6282.6	6601.1	6694.3	6521.5	6938.1	6634.9	6384.2	5962.5	5304.4	6282.6	6070.8	5463.7	5282.9	5736.2	5769.6	15	15	15	15	15	15	15
2.32774e+18	FALSE	High	GWHPACFB022719	mRNA=GWHTACFB022719 Gene=GWHGACFB022719 Position=GWHACFB00000007: 159207146-159207337, 159207868-159208062, 159216457-159216567, 159216675-159216765, 159217066-159217160, 159217337-159217603, 159217707-159217751, 159217856-159217911, 159218024-159218098, 159218205-159218272, 159218558-159218585, 159218708-159218768, 159220150-159220224, 159221627-159221695, 159233272-159233334: - Frame=0 OriID=ev…	0	164.389	34	15	61	8	496	53.7	8.1	227.76	15	104.9	102.5	98.2	106.3	99.1	101.7	93.9	97.9	95.6	3770.6	3686.3	3529.1	3819.8	3561.5	3656.3	3374	3519.1	3438	3253.1	3221.3	2817.5	3819.8	3275.4	2984.2	2733.2	2909.5	2989.6	11	11	11	11	11	11	11
-4.19661e+18	FALSE	High	GWHPACFB009022	mRNA=GWHTACFB009022 Gene=GWHGACFB009022 Position=GWHACFB00000014: 43671542-43671679, 43673300-43673408, 43673530-43673591, 43673866-43674075, 43674355-43674442, 43674560-43674722, 43675519-43675720, 43677585-43677782, 43679126-43679257, 43679917-43680037, 43680316-43680426, 43680728-43680797, 43680973-43681155, 43681258-43681387: + Frame=0 OriID=evm.model.Cha14g006420 OriTrascriptID=evm.model.Cha…	0	164.308	42	24	66	17	638	71.3	7.81	167.13	24	102.7	108.3	92.7	108	101.5	102.1	91.3	92.3	101.1	4704.4	4960	4244.4	4949.3	4650.4	4676.5	4181.5	4228.1	4632.9	4058.7	4334.4	3388.6	4949.3	4276.8	3816.8	3387.3	3495.7	4028.7	19	19	19	19	19	19	19
-5.73919e+18	FALSE	High	GWHPACFB004022	mRNA=GWHTACFB004022 Gene=GWHGACFB004022 Position=GWHACFB00000010: 138586317-138586340, 138588262-138589719: + Frame=0 OriID=evm.model.Cha10g014520 OriTrascriptID=evm.model.Cha10g014520 OriGeneID=evm.TU.Cha10g014520 OriSeqID=Cha10	0	164.267	44	17	61	3	493	54.1	8.02	206.66	17	102.2	95.8	96.7	100.9	101.9	100	99	100.5	102.9	1515.2	1419.9	1433.7	1495.5	1510.3	1482.3	1467.9	1489.4	1525.2	1307.2	1240.8	1144.6	1495.5	1389	1209.8	1189.1	1231.4	1326.3	3	3	3	3	3	3	3
-1.23879e+18	FALSE	High	GWHPACFB024150	mRNA=GWHTACFB024150 Gene=GWHGACFB024150 Position=GWHACFB00000008: 121181878-121182042, 121182975-121183181, 121183416-121183550, 121183631-121183762, 121184279-121184396, 121198495-121198724, 121198861-121199034, 121199117-121199248, 121199592-121199864, 121200007-121200087, 121200177-121200725: - Frame=0 OriID=evm.model.Cha08g013000 OriTrascriptID=evm.model.Cha08g013000 OriGeneID=evm.TU.Cha08g01…	0	164.267	39	24	55	24	731	80.2	8.59	162.45	24	104.5	99.4	95.8	100.7	102	97.6	99.1	100	100.9	5971	5677.8	5472.6	5754.1	5831	5577.5	5664.8	5714.8	5767.7	5151.5	4961.6	4369.1	5754.1	5362.6	4552.2	4588.9	4724.8	5015.5	28	28	28	28	28	28	28
8.28669e+18	FALSE	High	GWHPACFB009909	mRNA=GWHTACFB009909 Gene=GWHGACFB009909 Position=GWHACFB00000015: 5250594-5252197, 5254475-5254598: + Frame=0 OriID=evm.model.Cha15g000990 OriTrascriptID=evm.model.Cha15g000990 OriGeneID=evm.TU.Cha15g000990 OriSeqID=Cha15	0	163.997	39	20	61	4	575	62.3	7.17	209.09	20	97	102.6	99	100.6	109.2	98.5	97.1	100.4	95.5	812.2	858.4	828.3	841.8	914.1	824.5	813	840.5	799	700.7	750.1	661.3	841.8	840.7	672.9	658.6	694.9	694.8	5	5	5	5	5	5	5
4.22504e+18	FALSE	High	GWHPACFB014947	mRNA=GWHTACFB014947 Gene=GWHGACFB014947 Position=GWHACFB00000003: 168987841-168987899, 168989185-168989261, 168991404-168991468, 168992526-168992572, 168993131-168993206, 168993933-168994000, 168995313-168995382, 168995465-168995550, 168996367-168996429, 168997048-168997165: + Frame=0 OriID=evm.model.Cha03g019500 OriTrascriptID=evm.model.Cha03g019500 OriGeneID=evm.TU.Cha03g019500 OriSeqID=Cha3	0	163.829	69	12	72	8	242	26.7	8.5	290.98	12	96.8	97.5	103	97.3	98.2	102.4	105.9	98.8	99.9	3582	3609	3812.6	3599.4	3633	3790.3	3918.8	3657.1	3698.1	3090.4	3153.8	3043.8	3599.4	3341.2	3093.5	3174.5	3023.6	3215.8	10	10	10	10	10	10	10
4.51249e+18	FALSE	High	GWHPACFB007285	mRNA=GWHTACFB007285 Gene=GWHGACFB007285 Position=GWHACFB00000013: 42009853-42010617, 42011837-42012028: - Frame=0 OriID=evm.model.Cha13g003310 OriTrascriptID=evm.model.Cha13g003310 OriGeneID=evm.TU.Cha13g003310 OriSeqID=Cha13	0	163.789	47	10	40	2	318	34.3	8.06	147.79	10	97.3	85.8	91.7	119.6	100.6	98.6	94.8	110	101.6	449.7	396.3	423.7	552.4	464.9	455.7	438	508.2	469.2	388	346.3	338.3	552.4	427.6	371.9	354.8	420.2	408	2	2	2	2	2	2	2
-6.58327e+18	FALSE	High	GWHPACFB015370	mRNA=GWHTACFB015370 Gene=GWHGACFB015370 Position=GWHACFB00000004: 10325285-10325696, 10328215-10328450, 10328536-10328676, 10328773-10329204, 10329300-10329398: + Frame=0 OriID=evm.model.Cha04g001600 OriTrascriptID=evm.model.Cha04g001600 OriGeneID=evm.TU.Cha04g001600 OriSeqID=Cha4	0	163.317	46	12	42	12	439	48.4	6.92	183.37	12	100	92.3	102.3	99.8	97	106.5	102.5	102.7	97	3995.7	3687.7	4086	3988.7	3874.2	4253.5	4095.2	4102.5	3874.3	3447.3	3222.5	3262.1	3988.7	3563	3471.6	3317.4	3391.8	3369	14	14	14	14	14	14	14
7.49197e+18	FALSE	High	GWHPACFB020359	mRNA=GWHTACFB020359 Gene=GWHGACFB020359 Position=GWHACFB00000006: 112480155-112480361, 112480453-112480512, 112481256-112481666, 112483040-112483370, 112483459-112483545, 112483953-112484332, 112484423-112484997, 112487021-112487276: - Frame=0 OriID=evm.model.Cha06g011350 OriTrascriptID=evm.model.Cha06g011350 OriGeneID=evm.TU.Cha06g011350 OriSeqID=Cha6	0	163.216	23	19	83	6	768	80.5	5.22	250.12	19	86.3	92.7	108	93.9	99.3	97.8	116	108.9	97.1	1545.1	1659	1933.7	1682.1	1777.4	1751.5	2077.2	1949.5	1739.5	1333	1449.7	1543.8	1682.1	1634.6	1429.5	1682.7	1611.8	1512.6	7	7	7	7	7	7	7
-7.55226e+18	FALSE	High	GWHPACFB025676	mRNA=GWHTACFB025676 Gene=GWHGACFB025676 Position=GWHACFB00000009: 97269624-97270028, 97270697-97271095, 97271776-97271965, 97272572-97272670, 97272749-97272891, 97272987-97273066, 97273576-97273604, 97273719-97273954, 97276093-97276653: - Frame=0 OriID=evm.model.Cha09g009290 OriTrascriptID=evm.model.Cha09g009290 OriGeneID=evm.TU.Cha09g009290 OriSeqID=Cha9	0	163.155	36	21	71	11	713	76.4	5.71	233.51	21	109.4	97	104.5	92.3	98.1	93.5	112.7	98.2	94.3	3044.8	2698.6	2908.5	2568.5	2730.3	2601.9	3137.8	2734.5	2626	2626.9	2358.2	2322	2568.5	2511	2123.6	2541.9	2260.8	2283.5	11	11	11	11	11	11	11
3.83412e+18	FALSE	High	GWHPACFB025736	mRNA=GWHTACFB025736 Gene=GWHGACFB025736 Position=GWHACFB00000009: 100207789-100208007, 100209171-100209280, 100209790-100209847, 100210372-100210635, 100211787-100211924, 100212144-100212195, 100212310-100212389, 100213579-100213638, 100214163-100214243, 100215988-100216080: + Frame=0 OriID=evm.model.Cha09g009870 OriTrascriptID=evm.model.Cha09g009870 OriGeneID=evm.TU.Cha09g009870 OriSeqID=Cha9	0	163.081	68	16	55	12	384	40.7	7.66	195.16	16	110	99.3	97.6	107.4	89.5	100.4	95	95.5	105.2	3749.2	3384.3	3325.7	3660	3049.7	3422.1	3238.7	3255.2	3585.9	3234.6	2957.4	2655.1	3660	2804.7	2793	2623.6	2691.3	3118.2	13	13	13	13	13	13	13
1.25226e+18	FALSE	High	GWHPACFB022341	mRNA=GWHTACFB022341 Gene=GWHGACFB022341 Position=GWHACFB00000007: 114928747-114928917, 114930022-114930210, 114930404-114930521, 114930960-114931048, 114931700-114932261, 114934610-114934773, 114935872-114936387, 114937728-114937844, 114937920-114938219: - Frame=0 OriID=evm.model.Cha07g010560 OriTrascriptID=evm.model.Cha07g010560 OriGeneID=evm.TU.Cha07g010560 OriSeqID=Cha7	0	162.861	29	16	41	13	741	79.3	7.61	152.37	16	95.2	102.1	91.6	101.3	103.5	95.9	94.2	108.8	107.5	3302.9	3542.5	3178.4	3513.9	3589.8	3325.5	3267.3	3773.2	3728.7	2849.6	3095.7	2537.5	3513.9	3301.4	2714.2	2646.8	3119.6	3242.4	16	16	16	16	16	16	16
6.44263e+18	FALSE	High	GWHPACFB002343	mRNA=GWHTACFB002343 Gene=GWHGACFB002343 Position=GWHACFB00000001: 203690924-203690972, 203691140-203691207, 203692067-203692177, 203693028-203693114, 203693323-203693531, 203693869-203694175: + Frame=0 OriID=evm.model.Cha01g023350 OriTrascriptID=evm.model.Cha01g023350 OriGeneID=evm.TU.Cha01g023350 OriSeqID=Cha1	0	162.798	53	12	88	8	276	29.5	8.72	302.99	12	96.5	93.3	105.6	93.9	101.9	97.5	106.3	103.3	101.7	6507.8	6298.1	7125.2	6335.9	6874.8	6576	7174.5	6968.3	6864.5	5614.6	5503.7	5688.5	6335.9	6322.6	5367.1	5811.9	5761.2	5969.2	13	13	13	13	13	13	13
1.6002e+18	FALSE	High	GWHPACFB004500	mRNA=GWHTACFB004500 Gene=GWHGACFB004500 Position=GWHACFB00000011: 42260630-42261015, 42262545-42262665, 42263040-42263128, 42263488-42263572, 42263710-42264000, 42264081-42264171, 42264690-42265590, 42265698-42265962, 42266060-42266219, 42266327-42266410, 42266511-42266656, 42266887-42267219, 42267331-42267621, 42267709-42267792, 42267903-42268036, 42268143-42268370, 42268496-42268667, 42268775-4…	0	162.545	18	21	44	20	1461	165	8.09	131.74	21	102.7	90	91.7	100.3	106.9	100.8	105.4	102.9	99.3	4902.1	4294	4374.2	4787.7	5100.3	4808.9	5027	4910.7	4737.7	4229.3	3752.4	3492.2	4787.7	4690.6	3924.9	4072.3	4060	4119.8	23	23	23	23	23	23	23
5.0426e+17	FALSE	High	GWHPACFB010981	mRNA=GWHTACFB010981 Gene=GWHGACFB010981 Position=GWHACFB00000015: 110918392-110918496, 110919106-110919288, 110920065-110920235, 110920367-110920527, 110921101-110921182, 110921306-110921338, 110925224-110925462, 110926344-110926505, 110927397-110927541, 110931163-110931267, 110931925-110932047, 110932148-110932267, 110932388-110932507, 110932683-110932889, 110933161-110933340, 110933548-11093368…	0	162.498	22	16	58	8	897	98.4	5.44	193.01	16	108.2	89.5	91.6	110.7	105.2	102.9	92.9	96.9	102.2	2459.5	2035.4	2082.3	2515.7	2390.6	2339.6	2112	2201.9	2322.7	2121.9	1778.7	1662.4	2515.7	2198.6	1909.5	1710.9	1820.5	2019.8	8	8	8	8	8	8	8
-2.52744e+18	FALSE	High	GWHPACFB015254	mRNA=GWHTACFB015254 Gene=GWHGACFB015254 Position=GWHACFB00000004: 3888031-3888045, 3889255-3889351, 3890404-3890681, 3893501-3894277, 3894486-3894575, 3898741-3898808, 3898898-3898991, 3899106-3899165: + Frame=0 OriID=evm.model.Cha04g000410 OriTrascriptID=evm.model.Cha04g000410 OriGeneID=evm.TU.Cha04g000410 OriSeqID=Cha4	0	162.249	34	14	81	1	492	56.9	7.25	257.05	14	109.1	119	97.7	106.5	96.8	96.7	92.1	93.2	88.8	495	539.8	443.3	483.3	439.1	438.8	417.6	423	402.6	427.1	471.7	353.9	483.3	403.8	358.1	338.3	349.7	350.1	1	1	1	1	1	1	1
2.47271e+18	FALSE	High	GWHPACFB025922	mRNA=GWHTACFB025922 Gene=GWHGACFB025922 Position=GWHACFB00000009: 111413726-111413885, 111416210-111416405, 111417274-111417501, 111418268-111418499, 111418646-111418753, 111418840-111419112, 111419208-111419489: + Frame=0 OriID=evm.model.Cha09g011750 OriTrascriptID=evm.model.Cha09g011750 OriGeneID=evm.TU.Cha09g011750 OriSeqID=Cha9	0	162.123	46	17	54	17	492	54.5	6.19	184.59	17	104.4	104.4	98.7	102.7	94.3	99.8	98.8	99.7	97.2	6537.1	6531.5	6179.2	6425.5	5903.4	6247.7	6181.8	6240.1	6085.2	5639.9	5707.6	4933.2	6425.5	5429.2	5099.2	5007.7	5159.1	5291.6	20	20	20	20	20	20	20
-3.17992e+18	FALSE	High	GWHPACFB029507	mRNA=GWHTACFB029507 Gene=GWHGACFB029507 Position=GWHACFB00009838: 4727-5738, 14278-16061: + Frame=0 OriID=evm.model.ChaUn20162.1 OriTrascriptID=evm.model.ChaUn20162.1 OriGeneID=evm.TU.ChaUn20162.1 OriSeqID=ChaUn20162	0	161.883	32	25	42	8	932	105.9	7.28	138.26	25	109.9	97.8	95.3	101.8	97.7	103.4	98.3	99.8	96	1283.6	1142.4	1113.2	1188.8	1140.4	1206.9	1148	1165.9	1120.5	1107.4	998.3	888.7	1188.8	1048.8	985	930	963.9	974.4	7	7	7	7	7	7	7
5.84287e+17	FALSE	High	GWHPACFB019750	mRNA=GWHTACFB019750 Gene=GWHGACFB019750 Position=GWHACFB00000006: 58366351-58366380, 58366465-58366612, 58366727-58366898, 58369047-58369101, 58369180-58369311, 58369679-58369849: + Frame=0 OriID=evm.model.Cha06g005610 OriTrascriptID=evm.model.Cha06g005610 OriGeneID=evm.TU.Cha06g005610 OriSeqID=Cha6	0	161.753	58	14	64	9	235	26.3	9.52	209.25	14	99.6	108.3	94.1	107.3	98.8	94.5	94.1	102.2	100.9	6116	6647.4	5779.1	6590.1	6069	5801.7	5779.9	6277.2	6198.2	5276.6	5808.9	4613.8	6590.1	5581.5	4735.2	4682.2	5189.8	5389.8	16	16	16	16	16	16	16
3.09953e+18	FALSE	High	GWHPACFB002616	mRNA=GWHTACFB002616 Gene=GWHGACFB002616 Position=GWHACFB00000010: 1385904-1387517, 1389385-1390371, 1391039-1391080: + Frame=0 OriID=evm.model.Cha10g000350 OriTrascriptID=evm.model.Cha10g000350 OriGeneID=evm.TU.Cha10g000350 OriSeqID=Cha10	0	161.56	29	24	48	24	880	99.4	6.02	143.09	24	100.7	111	91.1	103.3	106.8	97.2	97.7	95.8	96.4	4986.5	5499.4	4511.6	5117	5291.3	4813.6	4842.6	4748.1	4777.8	4302.1	4805.7	3601.9	5117	4866.3	3928.7	3922.9	3925.6	4154.7	25	25	25	25	25	25	25
1.79677e+18	FALSE	High	GWHPACFB025684	mRNA=GWHTACFB025684 Gene=GWHGACFB025684 Position=GWHACFB00000009: 97558508-97558727, 97559218-97559305, 97559414-97559464, 97559632-97559752, 97559865-97559999, 97560080-97560340: + Frame=0 OriID=evm.model.Cha09g009370 OriTrascriptID=evm.model.Cha09g009370 OriGeneID=evm.TU.Cha09g009370 OriSeqID=Cha9	0	161.55	53	12	71	12	291	31	6.81	252.87	12	85.8	77.2	103	81.2	95.6	110.8	133.3	93.5	119.6	5523	4968.9	6633.8	5225.7	6153	7134.4	8584.1	6019.4	7697.7	4765	4342.1	5296.2	5225.7	5658.7	5822.9	6953.8	4976.7	6693.8	18	18	18	18	18	18	18
-9.16501e+18	FALSE	High	GWHPACFB031371	mRNA=GWHTACFB031371 Gene=GWHGACFB031371 Position=GWHACFB00027519: 21861-22270, 22362-22527, 22801-22992, 23268-23449, 29125-29577, 31512-31910, 32275-32437, 32520-32711, 32804-33016: - Frame=0 OriID=evm.model.ChaUn5223.3 OriTrascriptID=evm.model.ChaUn5223.3 OriGeneID=evm.TU.ChaUn5223.3 OriSeqID=ChaUn5223	0	161.012	25	14	49	13	789	85.8	6.54	168.23	14	100.9	91.6	104.6	103.9	97.7	104.8	99.5	102.2	94.8	4620.2	4197.8	4790.3	4757.2	4473.9	4799.6	4559.3	4682.4	4343.8	3986.1	3668.3	3824.4	4757.2	4114.5	3917.3	3693.4	3871.3	3777.3	16	16	16	16	16	16	16
-8.43189e+17	FALSE	High	GWHPACFB011620	mRNA=GWHTACFB011620 Gene=GWHGACFB011620 Position=GWHACFB00000002: 52940207-52940365, 52940657-52940726, 52958390-52958448, 52959504-52959579, 52970499-52970576, 52971956-52972043, 52972444-52972696, 52973715-52973830, 52974378-52974599, 52974852-52974991, 52975139-52975241, 52976415-52976583: + Frame=0 OriID=evm.model.Cha02g005790 OriTrascriptID=evm.model.Cha02g005790 OriGeneID=evm.TU.Cha02g00579…	0	160.95	35	17	82	15	510	57.5	8.72	294.99	17	94.3	82.1	100.4	106.3	104.7	102.2	95.3	109.4	105.4	7215.2	6281.8	7682.7	8134.4	8009.9	7825.1	7291.6	8372.2	8070.6	6224.9	5489.4	6133.6	8134.4	7366.5	6386.6	5906.8	6921.9	7018	22	22	22	22	22	22	22
-7.12875e+18	FALSE	High	GWHPACFB019503	mRNA=GWHTACFB019503 Gene=GWHGACFB019503 Position=GWHACFB00000006: 26026530-26027576, 26027681-26029495, 26033940-26034329, 26034468-26037655, 26049566-26049585, 26067530-26067636: + Frame=0 OriID=evm.model.Cha06g003130 OriTrascriptID=evm.model.Cha06g003130 OriGeneID=evm.TU.Cha06g003130 OriSeqID=Cha6	0	160.806	18	32	44	32	2188	248	6.2	126.99	32	100	98.5	92	107.5	108.6	103.9	95	96.8	97.8	5480.1	5393.1	5041.7	5885.9	5947.6	5692.9	5202.3	5300.5	5355.7	4728	4712.8	4025.1	5885.9	5469.8	4646.4	4214.3	4382.3	4657.2	30	30	30	30	30	30	30
-3.54104e+18	FALSE	High	GWHPACFB003920	mRNA=GWHTACFB003920 Gene=GWHGACFB003920 Position=GWHACFB00000010: 132249911-132250249, 132250574-132251242: + Frame=0 OriID=evm.model.Cha10g013390 OriTrascriptID=evm.model.Cha10g013390 OriGeneID=evm.TU.Cha10g013390 OriSeqID=Cha10	0	160.742	58	19	91	18	335	38.1	5.11	292.29	19	113.4	104.1	97.1	100.6	91.5	103.8	96.9	98.7	94	9884.1	9075.9	8470.1	8771.4	7975.8	9047	8444.5	8609.9	8192.7	8527.5	7931.1	6762.2	8771.4	7335.1	7383.9	6840.7	7118.4	7124.2	22	22	22	22	22	22	22
-1.83405e+18	FALSE	High	GWHPACFB000603	mRNA=GWHTACFB000603 Gene=GWHGACFB000603 Position=GWHACFB00000001: 42534099-42534286, 42535399-42535457, 42536112-42536168, 42536253-42536287, 42536669-42536772, 42536916-42536988, 42537825-42537883, 42537971-42538036, 42538130-42538213, 42539019-42539083, 42539192-42539274, 42539522-42539612, 42539841-42539899, 42541052-42541192, 42541702-42541809: + Frame=0 OriID=evm.model.Cha01g006030 OriTrascr…	0	160.466	39	10	56	8	423	46.9	4.83	215.47	10	99	86.1	109.5	93.8	99.5	98.4	115.1	95.8	102.6	4713.2	4096.6	5212.2	4462.6	4736.6	4682.8	5478.6	4561	4882.9	4066.3	3579.9	4161.2	4462.6	4356.1	3822	4438.1	3770.9	4246.1	12	12	12	12	12	12	12
3.29954e+18	FALSE	High	GWHPACFB029295	mRNA=GWHTACFB029295 Gene=GWHGACFB029295 Position=GWHACFB00008515: 13799-14122, 14403-14489, 15003-15083, 16516-16668, 16866-16922, 17009-17255, 17350-17465, 17981-18132, 22949-23138, 23289-23473, 23579-23732: - Frame=0 OriID=evm.model.ChaUn18835.2 OriTrascriptID=evm.model.ChaUn18835.2 OriGeneID=evm.TU.ChaUn18835.2 OriSeqID=ChaUn18835	0	159.728	33	17	54	17	581	65	7.27	157.27	17	103.5	101.7	97.3	100.8	97.4	101.5	102.5	97.9	97.3	5432	5339.9	5109.5	5290.8	5112.8	5325.8	5382	5140.8	5109.4	4686.5	4666.3	4079.2	5290.8	4702.1	4346.8	4359.8	4250.3	4443	25	25	25	25	25	25	25
-1.35222e+18	FALSE	High	GWHPACFB018110	mRNA=GWHTACFB018110 Gene=GWHGACFB018110 Position=GWHACFB00000005: 53929902-53930240, 53931769-53931871, 53931969-53932141, 53992885-53993085, 53993207-53993413: - Frame=0 OriID=evm.model.Cha05g006080 OriTrascriptID=evm.model.Cha05g006080 OriGeneID=evm.TU.Cha05g006080 OriSeqID=Cha5	0	159.604	33	11	71	9	340	37.4	7.52	272.43	11	114.4	107.5	99.8	97.8	86.4	97.7	104.2	100.7	91.4	7988.1	7507.4	6970.3	6830	6030.2	6820.4	7273.4	7029.9	6379.7	6891.7	6560.4	5564.8	6830	5545.8	5566.6	5892	5812.1	5547.7	13	13	13	13	13	13	13
5.82553e+18	FALSE	High	GWHPACFB019534	mRNA=GWHTACFB019534 Gene=GWHGACFB019534 Position=GWHACFB00000006: 29063025-29063033, 29065372-29065521, 29065659-29065719, 29065817-29065869, 29066074-29066175, 29071869-29072382, 29072930-29073309: + Frame=0 OriID=evm.model.Cha06g003490 OriTrascriptID=evm.model.Cha06g003490 OriGeneID=evm.TU.Cha06g003490 OriSeqID=Cha6	0	159.544	40	16	70	14	422	48.2	6.47	237.08	16	104.5	111.6	89.5	106.4	98	97.7	94.5	97.6	100.2	7119.9	7605.1	6094.5	7247.1	6676.6	6654.5	6441.1	6652.1	6827	6142.7	6645.8	4865.6	7247.1	6140.3	5431.2	5217.8	5499.8	5936.6	20	20	20	20	20	20	20
-8.14268e+17	FALSE	High	GWHPACFB005676	mRNA=GWHTACFB005676 Gene=GWHGACFB005676 Position=GWHACFB00000012: 3321588-3321681, 3322056-3322147, 3322855-3322937, 3323808-3323886, 3324514-3324741, 3324957-3325058, 3326377-3326512, 3327743-3327792, 3328788-3328970: - Frame=0 OriID=evm.model.Cha12g000580 OriTrascriptID=evm.model.Cha12g000580 OriGeneID=evm.TU.Cha12g000580 OriSeqID=Cha12	0	159.199	51	16	65	15	348	37.9	6.79	225.01	16	100.4	98.7	94.1	108.7	97.5	103.7	93	99.8	104.2	6845.9	6726.9	6412.8	7407.9	6647.3	7065.9	6341.4	6802.8	7100.2	5906.3	5878.4	5119.7	7407.9	6113.3	5767	5137	5624.4	6174.2	19	19	19	19	19	19	19
1.36857e+18	FALSE	High	GWHPACFB005102	mRNA=GWHTACFB005102 Gene=GWHGACFB005102 Position=GWHACFB00000011: 77709244-77709246, 77713468-77713531, 77717910-77718361, 77719546-77719791, 77729122-77729291, 77729364-77729580, 77729696-77729836, 77731568-77731651: + Frame=0 OriID=evm.model.Cha11g009780 OriTrascriptID=evm.model.Cha11g009780 OriGeneID=evm.TU.Cha11g009780 OriSeqID=Cha11	0	159.113	48	17	56	3	458	51.3	7.72	183.14	17	106.3	108.9	91	106	102.4	99.3	96.3	96	93.7	1349.1	1382	1154.2	1344.8	1298.8	1259.4	1222	1218.4	1188.6	1163.9	1207.7	921.5	1344.8	1194.5	1027.9	989.9	1007.3	1033.6	3	3	3	3	3	3	3
2.62286e+18	FALSE	High	GWHPACFB024624	mRNA=GWHTACFB024624 Gene=GWHGACFB024624 Position=GWHACFB00000008: 146740672-146741900, 146745065-146745146: + Frame=0 OriID=evm.model.Cha08g017740 OriTrascriptID=evm.model.Cha08g017740 OriGeneID=evm.TU.Cha08g017740 OriSeqID=Cha8	0	158.91	28	7	55	7	436	46.4	6.73	237.8	7	91.4	90.2	108.6	87.1	100.5	88.8	117	102.8	113.6	5460.9	5390.8	6489.8	5206.1	6004.2	5306	6990.8	6143.8	6790.4	4711.4	4710.8	5181.2	5206.1	5521.9	4330.6	5663.1	5079.5	5904.8	12	12	12	12	12	12	12
-5.59622e+18	FALSE	High	GWHPACFB031223	mRNA=GWHTACFB031223 Gene=GWHGACFB031223 Position=GWHACFB00027405: 115821-116465, 116563-116960, 118971-119460: - Frame=0 OriID=evm.model.ChaUn4769.9 OriTrascriptID=evm.model.ChaUn4769.9 OriGeneID=evm.TU.ChaUn4769.9 OriSeqID=ChaUn4769	0	158.775	37	16	61	16	510	57.8	8.32	190.09	16	102.9	100.3	92.2	98.7	101	96.6	93.8	101.8	112.6	7024.6	6847.1	6294.5	6736.8	6892.9	6594.5	6400.1	6946.2	7686.8	6060.5	5983.4	5025.3	6736.8	6339.2	5382.2	5184.6	5742.9	6684.3	21	21	21	21	21	21	21
6.87502e+17	FALSE	High	GWHPACFB029888	mRNA=GWHTACFB029888 Gene=GWHGACFB029888 Position=GWHACFB00012115: 2333-2398, 6782-6859, 6966-7061, 8140-8246, 8420-8588, 9298-9381, 11370-11464, 11730-11820, 11904-12050, 13300-13362: + Frame=0 OriID=evm.model.ChaUn22440.2 OriTrascriptID=evm.model.ChaUn22440.2 OriGeneID=evm.TU.ChaUn22440.2 OriSeqID=ChaUn22440	0	158.679	55	17	72	1	331	37.1	6.8	219.42	17	104	96.3	97.7	105.2	99.3	100	96.7	99.6	101.2	1228.7	1138.5	1155	1243.4	1173.9	1181.4	1143.2	1176.9	1196.4	1060.1	994.9	922.1	1243.4	1079.6	964.2	926.1	973	1040.4	1	1	1	1	1	1	1
-1.12313e+18	FALSE	High	GWHPACFB026424	mRNA=GWHTACFB026424 Gene=GWHGACFB026424 Position=GWHACFB00000009: 144507946-144507981, 144508669-144508807, 144508884-144509032, 144509319-144509440, 144509523-144509644, 144509928-144510182, 144510262-144510425, 144510519-144510640, 144510759-144510933, 144511715-144511801, 144511888-144512190, 144512286-144512341, 144512735-144512816, 144512898-144512965, 144513075-144513131, 144513215-14451328…	0	158.528	33	19	50	19	725	79	9.03	159.84	19	100.2	107.1	91.4	107.6	103.1	98.5	93.4	95.7	103	3789	4049.5	3455.1	4068.6	3898	3722.5	3532.4	3617.3	3892.7	3269	3538.7	2758.4	4068.6	3584.9	3038.2	2861.5	2990.7	3385	23	23	23	23	23	23	23
3.11987e+18	FALSE	High	GWHPACFB014127	mRNA=GWHTACFB014127 Gene=GWHGACFB014127 Position=GWHACFB00000003: 120809505-120809602, 120814945-120814988, 120815101-120815253, 120815680-120815793, 120815892-120816019, 120817136-120817258, 120817353-120817472, 120817654-120817775, 120817882-120817951: + Frame=0 OriID=evm.model.Cha03g011360 OriTrascriptID=evm.model.Cha03g011360 OriGeneID=evm.TU.Cha03g011360 OriSeqID=Cha3	0	158.501	53	14	68	14	323	35.4	8.91	219.52	14	95.1	100.2	105.2	95.6	100.1	96.9	101	100.3	105.6	5269.8	5549.8	5829.4	5296.4	5544.5	5369.2	5594.4	5554.5	5850.4	4546.5	4849.8	4654	5296.4	5099.1	4382.2	4531.9	4592.3	5087.4	20	20	20	20	20	20	20
-1.64681e+18	FALSE	High	GWHPACFB024310	mRNA=GWHTACFB024310 Gene=GWHGACFB024310 Position=GWHACFB00000008: 130729932-130730004, 130730095-130730401, 130730520-130730607, 130733596-130733705, 130733799-130733947, 130734670-130734719, 130735414-130735455: + Frame=0 OriID=evm.model.Cha08g014600 OriTrascriptID=evm.model.Cha08g014600 OriGeneID=evm.TU.Cha08g014600 OriSeqID=Cha8	0	158.428	54	15	166	9	272	30.7	4.88	481.64	15	102.8	106.3	100	96.8	96.4	100.5	99.1	99.5	98.8	8976.1	9283.5	8730.9	8459.3	8417.9	8778.9	8654.4	8688.4	8626.7	7744.1	8112.5	6970.4	8459.3	7741.7	7165.1	7010.7	7183.3	7501.6	13	13	13	13	13	13	13
5.20225e+18	FALSE	High	GWHPACFB031301	mRNA=GWHTACFB031301 Gene=GWHGACFB031301 Position=GWHACFB00027472: 59498-59641, 63192-63287, 63795-63872, 63954-64060, 64304-64389, 66961-67061, 69147-69179, 69285-69317, 73022-73107, 74208-74274, 84132-84209, 84308-84385, 84496-84561, 85644-85754, 85889-85951, 86880-86990, 87086-87173, 103111-103159, 103773-103872, 104600-104713, 105889-106005, 111393-111467: - Frame=0 OriID=evm.model.ChaUn5067.3…	0	158.206	45	20	62	20	626	67.9	8.73	199.41	20	97.8	98.6	102	98.2	105.7	100.5	98.9	100.3	97.9	6905.1	6961.1	7200.2	6932.3	7456.8	7094.6	6980.4	7077.9	6911.3	5957.4	6083	5748.4	6932.3	6857.8	5790.4	5654.7	5851.8	6009.9	22	22	22	22	22	22	22
-8.90318e+18	FALSE	High	GWHPACFB031099	mRNA=GWHTACFB031099 Gene=GWHGACFB031099 Position=GWHACFB00027331: 20755-21000, 21195-21377, 21462-21650, 22503-22803, 23368-23417, 23596-23767, 37982-37998: - Frame=0 OriID=evm.model.ChaUn4202.3 OriTrascriptID=evm.model.ChaUn4202.3 OriGeneID=evm.TU.ChaUn4202.3 OriSeqID=ChaUn4202	0	158.025	61	17	81	9	385	42.5	5.08	268.37	17	93.2	115	101.8	94.6	104.4	95.1	95.4	98.6	101.8	2478.9	3060.7	2708.5	2517.5	2777	2531.3	2537.7	2624.1	2708.1	2138.7	2674.6	2162.4	2517.5	2553.9	2066	2055.7	2169.5	2354.9	9	9	9	9	9	9	9
-8.83605e+18	FALSE	High	GWHPACFB005484	mRNA=GWHTACFB005484 Gene=GWHGACFB005484 Position=GWHACFB00000011: 99326551-99326649, 99327718-99327791, 99327875-99327986, 99328090-99328153, 99329124-99329189, 99329408-99329538, 99329811-99329948, 99330052-99330164, 99330251-99330416, 99330500-99330613, 99330725-99330787, 99330883-99330990, 99331064-99331180, 99331275-99331443, 99331629-99331726, 99331870-99332185, 99332263-99332478, 99332577-9…	0	157.465	36	28	70	10	875	98.2	8.88	189.63	28	104.2	103.9	92.7	107.7	103.9	101.5	93.7	95.6	96.7	1995.9	1991.3	1777.3	2063.9	1991.6	1944.6	1796.4	1832.5	1853.3	1722	1740.1	1418.9	2063.9	1831.6	1587.1	1455.2	1515.1	1611.6	9	9	9	9	9	9	9
8.36875e+18	FALSE	High	GWHPACFB000894	mRNA=GWHTACFB000894 Gene=GWHGACFB000894 Position=GWHACFB00000001: 91931624-91931761, 91931878-91932019, 91932129-91932409, 91933522-91933644, 91933761-91933902, 91934012-91934292, 91935246-91936115, 91936154-91936798: + Frame=0 OriID=evm.model.Cha01g008940 OriTrascriptID=evm.model.Cha01g008940 OriGeneID=evm.TU.Cha01g008940 OriSeqID=Cha1	0	157.415	31	25	102	16	873	99.5	5	250.82	25	110.2	96.3	96.9	94	94.3	98	109.9	100.6	99.9	4955.1	4331.1	4354.8	4224.8	4240.9	4403.9	4942.1	4521.4	4489.9	4275	3784.8	3476.7	4224.8	3900.2	3594.3	4003.5	3738.2	3904.3	21	21	21	21	21	21	21
-7.06212e+18	FALSE	High	GWHPACFB010895	mRNA=GWHTACFB010895 Gene=GWHGACFB010895 Position=GWHACFB00000015: 106459577-106459747, 106460375-106460506, 106460581-106460635, 106463646-106463817, 106464540-106464687, 106464790-106464822: - Frame=0 OriID=evm.model.Cha15g010840 OriTrascriptID=evm.model.Cha15g010840 OriGeneID=evm.TU.Cha15g010840 OriSeqID=Cha15	0	156.869	67	15	57	10	236	26.3	9.58	184.11	15	103.6	105.7	93.5	105	99	96.8	93.4	102.2	100.8	5569	5678.2	5026.7	5643.8	5320.4	5201.5	5018.2	5494	5417.2	4804.7	4962	4013.1	5643.8	4893	4245.3	4065.1	4542.3	4710.7	17	17	17	17	17	17	17
3.54744e+16	FALSE	High	GWHPACFB004830	mRNA=GWHTACFB004830 Gene=GWHGACFB004830 Position=GWHACFB00000011: 61559766-61559892, 61560094-61560284, 61560482-61560745, 61561663-61561821, 61562254-61562457, 61562560-61562778, 61563253-61563381, 61563467-61563584, 61563728-61563912, 61564063-61564155, 61564546-61564735, 61564910-61564995, 61565079-61565255, 61568897-61569076, 61570718-61570948: - Frame=0 OriID=evm.model.Cha11g007030 OriTrascr…	0	156.556	35	21	51	20	850	96.5	7.05	180.16	21	108.3	101.3	98.8	102.1	100	99.8	96.4	97.1	96.2	6561.6	6135.4	5984.4	6184.2	6059	6050.1	5842.2	5886.4	5831	5661	5361.5	4777.7	6184.2	5572.3	4937.9	4732.6	4866.7	5070.5	22	22	22	22	22	22	22
-8.07587e+17	FALSE	High	GWHPACFB020860	mRNA=GWHTACFB020860 Gene=GWHGACFB020860 Position=GWHACFB00000006: 143319988-143320027, 143335430-143335443, 143339459-143339526, 143339991-143340131, 143342137-143342185, 143344230-143344346, 143347031-143347084, 143348749-143348834, 143350680-143350785, 143358858-143358922, 143359660-143359879: + Frame=0 OriID=evm.model.Cha06g016710 OriTrascriptID=evm.model.Cha06g016710 OriGeneID=evm.TU.Cha06g01…	0	156.453	58	14	57	13	320	35.3	7.53	199.72	14	103.7	101	96.7	102.7	95.7	104.9	99.5	99.3	96.5	6459.7	6292.1	6025.5	6400.5	5965.9	6538.5	6200.8	6189.3	6016.3	5573.1	5498.4	4810.5	6400.5	5486.7	5336.5	5023.1	5117.1	5231.7	21	21	21	21	21	21	21
-1.9766e+17	FALSE	High	GWHPACFB026977	mRNA=GWHTACFB026977 Gene=GWHGACFB026977 Position=GWHACFB00000812: 35002-35110, 36749-36894, 37019-37138, 37247-37414, 38282-38371, 39134-39232: + Frame=0 OriID=evm.model.ChaUn10899.1 OriTrascriptID=evm.model.ChaUn10899.1 OriGeneID=evm.TU.ChaUn10899.1 OriSeqID=ChaUn10899	0	155.889	67	16	59	6	243	26.6	7.81	217.72	16	111.4	97.6	100.2	100.8	95.2	99.9	93.2	93.3	108.4	1279.2	1120.4	1150.4	1157.4	1093	1147.4	1069.5	1071	1243.9	1103.6	979.1	918.4	1157.4	1005.2	936.5	866.4	885.5	1081.7	7	7	7	7	7	7	7
8.55805e+18	FALSE	High	GWHPACFB025450	mRNA=GWHTACFB025450 Gene=GWHGACFB025450 Position=GWHACFB00000009: 80718553-80718589, 80719328-80719464, 80719597-80719643, 80719742-80720067, 80720459-80720541, 80720661-80720736, 80721223-80721284, 80721375-80721470, 80721612-80721773, 80721872-80721988: + Frame=0 OriID=evm.model.Cha09g007030 OriTrascriptID=evm.model.Cha09g007030 OriGeneID=evm.TU.Cha09g007030 OriSeqID=Cha9	0	155.797	42	14	93	5	380	41.4	6.92	295.19	14	93.7	89.9	75.4	105.5	104	101.5	77.1	106.5	146.3	2921.1	2804.3	2350.1	3289.6	3244.5	3166.5	2405.4	3321.2	4563	2520.2	2450.6	1876.2	3289.6	2983.9	2584.4	1948.6	2745.9	3967.9	6	6	6	6	6	6	6
4.12862e+17	FALSE	High	GWHPACFB014615	mRNA=GWHTACFB014615 Gene=GWHGACFB014615 Position=GWHACFB00000003: 149330223-149330315, 149330493-149330556, 149330884-149331023, 149332382-149332666, 149332755-149332877, 149333004-149333297, 149335157-149335243, 149335966-149336033, 149337240-149337306, 149338215-149338349, 149338506-149338586, 149339527-149339581, 149339799-149339903, 149340003-149340074, 149340618-149340742, 149340982-14934114…	0	155.711	35	16	41	14	651	72.3	5.8	160.51	16	101	104.5	98	100.2	100.7	100.3	95.1	96.9	103.4	4650.2	4809.8	4512.6	4612.8	4634.2	4617.5	4378.3	4460.2	4760.8	4012	4203.1	3602.7	4612.8	4261.9	3768.7	3546.8	3687.6	4139.9	18	18	18	18	18	18	18
4.72838e+18	FALSE	High	GWHPACFB007233	mRNA=GWHTACFB007233 Gene=GWHGACFB007233 Position=GWHACFB00000013: 36000325-36000567, 36000676-36000881, 36000974-36001210, 36001300-36001436, 36001525-36001622, 36001707-36001804, 36001934-36002096, 36002207-36002323, 36002407-36002514, 36002674-36002736, 36002846-36002959, 36003120-36003288, 36003377-36003489, 36003563-36003700, 36003872-36004002, 36004577-36004642, 36007136-36007199, 36007304-3…	0	155.653	31	24	60	18	917	102.5	8.69	171.17	24	103	108.1	88.4	106.6	110.9	100.1	95.6	94.2	93	4804.1	5042.2	4123.8	4971.9	5174.2	4667.5	4460.7	4396	4338.6	4144.7	4406.2	3292.3	4971.9	4758.6	3809.5	3613.5	3634.5	3772.8	20	20	20	20	20	20	20
-5.80926e+18	FALSE	High	GWHPACFB017092	mRNA=GWHTACFB017092 Gene=GWHGACFB017092 Position=GWHACFB00000004: 166063457-166064148, 166064442-166064643, 166064739-166064921, 166065032-166065576, 166065818-166066364: - Frame=0 OriID=evm.model.Cha04g018830 OriTrascriptID=evm.model.Cha04g018830 OriGeneID=evm.TU.Cha04g018830 OriSeqID=Cha4	0	155.52	29	19	77	8	722	80.1	8.46	239.99	19	105	97.6	90.1	106.7	103.8	104.4	94.8	95.4	102.1	1364.9	1268.6	1170.5	1387.4	1349.6	1356.6	1232.2	1240.1	1327.3	1177.6	1108.6	934.5	1387.4	1241.2	1107.2	998.2	1025.3	1154.2	8	8	8	8	8	8	8
-5.5437e+17	FALSE	High	GWHPACFB004987	mRNA=GWHTACFB004987 Gene=GWHGACFB004987 Position=GWHACFB00000011: 70248141-70248254, 70253303-70253495, 70253595-70253681, 70255538-70255798, 70255900-70255974, 70256075-70256155, 70256268-70256462, 70256599-70256691, 70256784-70256959, 70257051-70257173, 70257260-70257406, 70257563-70257690, 70257804-70257924, 70258057-70258107: + Frame=0 OriID=evm.model.Cha11g008610 OriTrascriptID=evm.model.Cha…	0	155.439	37	20	57	12	614	68.7	5.26	162.41	20	106.4	115.3	92.8	103.5	105.6	95.7	92.3	94	94.6	3967.2	4301.5	3461.3	3858.7	3937	3567.6	3442.3	3505.3	3527.1	3422.7	3758.9	2763.4	3858.7	3620.7	2911.8	2788.5	2898.1	3067.1	13	13	13	13	13	13	13
6.50102e+18	FALSE	High	GWHPACFB012944	mRNA=GWHTACFB012944 Gene=GWHGACFB012944 Position=GWHACFB00000002: 166024034-166024427, 166024535-166024688, 166026613-166027033: - Frame=0 OriID=evm.model.Cha02g019020 OriTrascriptID=evm.model.Cha02g019020 OriGeneID=evm.TU.Cha02g019020 OriSeqID=Cha2	0	155.415	35	5	61	4	322	34.1	4.97	338.51	5	91.6	91.4	126.8	94.1	94.5	104	102.4	101.6	93.7	2950.4	2941	4081.2	3029	3041.8	3347.8	3295.7	3271.8	3015.2	2545.5	2570	3258.3	3029	2797.5	2732.4	2669.8	2705	2622	4	4	4	4	4	4	4
6.41982e+17	FALSE	High	GWHPACFB013636	mRNA=GWHTACFB013636 Gene=GWHGACFB013636 Position=GWHACFB00000003: 86483347-86483463, 86485690-86485710, 86485829-86485890, 86486174-86486228, 86489650-86489686, 86489801-86490126, 86490239-86490370, 86490449-86490597, 86492011-86492079, 86492884-86493034, 86493142-86493207, 86495281-86495469, 86495878-86496018, 86496118-86496192, 86496337-86496513, 86496607-86496698, 86496789-86496905, 86497464-8…	0	155.32	26	21	56	5	949	106.8	4.89	154.43	21	104.3	101.8	96.2	101.6	106.3	97.6	96.3	99.1	96.7	1537.3	1501.4	1419.2	1497.8	1567.1	1439.8	1420.6	1461.8	1426.4	1326.3	1312	1133	1497.8	1441.2	1175.1	1150.8	1208.6	1240.4	7	7	7	7	7	7	7
7.6121e+18	FALSE	High	GWHPACFB001796	mRNA=GWHTACFB001796 Gene=GWHGACFB001796 Position=GWHACFB00000001: 170588267-170588359, 170588449-170588499, 170588584-170588670, 170589078-170589199, 170589343-170589419, 170589796-170589920, 170590049-170590141, 170590627-170590719, 170590850-170591047, 170591194-170591298, 170591829-170591894, 170592053-170592130, 170592408-170592519, 170592606-170592716, 170592901-170592988, 170595192-17059530…	0	155.046	26	27	59	12	1184	132.3	6.46	176.72	27	102	99.4	96.8	103.1	103.2	98.3	96.8	100.8	99.6	2732.2	2664.3	2593.4	2762.1	2764.7	2634.5	2593	2700.1	2668.3	2357.2	2328.2	2070.5	2762.1	2542.6	2150.2	2100.5	2232.4	2320.3	12	12	12	12	12	12	12
1.18506e+18	FALSE	High	GWHPACFB011311	mRNA=GWHTACFB011311 Gene=GWHGACFB011311 Position=GWHACFB00000002: 20663994-20664182, 20664413-20664616, 20665268-20665588, 20665678-20665968, 20666170-20666385, 20668464-20668760: - Frame=0 OriID=evm.model.Cha02g002670 OriTrascriptID=evm.model.Cha02g002670 OriGeneID=evm.TU.Cha02g002670 OriSeqID=Cha2	0	154.967	50	21	55	14	505	57.6	8.85	162.85	21	102.9	105.2	97.2	96.3	102.5	93.9	101.1	99.9	100.9	3762.5	3848.7	3555.7	3523	3749.1	3435.1	3697.8	3652.2	3691.8	3246.1	3363.2	2838.7	3523	3447.9	2803.6	2995.5	3019.5	3210.3	17	17	17	17	17	17	17
1.18901e+17	FALSE	High	GWHPACFB026787	mRNA=GWHTACFB026787 Gene=GWHGACFB026787 Position=GWHACFB00000398: 21054-22515, 23971-24152: + Frame=0 OriID=evm.model.ChaUn10440.1 OriTrascriptID=evm.model.ChaUn10440.1 OriGeneID=evm.TU.ChaUn10440.1 OriSeqID=ChaUn10440	0	153.965	40	17	66	7	547	59.8	7.08	191.47	17	98.5	100.5	100.1	100.8	102.2	100.3	96.3	98.9	102.6	1681.4	1716.2	1709.8	1720.4	1744.4	1712.6	1643.8	1688.1	1751.4	1450.6	1499.7	1365	1720.4	1604.3	1397.8	1331.6	1395.7	1523	9	9	9	9	9	9	9
8.72293e+18	FALSE	High	GWHPACFB015504	mRNA=GWHTACFB015504 Gene=GWHGACFB015504 Position=GWHACFB00000004: 16815074-16815387, 16815483-16815676, 16815925-16816029, 16816111-16816182, 16816414-16816561, 16817620-16817702, 16818779-16818834, 16819542-16819678, 16819814-16819904, 16820002-16820070, 16820172-16820394, 16822493-16822594, 16823734-16823819, 16823962-16824084, 16825585-16825654, 16825742-16825833, 16826081-16826185, 16826270-1…	0	153.961	36	22	48	21	727	81.1	5.99	153.1	22	101.5	105.2	99.3	101.7	98.8	99.5	95.7	100.1	98.3	5804.3	6017.5	5682.1	5818.1	5649.8	5690.5	5475.9	5729.4	5622.7	5007.7	5258.5	4536.4	5818.1	5196	4644.4	4435.9	4736.9	4889.4	23	23	23	23	23	23	23
7.65525e+18	FALSE	High	GWHPACFB022754	mRNA=GWHTACFB022754 Gene=GWHGACFB022754 Position=GWHACFB00000007: 162520661-162520737, 162521315-162521383, 162521614-162521658, 162523192-162523276, 162523487-162523598, 162523759-162523874, 162523960-162524130, 162524242-162524373, 162525171-162525259, 162526101-162526164, 162526759-162526864, 162527013-162527119, 162527263-162527316, 162530376-162530497, 162530607-162530768, 162531576-16253176…	0	153.947	43	21	64	16	566	61.6	7.01	194.6	21	100.5	105.4	97	98.9	101	97.6	97.2	101.8	100.6	5616.6	5887.5	5418.7	5529.5	5646.7	5452.9	5431.2	5688.4	5623.3	4845.7	5144.9	4326.1	5529.5	5193.1	4450.5	4399.7	4703	4889.9	18	18	18	18	18	18	18
3.60877e+18	FALSE	High	GWHPACFB032514	mRNA=GWHTACFB032514 Gene=GWHGACFB032514 Position=GWHACFB00028750: 74413-74622, 76714-76905, 77099-77264, 78124-78536: + Frame=0 OriID=evm.model.ChaUn7629.2 OriTrascriptID=evm.model.ChaUn7629.2 OriGeneID=evm.TU.ChaUn7629.2 OriSeqID=ChaUn7629	0	153.758	39	13	97	10	326	35.9	8.73	316.9	13	92.6	83.7	105.4	92.8	102.4	102.4	104	105.8	110.9	6311.9	5703.6	7184.2	6327	6980.5	6981.4	7090.3	7215	7556.7	5445.6	4984.2	5735.6	6327	6419.8	5698	5743.7	5965.2	6571.2	13	13	13	13	13	13	13
1.54092e+18	FALSE	High	GWHPACFB006489	mRNA=GWHTACFB006489 Gene=GWHGACFB006489 Position=GWHACFB00000012: 59894367-59894555, 59895265-59895385, 59899549-59899640, 59899723-59899819, 59900963-59901327: + Frame=0 OriID=evm.model.Cha12g008710 OriTrascriptID=evm.model.Cha12g008710 OriGeneID=evm.TU.Cha12g008710 OriSeqID=Cha12	0	153.705	55	15	120	8	287	31.6	6.18	347.01	15	96	92.1	106.3	100.8	102.7	100.4	97.9	100.1	103.8	4914.1	4712.8	5439.5	5158	5257.9	5138.8	5011.2	5122.3	5312	4239.6	4118.3	4342.7	5158	4835.5	4194.1	4059.5	4235	4619.2	11	11	11	11	11	11	11
-8.24761e+18	FALSE	High	GWHPACFB017125	mRNA=GWHTACFB017125 Gene=GWHGACFB017125 Position=GWHACFB00000004: 168140356-168140498, 168140797-168140980, 168141058-168141124, 168141213-168141283, 168141556-168141653, 168141739-168141815, 168142848-168142915, 168143085-168143186, 168143432-168143492, 168144096-168144149, 168145141-168145217: - Frame=0 OriID=evm.model.Cha04g019160 OriTrascriptID=evm.model.Cha04g019160 OriGeneID=evm.TU.Cha04g01…	0	153.413	39	11	75	10	333	36.7	5.34	266.59	11	96.1	110.7	95.9	102.6	98.9	94.2	94.8	98.2	108.6	5664.7	6520.8	5648.6	6047.2	5827.3	5553.1	5584.3	5785	6402.1	4887.2	5698.3	4509.6	6047.2	5359.2	4532.3	4523.7	4782.9	5567.1	13	13	13	13	13	13	13
1.08967e+18	FALSE	High	GWHPACFB014884	mRNA=GWHTACFB014884 Gene=GWHGACFB014884 Position=GWHACFB00000003: 166036817-166037650, 166038030-166038536, 166038988-166040013, 166044101-166044244, 166044732-166045136, 166045560-166045782, 166045873-166050417, 166050521-166050752, 166052462-166052642, 166052790-166053407, 166054524-166055735, 166055788-166060557: - Frame=0 OriID=evm.model.Cha03g018920 OriTrascriptID=evm.model.Cha03g018920 OriG…	0	153.091	9	36	47	36	4898	545.1	6.24	114.77	36	100.5	104.1	93	103.3	102.3	102.9	98	98.3	97.6	5569.3	5767.3	5153.6	5722.1	5670.6	5700.2	5431.3	5444.8	5409.3	4804.9	5039.8	4114.4	5722.1	5215.1	4652.3	4399.8	4501.6	4703.8	36	36	36	36	36	36	36
9.04298e+17	FALSE	High	GWHPACFB008055	mRNA=GWHTACFB008055 Gene=GWHGACFB008055 Position=GWHACFB00000013: 90066531-90067202, 90067507-90067602, 90067695-90067805, 90067893-90068269, 90069610-90070165: - Frame=0 OriID=evm.model.Cha13g011010 OriTrascriptID=evm.model.Cha13g011010 OriGeneID=evm.TU.Cha13g011010 OriSeqID=Cha13	0	152.614	31	15	62	8	603	63.4	6.57	207.52	15	97.2	102.7	100.4	93.8	102.1	102	104.3	98.9	98.5	3071.3	3247.2	3174.7	2965	3228.2	3223.3	3297	3124.6	3114	2649.8	2837.6	2534.6	2965	2968.9	2630.8	2670.8	2583.3	2707.9	10	10	10	10	10	10	10
-5.37767e+18	FALSE	High	GWHPACFB027755	mRNA=GWHTACFB027755 Gene=GWHGACFB027755 Position=GWHACFB00002596: 10245-10724, 17849-17986, 18445-18554, 18657-18768, 18851-18958, 24368-24480, 25662-25743, 26350-26430, 30085-30140, 30672-30804, 32681-33415: + Frame=0 OriID=evm.model.ChaUn12811.1 OriTrascriptID=evm.model.ChaUn12811.1 OriGeneID=evm.TU.ChaUn12811.1 OriSeqID=ChaUn12811	0	152.611	27	15	51	15	715	80	6	149.22	15	98.3	101.6	105.3	99	103.5	96.9	96.3	101.5	97.7	5253.7	5430	5629.1	5293.6	5532.2	5180	5148.6	5427	5221.9	4532.6	4745.1	4494.1	5293.6	5087.8	4227.8	4170.8	4486.9	4540.9	19	19	19	19	19	19	19
-5.56229e+18	FALSE	High	GWHPACFB032264	mRNA=GWHTACFB032264 Gene=GWHGACFB032264 Position=GWHACFB00028450: 2814-2890, 16757-16844, 20466-20540, 20911-21047, 21187-21262, 21404-21505, 21619-21834, 22274-22354, 22613-22696, 22949-23053, 24533-24711, 25080-25164, 25278-25464, 25625-25694, 26051-26120, 26379-26468, 27125-27193, 27325-27423, 30505-30589, 33956-34053: + Frame=0 OriID=evm.model.ChaUn7146.2 OriTrascriptID=evm.model.ChaUn7146.2 …	0	152.212	40	23	57	7	690	78.2	6.55	177.09	23	103.2	109.9	99.9	97.3	103	98.9	93.3	94.9	99.7	1992.8	2123.6	1930.1	1879.4	1990.7	1909.8	1803	1832.5	1925.6	1719.3	1855.7	1540.9	1879.4	1830.8	1558.7	1460.6	1515.1	1674.5	7	7	7	7	7	7	7
-8.2021e+18	FALSE	High	GWHPACFB023267	mRNA=GWHTACFB023267 Gene=GWHGACFB023267 Position=GWHACFB00000008: 31375620-31376011, 31376564-31376729, 31376869-31377060, 31378420-31378635: - Frame=0 OriID=evm.model.Cha08g004170 OriTrascriptID=evm.model.Cha08g004170 OriGeneID=evm.TU.Cha08g004170 OriSeqID=Cha8	0	151.959	45	12	61	10	321	34.3	6.76	232.15	12	94.4	82.8	106.3	89	103.9	102	115.3	108.3	98	5960.5	5231.8	6713.9	5620.1	6560.9	6445.3	7284.7	6841.3	6190.7	5142.4	4571.9	5360.1	5620.1	6033.9	5260.5	5901.2	5656.2	5383.3	11	11	11	11	11	11	11
-3.32088e+18	FALSE	High	GWHPACFB025988	mRNA=GWHTACFB025988 Gene=GWHGACFB025988 Position=GWHACFB00000009: 117319230-117319342, 117320073-117320188, 117320336-117320568, 117320958-117321161, 117321847-117321968, 117322140-117322227, 117322931-117323036, 117324201-117324289, 117324470-117324613, 117324890-117324982, 117325245-117325311, 117326233-117326345, 117326460-117326555, 117327723-117327908: - Frame=0 OriID=evm.model.Cha09g012410 …	0	151.842	29	13	47	3	589	66.8	6.38	157.61	13	105.3	108.1	118.2	92.9	77.4	101.6	99.1	106.5	90.8	604.7	620.8	678.5	533.3	444.3	583.6	569.2	611.3	521.3	521.7	542.5	541.7	533.3	408.6	476.3	461.1	505.4	453.3	3	3	3	3	3	3	3
-6.7604e+18	FALSE	High	GWHPACFB018668	mRNA=GWHTACFB018668 Gene=GWHGACFB018668 Position=GWHACFB00000005: 136056883-136057074, 136057875-136057979, 136058062-136058162, 136058253-136058322, 136058571-136058633, 136058722-136058788, 136059305-136059429, 136059550-136059627, 136060473-136060519, 136061740-136061864, 136061992-136062128: - Frame=0 OriID=evm.model.Cha05g011660 OriTrascriptID=evm.model.Cha05g011660 OriGeneID=evm.TU.Cha05g01…	0	151.771	57	16	52	9	369	40.7	9.35	154.93	16	107.9	105.1	99.1	109.3	91.1	99.9	94	95.6	98.1	1061.3	1033.3	974.4	1075.4	895.6	982.6	924.2	940.4	965.1	915.6	903	777.9	1075.4	823.7	802	748.7	777.5	839.2	9	9	9	9	9	9	9
3.02349e+18	FALSE	High	GWHPACFB001602	mRNA=GWHTACFB001602 Gene=GWHGACFB001602 Position=GWHACFB00000001: 159478129-159479404, 159479521-159479540: + Frame=0 OriID=evm.model.Cha01g016000 OriTrascriptID=evm.model.Cha01g016000 OriGeneID=evm.TU.Cha01g016000 OriSeqID=Cha1	0	151.741	40	15	66	15	431	47.8	7.99	203.94	15	99.2	100.3	92.3	102.5	100.9	99.8	96.4	99.6	108.9	7844.6	7931.5	7302.6	8109	7977.1	7895.4	7625.7	7875.8	8610.5	6767.9	6931	5830.1	8109	7336.3	6444	6177.4	6511.5	7487.5	23	23	23	23	23	23	23
7.89486e+16	FALSE	High	GWHPACFB005258	mRNA=GWHTACFB005258 Gene=GWHGACFB005258 Position=GWHACFB00000011: 85285668-85285773, 85286393-85286581, 85287366-85287526, 85299173-85299726, 85299807-85300020, 85301654-85301753, 85302957-85303043, 85304308-85304543, 85306022-85306104, 85306227-85306368, 85308419-85310256, 85310334-85310539, 85315015-85315130, 85316121-85316291, 85316721-85316762, 85316862-85316936: - Frame=0 OriID=evm.model.Cha…	0	151.609	7	9	70	4	1439	160.6	9.13	233.28	9	112.9	106.2	91.5	102.5	101.1	90	96.6	100.9	98.2	3573.3	3359.9	2894.6	3243.9	3198.2	2848.3	3057.7	3194.1	3108.5	3082.9	2936.1	2310.9	3243.9	2941.3	2324.7	2477	2640.8	2703.1	6	6	6	6	6	6	6
-6.54774e+18	FALSE	High	GWHPACFB031731	mRNA=GWHTACFB031731 Gene=GWHGACFB031731 Position=GWHACFB00027856: 20355-20488, 22371-22434, 23280-23385, 23763-24112, 27370-27845, 27972-28107, 28213-28461, 28545-28765, 28849-29050, 29638-29870, 29950-30472, 31192-31524: + Frame=0 OriID=evm.model.ChaUn6043.1 OriTrascriptID=evm.model.ChaUn6043.1 OriGeneID=evm.TU.ChaUn6043.1 OriSeqID=ChaUn6043	0	151.458	21	19	55	9	1008	109.6	5.25	177.45	19	104.2	108.5	97.7	99.9	100.7	99.3	97	97.2	95.4	3003.6	3127.8	2814.3	2880	2901.1	2861.7	2795.9	2801.3	2749.8	2591.4	2733.3	2246.8	2880	2668.1	2335.6	2264.9	2316	2391.2	10	10	10	10	10	10	10
3.42271e+17	FALSE	High	GWHPACFB024388	mRNA=GWHTACFB024388 Gene=GWHGACFB024388 Position=GWHACFB00000008: 134613856-134613913, 134619503-134619643, 134620054-134620159, 134620247-134620349, 134620495-134620747, 134621774-134621889, 134621971-134622223, 134622475-134622562, 134622658-134622732, 134622864-134622939, 134623047-134623105, 134623194-134623260, 134623339-134623403, 134668206-134668369, 134668537-134668645, 134668744-13466884…	0	151.316	26	19	66	18	945	108.7	6.13	209.66	19	94.5	89.7	108.5	91.1	103.6	99.3	101	105.4	107	7002.3	6649	8038.8	6750.9	7673.5	7354.5	7481.9	7811.5	7926.2	6041.2	5810.3	6417.9	6750.9	7057.1	6002.5	6060.9	6458.3	6892.5	24	24	24	24	24	24	24
-2.76856e+18	FALSE	High	GWHPACFB026978	mRNA=GWHTACFB026978 Gene=GWHGACFB026978 Position=GWHACFB00000812: 50057-50182, 50886-50959, 51578-51623, 52110-52215, 53935-54077, 54777-54887, 57202-57365, 57496-57874, 57962-58070, 64530-64669, 64891-64983, 65138-65229, 65333-65386, 66042-66165, 66244-66402, 66475-66642, 74200-74334, 88183-88254, 88334-88555: + Frame=0 OriID=evm.model.ChaUn10899.2 OriTrascriptID=evm.model.ChaUn10899.2 OriGeneID…	0	151.085	28	18	44	12	838	90.6	6.62	148.46	18	99.7	102.4	99.6	101.8	94.4	104.7	100.5	100.1	96.7	3329.6	3419.4	3325.9	3398.3	3153.4	3496.5	3355.2	3342.9	3229.5	2872.6	2988.1	2655.3	3398.3	2900.1	2853.7	2718	2763.8	2808.3	14	14	14	14	14	14	14
-3.48885e+18	FALSE	High	GWHPACFB020427	mRNA=GWHTACFB020427 Gene=GWHGACFB020427 Position=GWHACFB00000006: 116191229-116191719, 116192351-116192552, 116193336-116193416, 116193655-116193861, 116193940-116194146, 116194249-116194470, 116195408-116195569, 116195678-116195905, 116197189-116197218, 116197302-116197670, 116197762-116197977, 116198864-116199345, 116199615-116199660: - Frame=0 OriID=evm.model.Cha06g012420 OriTrascriptID=evm.mo…	0	150.636	28	23	49	23	980	114.2	8.92	162.64	23	103.3	105.3	92.3	106.9	104.8	98.9	96	95.9	96.6	4468.2	4554.5	3992.2	4625.3	4533	4277.3	4150.6	4147.6	4179.8	3854.9	3980	3187.2	4625.3	4168.9	3491	3362.3	3429.1	3634.7	26	26	26	26	26	26	26
7.7627e+18	FALSE	High	GWHPACFB003440	mRNA=GWHTACFB003440 Gene=GWHGACFB003440 Position=GWHACFB00000010: 74994657-74994733, 74997255-74997306, 74999340-74999465, 75005246-75005348, 75005424-75005496, 75007043-75007108, 75007225-75007333, 75009717-75009878, 75010111-75010236, 75011352-75011477, 75012512-75012691, 75015107-75015330, 75018568-75018643: + Frame=0 OriID=evm.model.Cha10g008590 OriTrascriptID=evm.model.Cha10g008590 OriGeneID…	0	150.52	37	16	53	9	499	56.5	6.38	158.45	16	102.7	100.2	98.9	104.1	100.1	99.2	97.1	99.6	98.2	3112	3035.3	2996.1	3154	3033.5	3005.7	2943.4	3017	2976.6	2684.9	2652.4	2392	3154	2789.8	2453.2	2384.4	2494.4	2588.4	11	11	11	11	11	11	11
-3.12135e+18	FALSE	High	GWHPACFB010818	mRNA=GWHTACFB010818 Gene=GWHGACFB010818 Position=GWHACFB00000015: 102056267-102056473, 102059917-102060042, 102065555-102065869, 102067182-102067310, 102067998-102068408: + Frame=0 OriID=evm.model.Cha15g010110 OriTrascriptID=evm.model.Cha15g010110 OriGeneID=evm.TU.Cha15g010110 OriSeqID=Cha15	0	150.321	42	13	41	12	395	43	6.07	133.19	13	100.8	102.5	102.7	96.3	101.1	97.9	100.3	101.2	97.2	4689.2	4763.8	4774.6	4476.8	4702.7	4552.5	4663.8	4704.7	4520.2	4045.6	4162.9	3811.9	4476.8	4324.9	3715.6	3778	3889.7	3930.7	17	17	17	17	17	17	17
3.69399e+18	FALSE	High	GWHPACFB030924	mRNA=GWHTACFB030924 Gene=GWHGACFB030924 Position=GWHACFB00025232: 4522-4710, 4865-4951, 5082-5186, 5564-5661, 5770-5848, 6170-6258, 6399-6513: + Frame=0 OriID=evm.model.ChaUn35532.1 OriTrascriptID=evm.model.ChaUn35532.1 OriGeneID=evm.TU.ChaUn35532.1 OriSeqID=ChaUn35532	0	150.218	48	13	49	13	253	28.5	5.57	177.39	13	104.7	97	94.1	107.7	93	105.9	97	98.6	102	5567.3	5160.8	5004.5	5730.8	4948	5630.6	5161.6	5244.7	5423.8	4803.2	4509.8	3995.4	5730.8	4550.5	4595.5	4181.3	4336.2	4716.4	15	15	15	15	15	15	15
1.0532e+18	FALSE	High	GWHPACFB030509	mRNA=GWHTACFB030509 Gene=GWHGACFB030509 Position=GWHACFB00018075: 11097-11673, 27037-27089, 29262-29767, 30347-30464: - Frame=0 OriID=evm.model.ChaUn28393.1 OriTrascriptID=evm.model.ChaUn28393.1 OriGeneID=evm.TU.ChaUn28393.1 OriSeqID=ChaUn28393	0	149.89	51	8	76	3	417	44.7	7.25	265.38	8	95.2	94.7	105.7	101.8	92.2	106.9	103.4	102	98.1	637	633.7	707.2	680.9	616.6	715	692	682.4	656.6	549.6	553.8	564.6	680.9	567.1	583.6	560.6	564.2	571	3	3	3	3	3	3	3
2.10871e+18	FALSE	High	GWHPACFB025452	mRNA=GWHTACFB025452 Gene=GWHGACFB025452 Position=GWHACFB00000009: 80960551-80960587, 80960755-80960891, 80960974-80961020, 80961159-80961484, 80961801-80961883, 80962008-80962083, 80962833-80962894, 80962985-80963080, 80963241-80963402, 80963502-80963618: + Frame=0 OriID=evm.model.Cha09g007050 OriTrascriptID=evm.model.Cha09g007050 OriGeneID=evm.TU.Cha09g007050 OriSeqID=Cha9	0	149.775	43	13	83	4	380	41.5	6.89	271.47	13	93.8	106.3	88.2	95.2	94.3	86.6	86.7	117.4	131.5	1966.3	2228	1847.4	1994.3	1975.6	1814.9	1817.2	2459.2	2754.7	1696.4	1947	1474.9	1994.3	1816.9	1481.3	1472.1	2033.2	2395.4	5	5	5	5	5	5	5
3.21133e+18	FALSE	High	GWHPACFB021566	mRNA=GWHTACFB021566 Gene=GWHGACFB021566 Position=GWHACFB00000007: 20592212-20592592, 20593166-20593421, 20593728-20594578, 20595071-20595346, 20595680-20595825, 20598383-20598653: - Frame=0 OriID=evm.model.Cha07g002860 OriTrascriptID=evm.model.Cha07g002860 OriGeneID=evm.TU.Cha07g002860 OriSeqID=Cha7	0	149.728	27	21	87	21	726	81.6	9.09	224.31	21	103.9	97.8	101.1	98	103.6	107.3	101.7	94.8	91.9	9347.5	8797	9096.9	8816.4	9321.5	9655.9	9150	8526.2	8272.3	8064.6	7687.4	7262.6	8816.4	8572.7	7880.9	7412.2	7049.2	7193.4	24	24	24	24	24	24	24
8.59887e+18	FALSE	High	GWHPACFB001283	mRNA=GWHTACFB001283 Gene=GWHGACFB001283 Position=GWHACFB00000001: 134114489-134114656, 134116739-134116867, 134117470-134117550, 134122754-134122858, 134122935-134123051, 134123209-134123349, 134123934-134124008, 134124137-134124238, 134125521-134125616, 134125959-134126070, 134126456-134126529, 134135459-134135546, 134137090-134137388: - Frame=0 OriID=evm.model.Cha01g012830 OriTrascriptID=evm.mo…	0	149.424	40	18	62	10	528	58	7.81	195.84	18	96.6	106.9	96.3	107.7	95.5	103.9	93.1	95.5	104.6	2481.4	2745.6	2474.8	2766.5	2454	2668.3	2391.7	2453.3	2687.8	2140.8	2399.3	1975.8	2766.5	2256.9	2177.8	1937.5	2028.3	2337.3	11	11	11	11	11	11	11
4.97877e+18	FALSE	High	GWHPACFB017998	mRNA=GWHTACFB017998 Gene=GWHGACFB017998 Position=GWHACFB00000005: 40213990-40214977, 40242349-40242380: + Frame=0 OriID=evm.model.Cha05g004960 OriTrascriptID=evm.model.Cha05g004960 OriGeneID=evm.TU.Cha05g004960 OriSeqID=Cha5	0	149.374	52	14	100	1	339	37.2	5.44	311.09	14	66.8	47.1	117.4	80.3	165.3	110.8	100.1	103	109.2	50.4	35.6	88.7	60.6	124.8	83.7	75.5	77.8	82.5	43.5	31.1	70.8	60.6	114.8	68.3	61.2	64.3	71.7	1	1	1	1	1	1	1
-1.99366e+17	FALSE	High	GWHPACFB032410	mRNA=GWHTACFB032410 Gene=GWHGACFB032410 Position=GWHACFB00028623: 7801-7851, 7970-8107, 8244-8507, 8811-8868, 9035-9126: - Frame=0 OriID=evm.model.ChaUn7433.1 OriTrascriptID=evm.model.ChaUn7433.1 OriGeneID=evm.TU.ChaUn7433.1 OriSeqID=ChaUn7433	0	148.982	56	10	75	6	201	21.6	7.28	248.79	10	102.4	103.2	100.5	100.9	93	103.2	98.1	101	97.7	2994.6	3016.8	2938.8	2952.3	2719.7	3017	2870.5	2955.1	2856.9	2583.6	2636.3	2346.2	2952.3	2501.2	2462.4	2325.3	2443.2	2484.3	9	9	9	9	9	9	9
-8.97144e+18	FALSE	High	GWHPACFB005042	mRNA=GWHTACFB005042 Gene=GWHGACFB005042 Position=GWHACFB00000011: 73666534-73667132, 73669767-73669900, 73671118-73671902: - Frame=0 OriID=evm.model.Cha11g009160 OriTrascriptID=evm.model.Cha11g009160 OriGeneID=evm.TU.Cha11g009160 OriSeqID=Cha11	0	148.271	43	20	68	19	505	58.1	9.26	207.32	20	98.4	96.6	92.1	104.3	107.7	93.4	96.1	99.1	112.4	6473.4	6359.8	6058.3	6861.1	7089.5	6143.4	6324.1	6523	7397.1	5584.9	5557.6	4836.7	6861.1	6520	5014.1	5123	5393	6432.4	23	23	23	23	23	23	23
-8.12467e+18	FALSE	High	GWHPACFB014373	mRNA=GWHTACFB014373 Gene=GWHGACFB014373 Position=GWHACFB00000003: 134209264-134209302, 134209415-134209518, 134209670-134209718, 134210041-134210147, 134210270-134210357, 134210777-134210905, 134211019-134211093, 134211210-134211263, 134211462-134211499, 134211581-134211740, 134212408-134212560: + Frame=0 OriID=evm.model.Cha03g013790 OriTrascriptID=evm.model.Cha03g013790 OriGeneID=evm.TU.Cha03g01…	0	148.265	51	11	75	4	331	36.3	7.47	294.86	11	104.4	100.5	89.4	100.6	101.8	95.4	103.3	98.8	105.9	1439.2	1385	1233.1	1387.1	1403.2	1314.7	1424.4	1362.5	1459.6	1241.7	1210.3	984.5	1387.1	1290.5	1073	1153.9	1126.5	1269.2	4	4	4	4	4	4	4
-6.56446e+18	FALSE	High	GWHPACFB007441	mRNA=GWHTACFB007441 Gene=GWHGACFB007441 Position=GWHACFB00000013: 54875438-54875605, 54875719-54875775, 54876575-54876709, 54876815-54876895, 54877107-54877175, 54877346-54877420, 54877530-54877616, 54878388-54878468, 54879221-54879339, 54879452-54879617, 54881789-54881918, 54882703-54883259: - Frame=0 OriID=evm.model.Cha13g004870 OriTrascriptID=evm.model.Cha13g004870 OriGeneID=evm.TU.Cha13g00487…	0	148.227	30	17	78	17	574	63.3	4.61	214.44	17	96.6	99.4	103.7	87.6	103.3	93.6	108.6	103.2	104	7644.2	7868.1	8203.3	6928.1	8175.6	7405.4	8592.3	8166.8	8226.3	6595	6875.6	6549.2	6928.1	7518.9	6044.1	6960.4	6752.1	7153.4	21	21	21	21	21	21	21
7.56538e+18	FALSE	High	GWHPACFB028055	mRNA=GWHTACFB028055 Gene=GWHGACFB028055 Position=GWHACFB00003400: 7300-7366, 7485-7859, 9303-9394, 9500-9803, 10408-10460, 10550-10764, 10873-10960, 11040-11153, 23713-23811, 24195-24389, 34091-34096: + Frame=0 OriID=evm.model.ChaUn13653.1 OriTrascriptID=evm.model.ChaUn13653.1 OriGeneID=evm.TU.ChaUn13653.1 OriSeqID=ChaUn13653	0	147.632	42	17	49	15	535	58.2	5.76	165.87	17	100.4	100.6	97.2	102.7	99.6	103.3	97.7	97.4	101.1	3566.8	3575.7	3452.1	3650.7	3539.5	3671	3469.9	3459.8	3592.7	3077.3	3124.7	2756	3650.7	3255.2	2996.2	2810.9	2860.5	3124.1	18	18	18	18	18	18	18
4.00396e+18	FALSE	High	GWHPACFB019247	mRNA=GWHTACFB019247 Gene=GWHGACFB019247 Position=GWHACFB00000006: 4171986-4172064, 4172151-4172341, 4176705-4176842, 4176944-4177080, 4177275-4177329, 4177410-4177494, 4178291-4178604, 4179178-4179690: + Frame=0 OriID=evm.model.Cha06g000580 OriTrascriptID=evm.model.Cha06g000580 OriGeneID=evm.TU.Cha06g000580 OriSeqID=Cha6	0	147.091	41	19	56	6	503	57.2	8.57	174.73	19	98.9	104.4	93.8	105.4	103.4	98.4	96.6	99.3	99.7	1461.6	1542.8	1387.5	1558.6	1529.1	1455.3	1428.5	1467.6	1474.5	1261	1348.2	1107.7	1558.6	1406.3	1187.8	1157.2	1213.4	1282.2	8	8	8	8	8	8	8
3.62139e+18	FALSE	High	GWHPACFB013008	mRNA=GWHTACFB013008 Gene=GWHGACFB013008 Position=GWHACFB00000003: 1370483-1371097, 1371294-1371328, 1371439-1371738, 1371886-1371933, 1373243-1373305, 1377965-1378111, 1379151-1379513, 1405753-1405911, 1410176-1410347: - Frame=0 OriID=evm.model.Cha03g000110 OriTrascriptID=evm.model.Cha03g000110 OriGeneID=evm.TU.Cha03g000110 OriSeqID=Cha3	0	147.054	21	17	96	6	633	71.1	4.98	277.98	17	104	101.5	94.8	97.4	102.4	98.3	95.4	95.8	110.3	3570.2	3484.4	3254.3	3341.4	3515.2	3374.4	3272.6	3287.1	3783.5	3080.2	3044.9	2598.1	3341.4	3232.8	2754.1	2651.1	2717.7	3290.1	10	10	10	10	10	10	10
6.36551e+18	FALSE	High	GWHPACFB025343	mRNA=GWHTACFB025343 Gene=GWHGACFB025343 Position=GWHACFB00000009: 74993933-74993953, 74994154-74994270, 75000044-75000166, 75000446-75000946: - Frame=0 OriID=evm.model.Cha09g005960 OriTrascriptID=evm.model.Cha09g005960 OriGeneID=evm.TU.Cha09g005960 OriSeqID=Cha9	0	146.611	54	13	137	5	253	28.6	4.77	354.03	13	97.9	102.5	105.6	98.9	99.6	100.2	98.7	98.6	98	3678.7	3854.4	3968.9	3719.7	3745.8	3766.9	3709.9	3706	3684.3	3173.8	3368.2	3168.6	3719.7	3444.9	3074.4	3005.3	3064	3203.8	8	8	8	8	8	8	8
-6.37032e+17	FALSE	High	GWHPACFB001826	mRNA=GWHTACFB001826 Gene=GWHGACFB001826 Position=GWHACFB00000001: 172605791-172605907, 172606023-172606112, 172606222-172606257, 172606892-172606975, 172607097-172607186, 172607605-172607919, 172608693-172608908: - Frame=0 OriID=evm.model.Cha01g018260 OriTrascriptID=evm.model.Cha01g018260 OriGeneID=evm.TU.Cha01g018260 OriSeqID=Cha1	0	146.279	51	11	40	4	315	33.2	6.01	164.9	11	100.6	106.8	99.1	108	99.8	96.6	92.8	98.6	97.6	953.2	1011.4	938.9	1022.8	945.6	915.1	879.1	934.4	924.6	822.4	883.8	749.6	1022.8	869.6	746.9	712.1	772.5	804	5	5	5	5	5	5	5
8.23719e+18	FALSE	High	GWHPACFB002611	mRNA=GWHTACFB002611 Gene=GWHGACFB002611 Position=GWHACFB00000010: 1209441-1209553, 1211094-1211313, 1211410-1211601, 1212334-1212842, 1213615-1213927: + Frame=0 OriID=evm.model.Cha10g000190 OriTrascriptID=evm.model.Cha10g000190 OriGeneID=evm.TU.Cha10g000190 OriSeqID=Cha10	0	146.26	39	14	77	4	448	49.6	5.14	244.53	14	105.8	109.4	99.2	100.7	95.7	100	97.3	99.8	92	1616.7	1671.5	1514.9	1538.8	1462	1528	1486	1523.6	1405.4	1394.8	1460.7	1209.4	1538.8	1344.6	1247.1	1203.8	1259.7	1222.1	4	4	4	4	4	4	4
-2.68914e+18	FALSE	High	GWHPACFB018674	mRNA=GWHTACFB018674 Gene=GWHGACFB018674 Position=GWHACFB00000005: 136380016-136380369, 136383003-136383269: - Frame=0 OriID=evm.model.Cha05g011780 OriTrascriptID=evm.model.Cha05g011780 OriGeneID=evm.TU.Cha05g011780 OriSeqID=Cha5	0	145.954	53	15	74	7	206	24	5.74	222.48	15	117.2	109.5	134	100.8	70.3	97.1	86.8	90.9	93.4	5054.1	4720.1	5778.1	4345.2	3033.8	4186.7	3742.7	3922.1	4029.3	4360.4	4124.7	4613	4345.2	2790.1	3417.1	3031.9	3242.7	3503.8	8	8	8	8	8	8	8
-3.7531e+18	FALSE	High	GWHPACFB014232	mRNA=GWHTACFB014232 Gene=GWHGACFB014232 Position=GWHACFB00000003: 125645080-125645233, 125653050-125654653: - Frame=0 OriID=evm.model.Cha03g012370 OriTrascriptID=evm.model.Cha03g012370 OriGeneID=evm.TU.Cha03g012370 OriSeqID=Cha3	0	145.883	35	18	55	2	585	63.4	6.58	195.2	18	96.2	108.7	93.1	100.9	111.9	91.1	98.7	97.2	102.2	644	727.5	623.3	675.3	748.6	609.9	660.8	650.2	683.8	555.6	635.7	497.6	675.3	688.5	497.8	535.3	537.6	594.6	3	3	3	3	3	3	3
1.09364e+18	FALSE	High	GWHPACFB013727	mRNA=GWHTACFB013727 Gene=GWHGACFB013727 Position=GWHACFB00000003: 95709248-95709464, 95710105-95710234, 95710320-95710431, 95713657-95713732, 95713857-95713945, 95714643-95714729, 95717383-95717499, 95717615-95717722, 95717849-95717902, 95718005-95718163, 95718517-95718582: + Frame=0 OriID=evm.model.Cha03g007380 OriTrascriptID=evm.model.Cha03g007380 OriGeneID=evm.TU.Cha03g007380 OriSeqID=Cha3	0	145.84	52	14	37	14	404	43.3	6.67	128.94	14	96.8	101.6	99.1	98.3	104.8	100.8	100.4	98	100.2	3619.2	3798.8	3703.6	3676.6	3919.1	3768.3	3752.6	3663.6	3745.9	3122.5	3319.6	2956.8	3676.6	3604.3	3075.6	3039.9	3029	3257.4	20	20	20	20	20	20	20
-8.05455e+18	FALSE	High	GWHPACFB006944	mRNA=GWHTACFB006944 Gene=GWHGACFB006944 Position=GWHACFB00000012: 131974111-131974168, 131980695-131980751, 131980865-131980899, 131982288-131982391, 131982484-131982559, 131982648-131982706, 131982822-131982887, 131982993-131983076, 131983182-131983246, 131983357-131983439, 131983551-131983641, 131983759-131983808, 131983906-131984046, 131985869-131986390: + Frame=0 OriID=evm.model.Cha12g013260 …	0	145.805	40	18	52	12	496	54.8	5.2	154.05	18	92.5	92	106.8	105.8	91.8	103.7	97.5	109.7	100.1	5293	5263.8	6113.5	6056.9	5253.3	5936.1	5576.9	6279.6	5727.6	4566.5	4599.8	4880.8	6056.9	4831.3	4844.9	4517.7	5191.8	4980.6	15	15	15	15	15	15	15
-4.69754e+18	FALSE	High	GWHPACFB009840	mRNA=GWHTACFB009840 Gene=GWHGACFB009840 Position=GWHACFB00000015: 1842080-1842121, 1852046-1852052, 1869374-1869447, 1869538-1869615, 1870111-1870218, 1870338-1870385, 1870675-1870746, 1870832-1870921, 1873863-1874036, 1874342-1874425, 1876364-1876419, 1877549-1877844, 1878054-1878118, 1883391-1883534, 1883626-1883669, 1885636-1885719, 1885912-1885985, 1886073-1886185, 1886268-1886363, 1887692-18…	0	145.692	34	18	47	18	722	76.7	5.67	159.23	18	101.7	105.1	101.8	100	102	97.2	96	98.6	97.5	4579.3	4733.8	4583.9	4503.7	4591.6	4374.2	4321.9	4440.3	4391.8	3950.8	4136.7	3659.6	4503.7	4222.8	3570.1	3501.1	3671.1	3819	19	19	19	19	19	19	19
8.1247e+18	FALSE	High	GWHPACFB001375	mRNA=GWHTACFB001375 Gene=GWHGACFB001375 Position=GWHACFB00000001: 143020312-143020452, 143021564-143021677, 143021804-143021974, 143022412-143022495, 143022635-143022748, 143022849-143023097, 143024102-143024205, 143024315-143024408, 143024510-143024747, 143026326-143026459: - Frame=0 OriID=evm.model.Cha01g013750 OriTrascriptID=evm.model.Cha01g013750 OriGeneID=evm.TU.Cha01g013750 OriSeqID=Cha1	0	145.687	33	10	44	5	480	51.8	7.28	188.85	10	95.2	112.6	106.8	100.8	95.5	97.8	93.9	96.6	100.9	2061.3	2438	2312.5	2182.6	2069	2118.3	2034.2	2092.6	2185.9	1778.4	2130.5	1846.2	2182.6	1902.8	1728.9	1647.9	1730.1	1900.8	6	6	6	6	6	6	6
7.79052e+18	FALSE	High	GWHPACFB023125	mRNA=GWHTACFB023125 Gene=GWHGACFB023125 Position=GWHACFB00000008: 16938779-16938968, 16940914-16941059, 16942115-16942214, 16949086-16949192, 16950733-16951233, 16951386-16951637, 16952396-16952798, 16953224-16953423, 16953636-16953806, 16953921-16954223, 16954304-16954361, 16955550-16955629, 16955743-16955826, 16955940-16956017, 16956736-16956819, 16956933-16956998, 16958540-16958612, 16958702-1…	0	145.662	27	28	43	19	1064	121.1	6.29	127.4	28	104.5	109.2	94.5	103.3	101.3	96.4	96.5	96.6	97.8	4468.5	4670.1	4042.3	4417.7	4333.9	4121.6	4127.1	4129.7	4182.4	3855.2	4081	3227.2	4417.7	3985.8	3363.9	3343.3	3414.3	3636.9	22	22	22	22	22	22	22
-1.03428e+18	FALSE	High	GWHPACFB017427	mRNA=GWHTACFB017427 Gene=GWHGACFB017427 Position=GWHACFB00000004: 182642440-182642559, 182642700-182642880, 182643153-182643250, 182643750-182644184: + Frame=0 OriID=evm.model.Cha04g022090 OriTrascriptID=evm.model.Cha04g022090 OriGeneID=evm.TU.Cha04g022090 OriSeqID=Cha4	0	145.426	51	16	93	12	277	31.4	10.11	234.59	16	104.5	105.7	89.4	106.6	98.2	97.9	92.6	101.2	103.9	6417.6	6493	5491.1	6546.3	6030.6	6015.3	5689.8	6216.2	6382.2	5536.8	5674	4383.9	6546.3	5546.2	4909.5	4609.2	5139.4	5549.8	15	15	15	15	15	15	15
7.98877e+18	FALSE	High	GWHPACFB004002	mRNA=GWHTACFB004002 Gene=GWHGACFB004002 Position=GWHACFB00000010: 137286591-137286789, 137287868-137288186, 137289338-137289686, 137290114-137290246, 137290350-137290402, 137291475-137291577, 137293112-137293278, 137293397-137293510, 137293663-137293833: + Frame=0 OriID=evm.model.Cha10g014210 OriTrascriptID=evm.model.Cha10g014210 OriGeneID=evm.TU.Cha10g014210 OriSeqID=Cha10	0	145.151	42	18	55	18	535	59.2	5.94	158.43	18	102.8	107.6	93.2	99.9	103	97.7	97	101	97.9	5983.1	6258.9	5422.7	5812.8	5990.9	5684	5644.3	5874.8	5697.8	5161.9	5469.4	4329.3	5812.8	5509.7	4639.1	4572.3	4857.1	4954.7	24	24	24	24	24	24	24
6.87432e+18	FALSE	High	GWHPACFB008630	mRNA=GWHTACFB008630 Gene=GWHGACFB008630 Position=GWHACFB00000014: 17068021-17068128, 17069470-17069577, 17069910-17069978, 17070379-17070462, 17070688-17070764, 17071537-17071603, 17073030-17073087, 17073213-17073280, 17073379-17073441, 17073912-17073965, 17074070-17074172, 17074258-17074367, 17074463-17074582, 17075705-17075761, 17076310-17076479, 17076570-17076738, 17077901-17077984, 17078410-1…	0	145.132	32	23	37	23	991	109.5	6.62	114.07	23	103.5	102.7	96.2	107.4	100	103.3	94.9	95.5	96.4	3927.3	3898.6	3648.8	4075.9	3796.2	3921	3601.3	3624.5	3659.5	3388.3	3406.8	2913.1	4075.9	3491.3	3200.2	2917.3	2996.6	3182.2	24	24	24	24	24	24	24
7.43109e+17	FALSE	High	GWHPACFB022321	mRNA=GWHTACFB022321 Gene=GWHGACFB022321 Position=GWHACFB00000007: 109078416-109078547, 109079706-109079756, 109080764-109081007, 109082479-109082591, 109088928-109089014, 109089097-109089225: + Frame=0 OriID=evm.model.Cha07g010370 OriTrascriptID=evm.model.Cha07g010370 OriGeneID=evm.TU.Cha07g010370 OriSeqID=Cha7	0	145.021	63	17	74	17	251	28	9.66	241.51	17	96.8	100.7	102.6	97.2	104.4	96.1	98.8	100.3	103.1	7525.6	7828.7	7979.8	7558.5	8114.2	7472.1	7683.8	7799	8012.8	6492.7	6841.2	6370.8	7558.5	7462.4	6098.5	6224.5	6448	6967.8	21	21	21	21	21	21	21
6.71736e+18	FALSE	High	GWHPACFB001229	mRNA=GWHTACFB001229 Gene=GWHGACFB001229 Position=GWHACFB00000001: 127830495-127830659, 127830915-127831006, 127831116-127831182, 127831296-127831418, 127832243-127832335, 127832554-127832683, 127833360-127833441, 127833778-127833910, 127834197-127834402, 127834497-127834622, 127838376-127838685, 127839548-127839853: + Frame=0 OriID=evm.model.Cha01g012290 OriTrascriptID=evm.model.Cha01g012290 OriG…	0	144.902	32	15	49	7	610	68.3	6.43	162.99	15	101.2	91.6	106.8	100	95.3	101.5	101.1	102.7	99.7	1753	1585.8	1849.9	1731.8	1649.7	1756.9	1750.1	1778.5	1726.8	1512.4	1385.8	1476.9	1731.8	1517.2	1433.9	1417.7	1470.4	1501.6	9	9	9	9	9	9	9
-8.33419e+18	FALSE	High	GWHPACFB014334	mRNA=GWHTACFB014334 Gene=GWHGACFB014334 Position=GWHACFB00000003: 131114461-131115171: - Frame=0 OriID=evm.model.Cha03g013380 OriTrascriptID=evm.model.Cha03g013380 OriGeneID=evm.TU.Cha03g013380 OriSeqID=Cha3	0	144.738	51	11	52	1	236	26.1	6.8	201.21	11	96.3	102.8	102.6	93.9	98.2	95.9	106.3	99.7	104.3	1246.1	1331.1	1328.2	1215.2	1270.7	1242.1	1376.8	1290.7	1350.7	1075.1	1163.2	1060.4	1215.2	1168.6	1013.8	1115.3	1067.1	1174.5	2	2	2	2	2	2	2
-7.30038e+18	FALSE	High	GWHPACFB019852	mRNA=GWHTACFB019852 Gene=GWHGACFB019852 Position=GWHACFB00000006: 72843287-72843359, 72843455-72843519, 72845105-72845194, 72845302-72845388, 72845552-72845611, 72846396-72846446, 72847223-72847318, 72852948-72853013, 72853250-72853467, 72853804-72853912, 72855720-72855806, 72858106-72858240, 72858506-72858610, 72860242-72860370, 72860464-72860567, 72867453-72867543, 72867663-72867749: + Frame=0 …	0	144.502	36	16	54	16	550	59.7	6.21	159.66	16	100.7	104.9	96.7	100	106.4	96	98.1	99.1	98.1	6419.9	6686.4	6163	6372.4	6777.9	6116.7	6249.5	6315.8	6248.5	5538.8	5843	4920.3	6372.4	6233.4	4992.3	5062.6	5221.7	5433.6	21	21	21	21	21	21	21
-7.39215e+18	FALSE	High	GWHPACFB007289	mRNA=GWHTACFB007289 Gene=GWHGACFB007289 Position=GWHACFB00000013: 42648200-42648964, 42649684-42649875: - Frame=0 OriID=evm.model.Cha13g003350 OriTrascriptID=evm.model.Cha13g003350 OriGeneID=evm.TU.Cha13g003350 OriSeqID=Cha13	0	144.375	47	12	41	3	318	34.7	8.66	137.36	12	101.6	102.2	86	106.4	112.5	90.8	88	110.3	102.2	437.7	440.1	370.3	458.2	484.6	391.1	379.2	475.2	440.2	377.6	384.6	295.6	458.2	445.7	319.2	307.2	392.9	382.8	3	3	3	3	3	3	3
8.68891e+18	FALSE	High	GWHPACFB004708	mRNA=GWHTACFB004708 Gene=GWHGACFB004708 Position=GWHACFB00000011: 56512012-56512098, 56512203-56512295, 56512373-56512435, 56512629-56512726, 56513044-56513109, 56513636-56513736, 56513817-56513889, 56520428-56520500: - Frame=0 OriID=evm.model.Cha11g005820 OriTrascriptID=evm.model.Cha11g005820 OriGeneID=evm.TU.Cha11g005820 OriSeqID=Cha11	0	144.364	57	12	58	4	217	24	8.24	205.13	12	100.5	98	102.9	97.1	98.9	100.5	103.9	99	99.2	1595.2	1555.1	1633.5	1541.2	1569.3	1594.8	1649	1572	1574	1376.3	1358.9	1304.1	1541.2	1443.2	1301.6	1335.8	1299.7	1368.7	5	5	5	5	5	5	5
-3.80796e+18	FALSE	High	GWHPACFB011574	mRNA=GWHTACFB011574 Gene=GWHGACFB011574 Position=GWHACFB00000002: 47314248-47315060: + Frame=0 OriID=evm.model.Cha02g005300 OriTrascriptID=evm.model.Cha02g005300 OriGeneID=evm.TU.Cha02g005300 OriSeqID=Cha2	0	144.335	59	11	79	11	270	28.8	5.77	262.99	11	100.8	109.8	98.7	100.9	98.1	99	96.5	98.1	98	6728.6	7332.6	6586.6	6737.1	6551.4	6611.2	6443.5	6546.8	6540.4	5805.1	6407.7	5258.5	6737.1	6025.1	5395.9	5219.7	5412.7	5687.4	16	16	16	16	16	16	16
6.90327e+17	FALSE	High	GWHPACFB005538	mRNA=GWHTACFB005538 Gene=GWHGACFB005538 Position=GWHACFB00000011: 103247020-103247091, 103247616-103247706, 103248848-103248913, 103253690-103253736, 103253916-103254000, 103254104-103254190, 103256282-103256355, 103258511-103258594, 103258708-103258747, 103258851-103258954: - Frame=0 OriID=evm.model.Cha11g014140 OriTrascriptID=evm.model.Cha11g014140 OriGeneID=evm.TU.Cha11g014140 OriSeqID=Cha11	0	144.076	54	13	74	11	249	27.4	6.32	227.46	13	96.2	101.1	100.8	97.9	99.3	99.8	103.1	101.5	100.3	4920.5	5169.9	5157.9	5010.3	5078	5104.1	5272.2	5193.8	5130.1	4245.2	4517.8	4117.9	5010.3	4670.1	4165.8	4270.9	4294.1	4461	12	12	12	12	12	12	12
4.5588e+18	FALSE	High	GWHPACFB027995	mRNA=GWHTACFB027995 Gene=GWHGACFB027995 Position=GWHACFB00003239: 10168-10800, 13848-14246, 23655-24098: - Frame=0 OriID=evm.model.ChaUn13485.1 OriTrascriptID=evm.model.ChaUn13485.1 OriGeneID=evm.TU.ChaUn13485.1 OriSeqID=ChaUn13485	0	144.06	37	14	51	14	491	54.8	7.47	161.61	14	94.2	93.6	105.9	93	101.4	102.3	106.6	98.6	104.4	4378.1	4348.3	4919.2	4320.2	4709.3	4751.6	4953.1	4579.5	4848.5	3777.2	3799.8	3927.3	4320.2	4331	3878.1	4012.4	3786.2	4216.2	17	17	17	17	17	17	17
1.0802e+18	FALSE	High	GWHPACFB010452	mRNA=GWHTACFB010452 Gene=GWHGACFB010452 Position=GWHACFB00000015: 68229394-68229444, 68229538-68229606, 68231172-68231252, 68231355-68231381, 68231482-68231544, 68231706-68231792, 68236789-68236914, 68240202-68240335, 68240416-68240488, 68240563-68240628, 68243832-68243870, 68243977-68244101, 68244232-68244346, 68244786-68244854: + Frame=0 OriID=evm.model.Cha15g006450 OriTrascriptID=evm.model.Cha…	0	143.961	31	11	60	5	374	40.2	6.19	201.47	11	111.1	86.1	80.1	113	97.9	113.2	85.1	98.3	115.2	2092.4	1622	1509.1	2127.1	1842.8	2131.5	1601.6	1850.3	2169.8	1805.2	1417.4	1204.8	2127.1	1694.8	1739.7	1297.4	1529.8	1886.8	8	8	8	8	8	8	8
-4.30964e+18	FALSE	High	GWHPACFB007982	mRNA=GWHTACFB007982 Gene=GWHGACFB007982 Position=GWHACFB00000013: 85495675-85496434, 85496564-85496838, 85497040-85497345, 85497539-85497649, 85497903-85497988, 85498692-85499012, 85499292-85499529, 85501354-85501622, 85514309-85514375, 85524433-85524435: - Frame=0 OriID=evm.model.Cha13g010280 OriTrascriptID=evm.model.Cha13g010280 OriGeneID=evm.TU.Cha13g010280 OriSeqID=Cha13	0	143.854	32	22	67	16	811	92.5	6.51	181.62	22	97.6	83.3	97.6	109.2	96	118.7	100.6	91.8	105.2	4495.2	3835.2	4495.3	5031	4421.1	5466.6	4632.8	4225.5	4842.9	3878.2	3351.4	3588.9	5031	4066	4461.7	3752.9	3493.5	4211.3	17	17	17	17	17	17	17
9.12798e+18	FALSE	High	GWHPACFB016579	mRNA=GWHTACFB016579 Gene=GWHGACFB016579 Position=GWHACFB00000004: 126724999-126725210, 126725337-126725487, 126725608-126725893, 126726474-126726704, 126727828-126727941, 126728503-126728576: - Frame=0 OriID=evm.model.Cha04g013700 OriTrascriptID=evm.model.Cha04g013700 OriGeneID=evm.TU.Cha04g013700 OriSeqID=Cha4	0	143.804	51	14	54	3	355	38.8	6.89	170.05	14	96.6	103.3	106.5	89	96.6	96.4	106.3	108.4	96.8	736.6	788.1	812.3	679	736.7	735.5	810.4	826.3	738.3	635.5	688.7	648.5	679	677.5	600.3	656.5	683.2	642	4	4	4	4	4	4	4
-6.86992e+18	FALSE	High	GWHPACFB027840	mRNA=GWHTACFB027840 Gene=GWHGACFB027840 Position=GWHACFB00002809: 946-1159, 10086-11768, 12110-12271, 12805-12989: + Frame=0 OriID=evm.model.ChaUn13034.1 OriTrascriptID=evm.model.ChaUn13034.1 OriGeneID=evm.TU.ChaUn13034.1 OriSeqID=ChaUn13034	0	143.756	21	15	80	1	747	82.3	5.96	241.63	15	91.3	113.8	112.1	113.1	93.9	105.7	90.2	89.2	90.6	82.4	102.8	101.2	102.1	84.8	95.4	81.5	80.6	81.8	71.1	89.8	80.8	102.1	78	77.9	66	66.6	71.1	1	1	1	1	1	1	1
-4.28943e+18	FALSE	High	GWHPACFB009527	mRNA=GWHTACFB009527 Gene=GWHGACFB009527 Position=GWHACFB00000014: 83641772-83641874, 83644631-83644773, 83652691-83653074, 83653475-83653564, 83653700-83653873, 83653976-83654113, 83654323-83654460, 83654961-83655016, 83655296-83655569: + Frame=0 OriID=evm.model.Cha14g011470 OriTrascriptID=evm.model.Cha14g011470 OriGeneID=evm.TU.Cha14g011470 OriSeqID=Cha14	0	143.631	46	21	67	10	499	53.9	5.49	209.63	21	84.8	115.6	96.6	106.4	113.1	95.3	92	99.8	96.3	3230.5	4401.3	3680.4	4053	4308.9	3630.1	3505.2	3800.9	3669.5	2787.1	3846.1	2938.3	4053	3962.8	2962.8	2839.5	3142.5	3190.9	11	11	11	11	11	11	11
7.73641e+18	FALSE	High	GWHPACFB019304	mRNA=GWHTACFB019304 Gene=GWHGACFB019304 Position=GWHACFB00000006: 7867911-7867928, 7869208-7869234, 7870799-7870868, 7873248-7873371, 7874195-7874279, 7874438-7874570, 7874688-7874861, 7876161-7876243, 7877104-7877160: + Frame=0 OriID=evm.model.Cha06g001150 OriTrascriptID=evm.model.Cha06g001150 OriGeneID=evm.TU.Cha06g001150 OriSeqID=Cha6	0	143.351	55	13	45	4	256	27.3	5.52	162.17	13	94	101.1	108.5	92.9	96.8	98.7	107.9	96.3	103.9	1076.3	1157.7	1242.8	1063.9	1108.3	1130.6	1235.6	1103.6	1189.5	928.6	1011.7	992.2	1063.9	1019.3	922.8	1000.9	912.4	1034.4	4	4	4	4	4	4	4
7.00921e+18	FALSE	High	GWHPACFB031289	mRNA=GWHTACFB031289 Gene=GWHGACFB031289 Position=GWHACFB00027459: 14473-14570, 14796-14853, 15406-15582, 15666-15782, 16027-16167, 18698-18762, 18859-18939, 19028-19115, 19212-19370, 19697-19757, 19872-19981: - Frame=0 OriID=evm.model.ChaUn5014.1 OriTrascriptID=evm.model.ChaUn5014.1 OriGeneID=evm.TU.ChaUn5014.1 OriSeqID=ChaUn5014	0	143.105	41	16	49	10	384	42.3	5.11	150.59	16	101.4	107	96.6	97.3	105.6	95.6	102.7	100.7	93.1	3179.1	3354.5	3027.2	3050.6	3309	2996.4	3217.8	3157.7	2918	2742.8	2931.4	2416.8	3050.6	3043.2	2445.6	2606.7	2610.7	2537.4	13	13	13	13	13	13	13
-7.67256e+18	FALSE	High	GWHPACFB006648	mRNA=GWHTACFB006648 Gene=GWHGACFB006648 Position=GWHACFB00000012: 90214957-90215225, 90216049-90216235: - Frame=0 OriID=evm.model.Cha12g010320 OriTrascriptID=evm.model.Cha12g010320 OriGeneID=evm.TU.Cha12g010320 OriSeqID=Cha12	0	143.01	89	16	94	16	151	17.1	5.14	282.21	16	100.4	101.6	114.9	91.4	85.8	99	105.5	101.5	99.9	9391.4	9508.1	10752.6	8552.2	8025.7	9264	9876	9492.8	9348.1	8102.4	8308.8	8584.5	8552.2	7381	7561	8000.3	7848.4	8128.9	20	20	20	20	20	20	20
-7.73153e+18	FALSE	High	GWHPACFB027294	mRNA=GWHTACFB027294 Gene=GWHGACFB027294 Position=GWHACFB00001566: 37255-37809, 37922-38231, 41063-42633: + Frame=0 OriID=evm.model.ChaUn11721.2 OriTrascriptID=evm.model.ChaUn11721.2 OriGeneID=evm.TU.ChaUn11721.2 OriSeqID=ChaUn11721	0	142.85	29	18	39	17	811	89.1	5.34	138.28	18	101.2	89.8	93.6	105.9	97.7	107.3	101.4	100.7	102.4	3638.1	3230.3	3363.6	3807.6	3511.5	3858.4	3646.4	3621.9	3680.4	3138.8	2822.8	2685.4	3807.6	3229.4	3149.1	2953.9	2994.5	3200.4	19	19	19	19	19	19	19
-8.93282e+18	FALSE	High	GWHPACFB024736	mRNA=GWHTACFB024736 Gene=GWHGACFB024736 Position=GWHACFB00000008: 152449616-152449720, 152450251-152450345, 152450472-152450539, 152450645-152450683, 152453460-152453560, 152453871-152453983, 152454133-152454232, 152454355-152454501, 152454718-152454778, 152454900-152454997, 152455073-152455215, 152455389-152455472, 152455735-152455824, 152455987-152456041: + Frame=0 OriID=evm.model.Cha08g018810 …	0	142.682	46	15	42	9	432	45.9	8.66	147.33	15	97.6	109.2	96.9	102.9	95.5	102.1	100	99.4	96.3	2080.4	2326.1	2064.6	2192.7	2035	2175.9	2131.6	2118.4	2052.6	1794.9	2032.7	1648.3	2192.7	1871.5	1775.9	1726.8	1751.4	1784.9	10	10	10	10	10	10	10
-6.71705e+18	FALSE	High	GWHPACFB009074	mRNA=GWHTACFB009074 Gene=GWHGACFB009074 Position=GWHACFB00000014: 46641643-46642527, 46644749-46645037, 46645115-46645200, 46645350-46645573, 46645681-46645747, 46645835-46645894, 46646016-46646129: + Frame=0 OriID=evm.model.Cha14g006940 OriTrascriptID=evm.model.Cha14g006940 OriGeneID=evm.TU.Cha14g006940 OriSeqID=Cha14	0	142.658	40	21	45	18	574	64.5	5.99	136.84	21	109.3	109.3	92.2	102	100	98.1	97.3	96.8	95.1	6673.5	6675.7	5631	6229.6	6109.1	5994.8	5941.3	5912.5	5806.8	5757.6	5833.6	4495.6	6229.6	5618.4	4892.8	4812.9	4888.3	5049.5	21	21	21	21	21	21	21
-2.24395e+18	FALSE	High	GWHPACFB004229	mRNA=GWHTACFB004229 Gene=GWHGACFB004229 Position=GWHACFB00000011: 9257624-9257919, 9258041-9258224: - Frame=0 OriID=evm.model.Cha11g000990 OriTrascriptID=evm.model.Cha11g000990 OriGeneID=evm.TU.Cha11g000990 OriSeqID=Cha11	0	142.3	91	14	129	9	159	17.5	5.21	351.61	14	106.5	118.7	93.2	88.9	91.3	86.5	92.9	117.8	104.2	5142.9	5729.7	4501.2	4293.4	4407	4174.6	4482.4	5684.4	5028.9	4437	5007	3593.6	4293.4	4053	3407.2	3631.1	4699.7	4373	13	13	13	13	13	13	13
3.24159e+18	FALSE	High	GWHPACFB010383	mRNA=GWHTACFB010383 Gene=GWHGACFB010383 Position=GWHACFB00000015: 56270647-56270748, 56290456-56290545, 56291203-56291370, 56291483-56291602, 56291684-56291829, 56295935-56296034: - Frame=0 OriID=evm.model.Cha15g005760 OriTrascriptID=evm.model.Cha15g005760 OriGeneID=evm.TU.Cha15g005760 OriSeqID=Cha15	0	142.233	62	15	62	5	241	26.5	8.12	208.89	15	107.9	103.3	105.4	97.2	95.7	95.6	101.9	99.1	94.1	1816.1	1739.5	1773.6	1636.2	1610.5	1608.7	1715.3	1667.7	1584.3	1566.8	1520.1	1416	1636.2	1481.1	1313	1389.5	1378.8	1377.7	4	4	4	4	4	4	4
2.39256e+18	FALSE	High	GWHPACFB004781	mRNA=GWHTACFB004781 Gene=GWHGACFB004781 Position=GWHACFB00000011: 60044733-60044972, 60045140-60045394, 60046176-60046424, 60046525-60046716, 60046818-60046925, 60047033-60047254, 60047481-60048638: - Frame=0 OriID=evm.model.Cha11g006550 OriTrascriptID=evm.model.Cha11g006550 OriGeneID=evm.TU.Cha11g006550 OriSeqID=Cha11	0	141.972	29	16	42	5	807	88.4	8.41	146.48	16	94.3	105.7	106.1	100.1	102.6	93.4	102.7	99.5	95.6	1160.8	1302	1305.9	1232.4	1263.6	1149.6	1264.7	1225.7	1177.8	1001.5	1137.8	1042.6	1232.4	1162.1	938.3	1024.5	1013.4	1024.2	8	8	8	8	8	8	8
-3.29339e+18	FALSE	High	GWHPACFB027432	mRNA=GWHTACFB027432 Gene=GWHGACFB027432 Position=GWHACFB00001794: 36577-36681, 38568-38642, 38749-38837, 39658-39745, 40541-40630, 40721-40819, 40894-41013, 41174-41290, 41819-41954, 42030-42199, 43154-43357, 43472-43597, 44232-44492, 44714-44728: - Frame=0 OriID=evm.model.ChaUn11961.4 OriTrascriptID=evm.model.ChaUn11961.4 OriGeneID=evm.TU.ChaUn11961.4 OriSeqID=ChaUn11961	0	141.652	39	17	40	17	564	60.7	6.81	125.99	17	100.3	104.9	95.5	101.7	105	95.8	96.8	100.7	99.2	5191.2	5428.4	4940.7	5260.7	5431.7	4957.3	5010.9	5212.7	5131.7	4478.7	4743.7	3944.5	5260.7	4995.4	4046	4059.2	4309.7	4462.4	21	21	21	21	21	21	21
-4.90386e+18	FALSE	High	GWHPACFB017979	mRNA=GWHTACFB017979 Gene=GWHGACFB017979 Position=GWHACFB00000005: 36935595-36935599, 36938317-36939275, 36942042-36942478: + Frame=0 OriID=evm.model.Cha05g004770 OriTrascriptID=evm.model.Cha05g004770 OriGeneID=evm.TU.Cha05g004770 OriSeqID=Cha5	0	141.425	15	9	86	1	466	53.3	8.37	294.99	9	105.2	96.4	104.1	106.4	90	107.3	90.2	98.1	102.3	557.1	511	551.4	563.6	477	568.4	477.7	519.6	542.2	480.6	446.5	440.2	563.6	438.7	463.9	387	429.6	471.5	2	2	2	2	2	2	2
6.79698e+18	FALSE	High	GWHPACFB000124	mRNA=GWHTACFB000124 Gene=GWHGACFB000124 Position=GWHACFB00000001: 8265057-8265099, 8266881-8266959, 8267170-8267302, 8267411-8267590, 8267671-8267862, 8268533-8268715, 8268797-8268893, 8269130-8269288, 8269621-8269733, 8270230-8270301, 8270429-8270551, 8270629-8270766, 8270850-8270960, 8271089-8271203, 8271289-8271348, 8271442-8271548, 8271641-8271692, 8271797-8271903, 8279345-8279458, 8279548-82…	0	141.377	12	28	43	27	2622	286.1	6.96	126.63	28	104.4	104.2	90.8	105.9	99.3	103	94.6	96.5	101.2	5316.9	5307.2	4620.6	5390.2	5057.2	5245.5	4817.4	4910.7	5154.2	4587.2	4637.8	3688.9	5390.2	4651	4281.2	3902.5	4060	4482	27	27	27	27	27	27	27
5.77259e+18	FALSE	High	GWHPACFB016475	mRNA=GWHTACFB016475 Gene=GWHGACFB016475 Position=GWHACFB00000004: 116889763-116889846, 116891090-116891230, 116891325-116891541, 116891610-116891779, 116907240-116907485, 116908723-116909196: - Frame=0 OriID=evm.model.Cha04g012710 OriTrascriptID=evm.model.Cha04g012710 OriGeneID=evm.TU.Cha04g012710 OriSeqID=Cha4	0	141.343	50	17	50	3	443	49.4	6.06	158.44	17	100.1	112.7	99.1	110.3	99.2	95.2	94.9	92.7	95.8	273.2	307.5	270.3	300.9	270.6	259.9	258.9	253	261.4	235.7	268.7	215.8	300.9	248.9	212.1	209.7	209.2	227.3	3	3	3	3	3	3	3
-5.84651e+18	FALSE	High	GWHPACFB017050	mRNA=GWHTACFB017050 Gene=GWHGACFB017050 Position=GWHACFB00000004: 163629622-163629684, 163629861-163629946, 163630808-163630919, 163631005-163631421, 163634337-163634402, 163635060-163635287, 163636366-163636659, 163636748-163637008: - Frame=0 OriID=evm.model.Cha04g018300 OriTrascriptID=evm.model.Cha04g018300 OriGeneID=evm.TU.Cha04g018300 OriSeqID=Cha4	0	141.21	40	18	39	11	508	56.2	5.85	130.58	18	99	107.9	98	97.9	95.3	97.8	100.3	103.3	100.6	2615.6	2851	2591.7	2587.6	2519.1	2585.5	2650.4	2730.6	2658.1	2256.6	2491.4	2069.1	2587.6	2316.7	2110.2	2147	2257.6	2311.4	13	13	13	13	13	13	13
-6.2482e+18	FALSE	High	GWHPACFB018941	mRNA=GWHTACFB018941 Gene=GWHGACFB018941 Position=GWHACFB00000005: 153350503-153350597, 153351434-153351483, 153351579-153351652, 153352532-153352576, 153352699-153352814, 153354257-153354443: - Frame=0 OriID=evm.model.Cha05g014450 OriTrascriptID=evm.model.Cha05g014450 OriGeneID=evm.TU.Cha05g014450 OriSeqID=Cha5	0	141.156	63	11	72	8	188	19.7	7.75	226.57	11	97.9	98.2	105.2	92.9	98	99.4	105.4	100.7	102.3	3575.4	3586.8	3839.9	3391.3	3577.5	3627.6	3849.6	3677.2	3733.2	3084.7	3134.4	3065.6	3391.3	3290.1	2960.7	3118.5	3040.2	3246.3	10	10	10	10	10	10	10
-8.28156e+18	FALSE	High	GWHPACFB002510	mRNA=GWHTACFB002510 Gene=GWHGACFB002510 Position=GWHACFB00000001: 210455937-210456053, 210456136-210456201, 210456325-210456441, 210457434-210457505, 210457589-210457868, 210458428-210458648, 210460528-210460581: - Frame=0 OriID=evm.model.Cha01g025100 OriTrascriptID=evm.model.Cha01g025100 OriGeneID=evm.TU.Cha01g025100 OriSeqID=Cha1	0	140.992	34	7	33	4	308	33.8	7.01	128.92	7	99.5	93.5	104.2	99.5	103.4	100.1	98.4	99.6	101.8	1609.2	1511.2	1685.3	1608.2	1672.7	1618.2	1591.1	1611.1	1645.9	1388.3	1320.6	1345.5	1608.2	1538.3	1320.7	1288.9	1332	1431.2	6	6	6	6	6	6	6
4.32123e+18	FALSE	High	GWHPACFB030704	mRNA=GWHTACFB030704 Gene=GWHGACFB030704 Position=GWHACFB00020605: 281-1627: + Frame=0 OriID=evm.model.ChaUn30920.1 OriTrascriptID=evm.model.ChaUn30920.1 OriGeneID=evm.TU.ChaUn30920.1 OriSeqID=ChaUn30920	0	140.95	39	13	55	12	448	49.7	5.15	184.59	13	108	111.5	100.3	102.2	92.5	97.3	96.5	100.5	91.2	4549.9	4698	4226.4	4305.6	3897.4	4101.6	4066.5	4234.8	3841.4	3925.4	4105.4	3374.2	4305.6	3584.3	3347.6	3294.2	3501.2	3340.4	18	18	18	18	18	18	18
-6.90917e+18	FALSE	High	GWHPACFB027029	mRNA=GWHTACFB027029 Gene=GWHGACFB027029 Position=GWHACFB00000917: 50932-51108, 51391-51596, 52145-52224, 52371-52424, 53524-53584, 57107-57180, 57319-57383: - Frame=0 OriID=evm.model.ChaUn11018.2 OriTrascriptID=evm.model.ChaUn11018.2 OriGeneID=evm.TU.ChaUn11018.2 OriSeqID=ChaUn11018	0	140.815	68	14	69	8	238	27.3	6.8	245.92	14	112.7	108.6	99.8	94.7	95.6	98.4	104.2	99.4	86.6	4820.9	4646.2	4271.6	4050.2	4092.4	4211.1	4459.2	4252.4	3704.8	4159.2	4060.1	3410.3	4050.2	3763.7	3437	3612.3	3515.8	3221.6	10	10	10	10	10	10	10
-9.74261e+17	FALSE	High	GWHPACFB019216	mRNA=GWHTACFB019216 Gene=GWHGACFB019216 Position=GWHACFB00000006: 2545101-2545249, 2545334-2545423, 2545516-2545544, 2547485-2547537, 2547674-2547787, 2547880-2548088, 2548828-2549616, 2552349-2552586: - Frame=0 OriID=evm.model.Cha06g000270 OriTrascriptID=evm.model.Cha06g000270 OriGeneID=evm.TU.Cha06g000270 OriSeqID=Cha6	0	140.768	28	12	47	7	556	59.1	4.86	162.07	12	102.6	99.2	107.8	95.2	105.7	97.9	101.6	98.7	91.4	3144.7	3041.3	3304.8	2919.5	3240.7	3001	3116.4	3026	2803.7	2713.1	2657.7	2638.4	2919.5	2980.4	2449.3	2524.5	2501.8	2438	14	14	14	14	14	14	14
2.38274e+18	FALSE	High	GWHPACFB024440	mRNA=GWHTACFB024440 Gene=GWHGACFB024440 Position=GWHACFB00000008: 137825359-137825462, 137826139-137826232, 137828372-137828634, 137828723-137828954: + Frame=0 OriID=evm.model.Cha08g015880 OriTrascriptID=evm.model.Cha08g015880 OriGeneID=evm.TU.Cha08g015880 OriSeqID=Cha8	0	140.638	50	9	96	5	230	24.6	6.62	296.07	9	91.1	93.8	110.2	91.5	100.8	101.2	107.1	105.5	99	2544.1	2619.3	3078.4	2555.2	2815.9	2827.2	2992.1	2946.2	2766.6	2194.9	2288.9	2457.7	2555.2	2589.7	2307.5	2423.8	2435.8	2405.8	5	5	5	5	5	5	5
-4.81132e+18	FALSE	High	GWHPACFB010307	mRNA=GWHTACFB010307 Gene=GWHGACFB010307 Position=GWHACFB00000015: 42766833-42767021, 42767144-42767218, 42767401-42767529, 42767680-42767805, 42767886-42768548, 42775510-42775583, 42776025-42776096, 42776195-42776263, 42776568-42776637, 42777156-42777223, 42778722-42778794, 42779193-42779254, 42782692-42782716: - Frame=0 OriID=evm.model.Cha15g005010 OriTrascriptID=evm.model.Cha15g005010 OriGeneID…	0	140.564	40	22	61	8	564	61.5	6.43	160.95	22	103.5	103.8	95.2	100.8	101.7	97	100.8	100.7	96.6	2380.5	2386	2188.2	2317.6	2339.2	2230.2	2318.2	2315.1	2221.3	2053.8	2085	1747	2317.6	2151.3	1820.2	1877.9	1914.1	1931.6	9	9	9	9	9	9	9
-7.86713e+18	FALSE	High	GWHPACFB033463	mRNA=GWHTACFB033463 Gene=GWHGACFB033463 Position=GWHACFB00030349: 28801-29491, 29598-29677, 31705-31782, 34216-34311, 34410-34481, 34685-34738, 34856-34921, 35808-35852: + Frame=0 OriID=evm.model.ChaUn9766.1 OriTrascriptID=evm.model.ChaUn9766.1 OriGeneID=evm.TU.ChaUn9766.1 OriSeqID=ChaUn9766	0	140.49	52	19	69	19	393	43.6	7.69	189.15	19	103.9	99.8	91.5	103.9	103.4	102	95.9	97.8	101.7	7531.8	7235.2	6628.9	7529	7495.9	7391.2	6952.5	7087.9	7366.8	6498.1	6322.6	5292.3	7529	6893.8	6032.5	5632.1	5860.1	6406	26	26	26	26	26	26	26
-9.27158e+17	FALSE	High	GWHPACFB010475	mRNA=GWHTACFB010475 Gene=GWHGACFB010475 Position=GWHACFB00000015: 71765616-71765748, 71766642-71766904, 71767138-71767335, 71767508-71767718, 71768224-71768342: + Frame=0 OriID=evm.model.Cha15g006680 OriTrascriptID=evm.model.Cha15g006680 OriGeneID=evm.TU.Cha15g006680 OriSeqID=Cha15	0	140.449	42	10	65	10	307	33.2	5.19	198.68	10	97	107.7	102.1	102.9	102.2	94.6	96.5	100.8	96.1	5014.5	5570.3	5281.1	5320.8	5286	4893.1	4986.9	5212.1	4969.4	4326.3	4867.7	4216.2	5320.8	4861.4	3993.6	4039.8	4309.2	4321.3	15	15	15	15	15	15	15
-7.0552e+18	FALSE	High	GWHPACFB016363	mRNA=GWHTACFB016363 Gene=GWHGACFB016363 Position=GWHACFB00000004: 106093069-106093121, 106093333-106093359, 106093491-106093590, 106106205-106106351, 106106740-106106820, 106106926-106107071, 106109871-106109937: + Frame=0 OriID=evm.model.Cha04g011540 OriTrascriptID=evm.model.Cha04g011540 OriGeneID=evm.TU.Cha04g011540 OriSeqID=Cha4	0	140.402	72	14	61	2	206	23.1	5.19	188.56	14	103.8	98.5	103.3	103.3	99.9	99.9	99.7	100	91.5	695.8	659.9	692.4	692.1	669.8	669.3	668.3	670.4	613.4	600.3	576.7	552.8	692.1	616	546.3	541.4	554.3	533.4	2	2	2	2	2	2	2
7.94099e+18	FALSE	High	GWHPACFB014997	mRNA=GWHTACFB014997 Gene=GWHGACFB014997 Position=GWHACFB00000003: 171006775-171006823, 171006950-171007017, 171009411-171009521, 171010162-171010248, 171010462-171010670, 171011051-171011357: + Frame=0 OriID=evm.model.Cha03g020050 OriTrascriptID=evm.model.Cha03g020050 OriGeneID=evm.TU.Cha03g020050 OriSeqID=Cha3	0	140.119	46	12	70	7	276	29.4	8.57	231.45	12	99.2	95	102.8	94.5	99.4	98.6	107.9	101.9	100.7	5323.8	5094.9	5516	5070.5	5333.5	5288.5	5790.6	5464.4	5401.2	4593.1	4452.2	4403.8	5070.5	4905.1	4316.3	4690.8	4517.8	4696.8	10	10	10	10	10	10	10
-4.40816e+18	FALSE	High	GWHPACFB025851	mRNA=GWHTACFB025851 Gene=GWHGACFB025851 Position=GWHACFB00000009: 106566974-106567307, 106568112-106568323, 106569295-106569576, 106570359-106570481, 106571565-106571715, 106576143-106576375, 106577501-106577537, 106577628-106577746: + Frame=0 OriID=evm.model.Cha09g011040 OriTrascriptID=evm.model.Cha09g011040 OriGeneID=evm.TU.Cha09g011040 OriSeqID=Cha9	0	139.967	40	15	49	15	496	53.4	5.9	162.8	15	100.5	103.6	103.1	101.2	98.6	101.9	104.4	96.6	90	4892.8	5044.2	5018.1	4926.1	4801.6	4960.9	5079.6	4703.7	4380.4	4221.3	4407.9	4006.3	4926.1	4415.9	4048.9	4114.9	3888.9	3809.1	19	19	19	19	19	19	19
-2.73974e+18	FALSE	High	GWHPACFB011344	mRNA=GWHTACFB011344 Gene=GWHGACFB011344 Position=GWHACFB00000002: 22535000-22535260, 22535410-22535492, 22633189-22633216, 22633401-22633610, 22633709-22633842, 22635414-22635573, 22636496-22636636: - Frame=0 OriID=evm.model.Cha02g003010 OriTrascriptID=evm.model.Cha02g003010 OriGeneID=evm.TU.Cha02g003010 OriSeqID=Cha2	0	139.65	40	13	67	13	338	36.9	6.55	202.45	13	101.3	99.6	98.5	93.3	94.7	95.4	110.3	102.7	104.2	7694.5	7564.9	7479.1	7081.7	7191.8	7239.3	8372.2	7795.5	7911.4	6638.4	6610.7	5971	7081.7	6614.1	5908.5	6782.1	6445.1	6879.6	21	21	21	21	21	21	21
7.44998e+18	FALSE	High	GWHPACFB005758	mRNA=GWHTACFB005758 Gene=GWHGACFB005758 Position=GWHACFB00000012: 6803582-6803668, 6805183-6805380, 6805803-6805916, 6806123-6806373, 6808924-6809059, 6809184-6809363, 6809491-6809583, 6809676-6809887, 6810059-6810122, 6810229-6810408, 6812026-6812118, 6812571-6812974, 6813567-6813756, 6813834-6814037, 6814463-6814762: + Frame=0 OriID=evm.model.Cha12g001400 OriTrascriptID=evm.model.Cha12g001400 O…	0	139.464	24	19	59	6	901	100.1	5.11	176.22	19	102.6	103.2	93.9	104.9	102.1	100.9	95.8	98.3	98.2	1420.6	1428.4	1299.4	1452.7	1413.1	1397	1326.7	1361.1	1360.1	1225.6	1248.2	1037.4	1452.7	1299.6	1140.2	1074.7	1125.3	1182.7	8	8	8	8	8	8	8
8.74822e+18	FALSE	High	GWHPACFB006458	mRNA=GWHTACFB006458 Gene=GWHGACFB006458 Position=GWHACFB00000012: 56754713-56755263, 56919483-56919570: - Frame=0 OriID=evm.model.Cha12g008400 OriTrascriptID=evm.model.Cha12g008400 OriGeneID=evm.TU.Cha12g008400 OriSeqID=Cha12	0	139.303	48	9	108	2	212	22.8	5.86	332.47	9	96.7	81.7	115.1	103.4	83.7	117.1	104.5	103.8	94	1823.4	1540.6	2169.6	1949.9	1578.4	2208.9	1970.7	1956.4	1772.7	1573.1	1346.3	1732.1	1949.9	1451.6	1802.8	1596.4	1617.5	1541.5	3	3	3	3	3	3	3
-6.63097e+18	FALSE	High	GWHPACFB000493	mRNA=GWHTACFB000493 Gene=GWHGACFB000493 Position=GWHACFB00000001: 29566262-29566519, 29566730-29566798, 29567112-29567213, 29567512-29567658, 29567743-29567859, 29568436-29568657, 29569121-29569303, 29569520-29569735, 29572666-29572818, 29573959-29574171: - Frame=0 OriID=evm.model.Cha01g004930 OriTrascriptID=evm.model.Cha01g004930 OriGeneID=evm.TU.Cha01g004930 OriSeqID=Cha1	0	139.076	36	19	54	8	559	62.7	6.44	160.4	19	99	99.7	96.6	102.8	99.5	100.7	100	102.1	99.6	2837.2	2857.3	2771	2947	2854	2886.3	2867.7	2928.3	2856.1	2447.8	2496.9	2212.3	2947	2624.7	2355.7	2323.1	2421	2483.6	10	10	10	10	10	10	10
2.77561e+18	FALSE	High	GWHPACFB005797	mRNA=GWHTACFB005797 Gene=GWHGACFB005797 Position=GWHACFB00000012: 8817969-8818636, 8826519-8826608, 8840266-8840947: - Frame=0 OriID=evm.model.Cha12g001730 OriTrascriptID=evm.model.Cha12g001730 OriGeneID=evm.TU.Cha12g001730 OriSeqID=Cha12	0	138.944	32	6	129	6	479	51.2	4.59	511.74	6	93.8	76.9	103.3	98.9	93.2	120.4	110.5	101.7	101.3	9135.9	7493.1	10067.1	9633.8	9085.3	11733.6	10763	9906.7	9873	7882	6547.9	8037.2	9633.8	8355.5	9576.6	8718.9	8190.6	8585.4	8	8	8	8	8	8	8
-3.88906e+18	FALSE	High	GWHPACFB001105	mRNA=GWHTACFB001105 Gene=GWHGACFB001105 Position=GWHACFB00000001: 114579796-114580126, 114581530-114581768, 114585283-114585423, 114588619-114588765, 114589054-114589206, 114591867-114591996, 114593094-114593190, 114593407-114593527, 114594808-114594867, 114597271-114597321, 114597406-114597501, 114597822-114597923, 114598860-114598982, 114601408-114601551, 114601653-114601724, 114601821-11460189…	0	138.843	22	22	50	20	1015	111.8	6.43	151.18	22	99.6	109.4	93.9	101	102	98.9	96.1	98.3	100.9	6431.3	7061	6059.3	6521.3	6583.2	6383	6206.8	6344.3	6515.8	5548.6	6170.3	4837.5	6521.3	6054.4	5209.6	5028	5245.3	5666	21	21	21	21	21	21	21
9.40886e+17	FALSE	High	GWHPACFB032829	mRNA=GWHTACFB032829 Gene=GWHGACFB032829 Position=GWHACFB00029208: 66919-67059, 67124-67256, 68286-68584, 70354-70484, 74084-74141: + Frame=0 OriID=evm.model.ChaUn8299.2 OriTrascriptID=evm.model.ChaUn8299.2 OriGeneID=evm.TU.ChaUn8299.2 OriSeqID=ChaUn8299	0	138.592	47	10	47	10	253	28.6	5.66	151.28	10	106.4	101.3	100.9	93.9	92.8	97.6	101	105.5	100.5	5745.9	5470.2	5452.3	5074.3	5014.3	5270.1	5456.8	5700.1	5431	4957.3	4780.2	4352.9	5074.3	4611.5	4301.3	4420.4	4712.7	4722.7	15	15	15	15	15	15	15
-4.76157e+18	FALSE	High	GWHPACFB023289	mRNA=GWHTACFB023289 Gene=GWHGACFB023289 Position=GWHACFB00000008: 33844299-33844615, 33844922-33845005, 33845116-33845176, 33845292-33845379, 33846117-33846178, 33846452-33846517, 33846628-33846691, 33846844-33846899: + Frame=0 OriID=evm.model.Cha08g004390 OriTrascriptID=evm.model.Cha08g004390 OriGeneID=evm.TU.Cha08g004390 OriSeqID=Cha8	0	138.259	43	10	39	9	265	29.6	5.62	143.62	10	114.9	109.9	106.6	93.8	90.3	96.8	107.3	93.8	86.7	4218.4	4034.7	3913.8	3444.9	3316.3	3556.1	3941.6	3445.6	3182.8	3639.4	3525.8	3124.6	3444.9	3049.9	2902.4	3193	2848.7	2767.7	11	11	11	11	11	11	11
2.82131e+18	FALSE	High	GWHPACFB024364	mRNA=GWHTACFB024364 Gene=GWHGACFB024364 Position=GWHACFB00000008: 133055579-133055722, 133056112-133056177, 133056819-133056941, 133058018-133058105, 133058197-133058315, 133058412-133058472, 133058541-133058672, 133059571-133059781, 133061400-133061533, 133061744-133061826, 133061942-133062007, 133062789-133062844, 133062921-133063020, 133067299-133067407, 133067515-133067669, 133067901-13306807…	0	138.214	40	21	33	12	731	79.9	6.55	118.19	21	99.6	104	94.6	106.2	104.3	97.7	95.3	99.6	98.8	2531.9	2644.2	2404.5	2699.2	2650.8	2483.8	2422.5	2532.5	2510.5	2184.4	2310.7	1919.7	2699.2	2437.9	2027.2	1962.4	2093.8	2183.1	13	13	13	13	13	13	13
-1.36694e+18	FALSE	High	GWHPACFB012763	mRNA=GWHTACFB012763 Gene=GWHGACFB012763 Position=GWHACFB00000002: 158392214-158392235, 158395707-158395778, 158396690-158396787, 158396896-158396946, 158397223-158397336, 158397429-158397629, 158397726-158397827, 158398285-158398392, 158398491-158398724, 158399666-158399916, 158400060-158400231, 158400367-158400522, 158400611-158400661, 158401314-158401454, 158401538-158401741, 158401849-15840198…	0	138.169	29	22	46	7	905	100.6	5.12	131.29	22	105.1	103.8	96.7	101.1	101.4	97.6	96.1	98.7	99.6	1866	1843	1716.4	1793.9	1799.2	1732.2	1706	1751.3	1768.4	1609.9	1610.5	1370.3	1793.9	1654.7	1413.8	1382	1447.9	1537.8	8	8	8	8	8	8	8
-7.36543e+18	FALSE	High	GWHPACFB023815	mRNA=GWHTACFB023815 Gene=GWHGACFB023815 Position=GWHACFB00000008: 102961218-102961290, 102961473-102961779, 102961883-102961970, 102964334-102964443, 102964524-102964672, 102966377-102966432, 102966595-102966597: + Frame=0 OriID=evm.model.Cha08g009650 OriTrascriptID=evm.model.Cha08g009650 OriGeneID=evm.TU.Cha08g009650 OriSeqID=Cha8	0	138.091	57	15	135	8	261	29.7	5.02	324.48	15	100.3	104.2	101.9	97.2	103.2	94.7	99.6	101.8	97.1	6385.2	6628.7	6485	6184.4	6565.9	6027.5	6340.1	6478	6178.5	5508.8	5792.6	5177.4	6184.4	6038.5	4919.5	5136	5355.8	5372.7	12	12	12	12	12	12	12
5.97484e+18	FALSE	High	GWHPACFB000010	mRNA=GWHTACFB000010 Gene=GWHGACFB000010 Position=GWHACFB00000001: 736021-736062, 736299-736385, 736517-736591, 736727-736843, 737010-737096, 737460-737525, 738159-738224, 738455-738526, 738607-738708, 738822-738999, 739140-739195, 739515-739625, 739771-739839, 739952-740060, 740159-740247, 740398-740475, 740693-740815, 742501-742620, 742726-742806, 742897-743043, 743142-743220, 743613-743687, 744…	0	137.888	26	28	50	8	1116	130.8	5.9	126.16	28	105.2	100.5	94.4	103.1	104.8	98.1	99.7	96.7	97.3	1374.7	1313.1	1233.5	1347.1	1369.5	1281.4	1302.3	1263.6	1270.6	1186	1147.5	984.8	1347.1	1259.5	1045.8	1055	1044.7	1104.9	8	8	8	8	8	8	8
4.75841e+18	FALSE	High	GWHPACFB013794	mRNA=GWHTACFB013794 Gene=GWHGACFB013794 Position=GWHACFB00000003: 99924520-99924752, 99927412-99927817, 99928009-99928089, 99928576-99928800, 99928910-99929104, 99929240-99929357, 99929514-99929896, 99931470-99931655: - Frame=0 OriID=evm.model.Cha03g007870 OriTrascriptID=evm.model.Cha03g007870 OriGeneID=evm.TU.Cha03g007870 OriSeqID=Cha3	0	137.779	43	21	50	11	608	68.5	6.19	151.57	21	99.8	101.8	97.8	102	101	100.1	97.6	101	98.9	2250.8	2295.4	2204.1	2299.4	2276.6	2257.1	2199.7	2275.8	2230.3	1941.9	2005.9	1759.7	2299.4	2093.7	1842.2	1781.9	1881.6	1939.4	13	13	13	13	13	13	13
-2.21724e+18	FALSE	High	GWHPACFB016999	mRNA=GWHTACFB016999 Gene=GWHGACFB016999 Position=GWHACFB00000004: 160501319-160501450, 160502467-160502525, 160502924-160503042, 160503474-160503550, 160504046-160504205, 160512437-160512546, 160512699-160512758, 160512868-160512941, 160513077-160513200, 160513285-160513362, 160514272-160514378, 160514698-160514812: - Frame=0 OriID=evm.model.Cha04g017850 OriTrascriptID=evm.model.Cha04g017850 OriG…	0	137.735	48	15	58	10	404	44.4	8.34	191.3	15	97.2	105.7	96.4	111.5	109.9	95	86.7	96.2	101.3	3659.8	3979.8	3628.1	4195.8	4138.1	3576.2	3261.3	3621.8	3812.3	3157.5	3477.8	2896.5	4195.8	3805.7	2918.8	2641.9	2994.4	3315.1	13	13	13	13	13	13	13
3.71946e+18	FALSE	High	GWHPACFB017127	mRNA=GWHTACFB017127 Gene=GWHGACFB017127 Position=GWHACFB00000004: 168281838-168282029, 168283175-168283247, 168283395-168283504, 168283750-168283824, 168283913-168284074, 168284174-168284494, 168285644-168285856: - Frame=0 OriID=evm.model.Cha04g019180 OriTrascriptID=evm.model.Cha04g019180 OriGeneID=evm.TU.Cha04g019180 OriSeqID=Cha4	0	137.522	39	13	43	5	381	41.9	6.74	132.98	13	96.6	102.2	112.6	96.1	103.1	94.4	100.2	95.4	99.4	1757.5	1860.4	2049.9	1749	1876.2	1717.8	1824	1736.3	1808.8	1516.3	1625.7	1636.6	1749	1725.5	1402	1477.6	1435.5	1572.9	6	6	6	6	6	6	6
5.89273e+18	FALSE	High	GWHPACFB012523	mRNA=GWHTACFB012523 Gene=GWHGACFB012523 Position=GWHACFB00000002: 147389855-147390231, 147390651-147390900, 147391057-147391317: + Frame=0 OriID=evm.model.Cha02g014750 OriTrascriptID=evm.model.Cha02g014750 OriGeneID=evm.TU.Cha02g014750 OriSeqID=Cha2	0	137.518	57	10	38	8	295	31.8	5.19	155.06	10	107.1	110	96.3	100.6	97.9	97.4	99.6	97.5	93.6	3012.9	3093.6	2708.7	2830.8	2754.9	2738.6	2800.3	2741.1	2632	2599.4	2703.4	2162.5	2830.8	2533.6	2235.2	2268.5	2266.3	2288.7	14	14	14	14	14	14	14
5.09128e+18	FALSE	High	GWHPACFB014753	mRNA=GWHTACFB014753 Gene=GWHGACFB014753 Position=GWHACFB00000003: 158765015-158765063, 158765188-158765255, 158772154-158772264, 158772348-158772434, 158772521-158772729, 158772818-158773093, 158775662-158775758: + Frame=0 OriID=evm.model.Cha03g017580 OriTrascriptID=evm.model.Cha03g017580 OriGeneID=evm.TU.Cha03g017580 OriSeqID=Cha3	0	137.494	58	14	65	13	298	32.1	9.13	223.1	14	96.8	95	106.3	95.1	102.6	97.5	104.2	102.5	100	6162.2	6050.6	6772	6056	6536.1	6210.8	6637.6	6525.4	6366.6	5316.4	5287.4	5406.5	6056	6011.1	5069.1	5377	5395	5536.3	17	17	17	17	17	17	17
-8.8327e+18	FALSE	High	GWHPACFB018212	mRNA=GWHTACFB018212 Gene=GWHGACFB018212 Position=GWHACFB00000005: 65231875-65232122, 65241232-65241445, 65248514-65248597, 65254119-65254187, 65258038-65258121, 65258239-65258391, 65266936-65267022, 65287828-65287932, 65288064-65288186, 65289421-65289573, 65293408-65293473, 65293809-65293892: + Frame=0 OriID=evm.model.Cha05g007080 OriTrascriptID=evm.model.Cha05g007080 OriGeneID=evm.TU.Cha05g00708…	0	137.473	47	19	44	18	489	54.1	8.09	142.95	19	100.6	107.1	98.5	99.1	102.8	98.4	96.5	97.1	99.7	3411.2	3629.5	3337.3	3360.8	3486.1	3336.7	3271.5	3292.9	3380.9	2943	3171.7	2664.4	3360.8	3206.1	2723.3	2650.2	2722.5	2940	23	23	23	23	23	23	23
-8.53948e+18	FALSE	High	GWHPACFB016905	mRNA=GWHTACFB016905 Gene=GWHGACFB016905 Position=GWHACFB00000004: 155187136-155187185, 155187430-155188210: + Frame=0 OriID=evm.model.Cha04g016960 OriTrascriptID=evm.model.Cha04g016960 OriGeneID=evm.TU.Cha04g016960 OriSeqID=Cha4	0	137.452	45	10	56	5	276	29.3	7.2	181.97	10	104.2	99.4	97.9	94.2	103.2	107.4	97.6	97.6	98.7	2917.5	2781.9	2740.6	2636.4	2888.5	3006	2731.8	2732.2	2763.5	2517.1	2431	2188	2636.4	2656.5	2453.4	2213	2258.9	2403.1	8	8	8	8	8	8	8
4.74157e+18	FALSE	High	GWHPACFB003276	mRNA=GWHTACFB003276 Gene=GWHGACFB003276 Position=GWHACFB00000010: 52423828-52424034, 52427456-52427776, 52427863-52428024, 52428111-52428185, 52432014-52432123, 52432254-52432326, 52433622-52433813: + Frame=0 OriID=evm.model.Cha10g006950 OriTrascriptID=evm.model.Cha10g006950 OriGeneID=evm.TU.Cha10g006950 OriSeqID=Cha10	0	137.392	43	15	51	7	379	41.6	7.23	156.66	15	102.2	100.8	97.6	109.6	97.3	107.7	92.4	94.6	97.8	2072.2	2044.4	1979.3	2222.6	1971.9	2183.4	1873.8	1918.2	1983	1787.8	1786.5	1580.2	2222.6	1813.5	1782	1517.9	1585.9	1724.4	8	8	8	8	8	8	8
-8.47871e+18	FALSE	High	GWHPACFB018820	mRNA=GWHTACFB018820 Gene=GWHGACFB018820 Position=GWHACFB00000005: 145205568-145205746, 145206810-145206933, 145207112-145207245, 145207379-145207549, 145208298-145208387, 145208492-145208580, 145209342-145209464, 145209539-145209596, 145209723-145209921, 145210569-145210649, 145211039-145211080, 145211172-145211226, 145215453-145215530, 145215684-145215740, 145215836-145215969, 145216587-14521668…	0	137.149	33	20	41	20	808	89.3	5.17	113.54	20	101	106.8	95.2	99.7	106.2	98.4	97.8	97.8	97.1	5112.6	5404.7	4817.6	5047	5377.8	4980.8	4951.4	4951.3	4917.5	4410.9	4723	3846.2	5047	4945.8	4065.2	4011	4093.6	4276.2	24	24	24	24	24	24	24
3.8098e+18	FALSE	High	GWHPACFB032403	mRNA=GWHTACFB032403 Gene=GWHGACFB032403 Position=GWHACFB00028615: 71207-71417, 72484-73031, 73699-73812, 74334-75635: - Frame=0 OriID=evm.model.ChaUn7421.2 OriTrascriptID=evm.model.ChaUn7421.2 OriGeneID=evm.TU.ChaUn7421.2 OriSeqID=ChaUn7421	0	136.899	28	15	44	15	724	81.6	6.3	121.25	15	96.5	81	104.5	95.4	92	106	111.5	107.1	106.1	3724.3	3128.5	4033.6	3683.1	3550.3	4091.7	4305.6	4134.9	4095	3213.1	2733.9	3220.3	3683.1	3265.1	3339.5	3487.9	3418.6	3560.9	19	19	19	19	19	19	19
1.89687e+18	FALSE	High	GWHPACFB024173	mRNA=GWHTACFB024173 Gene=GWHGACFB024173 Position=GWHACFB00000008: 122249375-122249537, 122263131-122263270, 122263501-122263583, 122266986-122267190, 122267331-122267399, 122267876-122267968: + Frame=0 OriID=evm.model.Cha08g013230 OriTrascriptID=evm.model.Cha08g013230 OriGeneID=evm.TU.Cha08g013230 OriSeqID=Cha8	0	136.825	53	11	50	3	250	27	8.41	182.41	11	107.2	100	100.5	104.2	100.1	100.1	98	98.3	91.6	830	774.6	778.2	806.9	775.5	775.6	758.7	761	709.8	716.1	676.9	621.3	806.9	713.2	633	614.6	629.2	617.2	3	3	3	3	3	3	3
-4.02146e+18	FALSE	High	GWHPACFB002542	mRNA=GWHTACFB002542 Gene=GWHGACFB002542 Position=GWHACFB00000001: 211295015-211295179, 211295516-211295635, 211295854-211295937, 211296026-211296097, 211296873-211296986, 211297149-211297249, 211297343-211297436, 211297547-211297714, 211297908-211297997, 211300687-211300752, 211300880-211300936, 211301760-211301976, 211302104-211302246, 211302692-211302760, 211302920-211302979, 211303092-21130316…	0	136.627	12	16	50	13	1492	168.4	6.67	160.57	16	96.5	87.4	112.5	93.9	93.5	102.7	108	103.9	101.7	4014.8	3638.2	4681.7	3907.8	3890.8	4275.3	4493.4	4326.5	4232.5	3463.8	3179.3	3737.7	3907.8	3578.3	3489.4	3640	3577	3680.5	15	15	15	15	15	15	15
-8.90033e+17	FALSE	High	GWHPACFB001488	mRNA=GWHTACFB001488 Gene=GWHGACFB001488 Position=GWHACFB00000001: 151938882-151939432, 151939916-151940003: - Frame=0 OriID=evm.model.Cha01g014880 OriTrascriptID=evm.model.Cha01g014880 OriGeneID=evm.TU.Cha01g014880 OriSeqID=Cha1	0	136.626	60	10	124	2	212	22.9	6.92	401.39	10	94.3	83.5	104.8	99.8	92.6	127.7	101.2	97.7	98.6	227.3	201.2	252.5	240.6	223.1	307.7	243.8	235.4	237.6	196.1	175.8	201.6	240.6	205.2	251.1	197.5	194.6	206.6	3	3	3	3	3	3	3
-2.45434e+18	FALSE	High	GWHPACFB011984	mRNA=GWHTACFB011984 Gene=GWHGACFB011984 Position=GWHACFB00000002: 108710475-108710589, 108717469-108717529, 108717920-108717997, 108718140-108718211, 108718313-108718394, 108718632-108718737, 108718820-108718896, 108719749-108719793, 108719895-108719978, 108730538-108730627, 108730774-108730853, 108730956-108731049, 108732687-108732775, 108732862-108732950, 108734256-108734385, 108734503-10873462…	0	136.611	20	17	34	14	1031	113.9	6.25	120.94	17	100.5	109	97.1	101.8	104.7	93.8	97.3	98	97.8	3555	3858	3434.5	3601.6	3705.3	3317.9	3443.3	3467.8	3459.8	3067.1	3371.4	2742	3601.6	3407.7	2708	2789.3	2867.1	3008.6	17	17	17	17	17	17	17
3.20729e+18	FALSE	High	GWHPACFB001342	mRNA=GWHTACFB001342 Gene=GWHGACFB001342 Position=GWHACFB00000001: 140445179-140445254, 140446403-140446548, 140446790-140447008, 140447675-140447887, 140448583-140448879: + Frame=0 OriID=evm.model.Cha01g013440 OriTrascriptID=evm.model.Cha01g013440 OriGeneID=evm.TU.Cha01g013440 OriSeqID=Cha1	0	136.354	48	15	56	15	316	36	6.96	158.67	15	94.9	108.1	98.5	95.9	102.7	93.2	96.2	100.5	110.1	5646.2	6434.2	5858.6	5706.8	6109	5543.9	5722.9	5980.2	6554.7	4871.3	5622.6	4677.3	5706.8	5618.3	4524.8	4636	4944.3	5699.8	19	19	19	19	19	19	19
-4.21541e+18	FALSE	High	GWHPACFB001377	mRNA=GWHTACFB001377 Gene=GWHGACFB001377 Position=GWHACFB00000001: 143184007-143184285, 143188265-143188357, 143188475-143188687, 143189436-143189615, 143189701-143190657: + Frame=0 OriID=evm.model.Cha01g013770 OriTrascriptID=evm.model.Cha01g013770 OriGeneID=evm.TU.Cha01g013770 OriSeqID=Cha1	0	136.171	29	12	49	12	573	64.7	7.94	165.76	12	95.2	90.7	119.5	110.1	87.3	114	102.4	94.1	86.7	4219.8	4022	5295.5	4881	3872	5052	4539.3	4171.5	3843.5	3640.6	3514.7	4227.7	4881	3561	4123.3	3677.2	3448.9	3342.2	15	15	15	15	15	15	15
6.6296e+18	FALSE	High	GWHPACFB013875	mRNA=GWHTACFB013875 Gene=GWHGACFB013875 Position=GWHACFB00000003: 106676490-106676556, 106676990-106677048, 106677213-106677294, 106677888-106678029, 106678482-106678530, 106678727-106678909, 106684254-106684328, 106684450-106684635, 106685574-106685662, 106685766-106686312: + Frame=0 OriID=evm.model.Cha03g008770 OriTrascriptID=evm.model.Cha03g008770 OriGeneID=evm.TU.Cha03g008770 OriSeqID=Cha3	0	136.022	34	15	56	5	492	54.1	6.39	179.73	15	105.5	108.9	95.5	100.1	98.8	101.5	98.5	95.5	95.6	1559.2	1608.7	1411.5	1479.2	1460.2	1499.1	1455.7	1410.2	1412.1	1345.2	1405.8	1126.9	1479.2	1342.9	1223.5	1179.2	1165.9	1227.9	5	5	5	5	5	5	5
6.51297e+17	FALSE	High	GWHPACFB007691	mRNA=GWHTACFB007691 Gene=GWHGACFB007691 Position=GWHACFB00000013: 70910757-70912424, 70920497-70920715: - Frame=0 OriID=evm.model.Cha13g007360 OriTrascriptID=evm.model.Cha13g007360 OriGeneID=evm.TU.Cha13g007360 OriSeqID=Cha13	0	136.014	30	16	48	12	628	71.7	9.13	150.78	16	92.9	107.2	88	116.5	99.2	86.3	89.2	100.5	120.3	3218.1	3713.3	3048	4035.2	3438.2	2990.2	3090.7	3482	4169.5	2776.4	3244.9	2433.4	4035.2	3162	2440.5	2503.7	2878.8	3625.7	13	13	13	13	13	13	13
-2.26385e+17	FALSE	High	GWHPACFB032242	mRNA=GWHTACFB032242 Gene=GWHGACFB032242 Position=GWHACFB00028425: 41096-41247, 41434-41677, 41782-41931, 42758-42815, 42971-43063, 43983-44081, 45625-45716, 47439-47498, 47600-47863: + Frame=0 OriID=evm.model.ChaUn7101.2 OriTrascriptID=evm.model.ChaUn7101.2 OriGeneID=evm.TU.ChaUn7101.2 OriSeqID=ChaUn7101	0	135.988	49	17	44	9	403	44.4	8.28	147.6	17	105.3	94.8	95.2	102.3	99.8	101.1	97.7	101.1	102.8	3500.9	3152.6	3164.4	3400.8	3318.4	3361.2	3247.8	3363.3	3417.9	3020.4	2754.9	2526.3	3400.8	3051.8	2743.3	2631	2780.7	2972.1	11	11	11	11	11	11	11
-4.3997e+18	FALSE	High	GWHPACFB014237	mRNA=GWHTACFB014237 Gene=GWHGACFB014237 Position=GWHACFB00000003: 126077361-126078245, 126079532-126079633: + Frame=0 OriID=evm.model.Cha03g012420 OriTrascriptID=evm.model.Cha03g012420 OriGeneID=evm.TU.Cha03g012420 OriSeqID=Cha3	0	135.971	45	13	50	7	328	36.1	7.42	173.3	13	98.5	105.3	102	102.6	102.7	95.8	97	98.8	97.2	2106.2	2251.3	2180.8	2192.9	2194.9	2047.7	2074.2	2111.7	2077.2	1817.1	1967.3	1741.1	2192.9	2018.6	1671.3	1680.3	1745.9	1806.3	9	9	9	9	9	9	9
-7.7865e+18	FALSE	High	GWHPACFB002957	mRNA=GWHTACFB002957 Gene=GWHGACFB002957 Position=GWHACFB00000010: 23070621-23070943, 23074451-23074534, 23074625-23074685, 23074818-23074905, 23075411-23075472, 23075667-23075732, 23075904-23075967, 23076131-23076183: + Frame=0 OriID=evm.model.Cha10g003760 OriTrascriptID=evm.model.Cha10g003760 OriGeneID=evm.TU.Cha10g003760 OriSeqID=Cha10	0	135.842	38	10	59	8	266	29.9	6.23	186.46	10	119	103.9	115.1	90.2	87.8	101.7	105.6	90.9	85.7	6514.4	5692.3	6304.4	4941.1	4809.4	5571.3	5783.5	4977.6	4691.5	5620.3	4974.3	5033.2	4941.1	4423.1	4547.1	4685.1	4115.3	4079.6	12	12	12	12	12	12	12
3.86026e+17	FALSE	High	GWHPACFB013611	mRNA=GWHTACFB013611 Gene=GWHGACFB013611 Position=GWHACFB00000003: 84479556-84479651, 84479742-84479795, 84494034-84494168, 84496167-84496247, 84496608-84496676, 84496762-84496833, 84496936-84497025, 84497111-84497191, 84497911-84498029, 84498347-84498512, 84500528-84500657, 84500810-84501306: - Frame=0 OriID=evm.model.Cha03g006160 OriTrascriptID=evm.model.Cha03g006160 OriGeneID=evm.TU.Cha03g00616…	0	135.61	34	16	39	16	529	59.5	5	125.14	16	100.5	101.2	101.9	94.6	103.6	93.9	103.8	100.6	99.9	4879.6	4910	4945.5	4590.1	5028.4	4557.6	5041	4884.8	4850.2	4209.9	4290.7	3948.3	4590.1	4624.5	3719.8	4083.6	4038.6	4217.6	19	19	19	19	19	19	19
1.8417e+18	FALSE	High	GWHPACFB013926	mRNA=GWHTACFB013926 Gene=GWHGACFB013926 Position=GWHACFB00000003: 110522931-110523131, 110525254-110526579: + Frame=0 OriID=evm.model.Cha03g009310 OriTrascriptID=evm.model.Cha03g009310 OriGeneID=evm.TU.Cha03g009310 OriSeqID=Cha3	0	135.575	31	13	50	12	508	55.6	5.87	158.08	13	105	96.1	99.8	96.3	102.7	97.7	103.7	100.6	98	5131.1	4695.8	4874.6	4705.9	5017.2	4771.7	5064.8	4915.6	4787.7	4426.9	4103.5	3891.7	4705.9	4614.2	3894.5	4102.9	4064.1	4163.3	18	18	18	18	18	18	18
4.34852e+16	FALSE	High	GWHPACFB026730	mRNA=GWHTACFB026730 Gene=GWHGACFB026730 Position=GWHACFB00000292: 5650-5736, 5908-5973, 6063-6092, 6987-7082, 7276-7326, 7419-7485, 7569-7663, 7781-7862, 8587-8636, 8723-8773, 8906-9004, 19756-19839, 19935-20045, 22417-22566, 22790-22907, 24358-24500: - Frame=0 OriID=evm.model.ChaUn10320.2 OriTrascriptID=evm.model.ChaUn10320.2 OriGeneID=evm.TU.ChaUn10320.2 OriSeqID=ChaUn10320	0	135.285	33	11	41	10	459	49.6	7.33	170.72	11	98.7	94.5	96.3	100.5	107.5	102	97.7	100.3	102.5	3967.7	3798.1	3872.2	4042.6	4320.9	4100.6	3930.5	4033.6	4123	3423.1	3319	3091.4	4042.6	3973.8	3346.8	3184	3334.9	3585.3	14	14	14	14	14	14	14
-4.55707e+18	FALSE	High	GWHPACFB023254	mRNA=GWHTACFB023254 Gene=GWHGACFB023254 Position=GWHACFB00000008: 29603525-29603635, 29605144-29605284, 29607448-29607506, 29607715-29607805, 29608110-29608192, 29608300-29608364, 29609723-29609806, 29609902-29609967, 29610050-29610108, 29610884-29610956, 29611099-29611202, 29615147-29615181, 29615268-29615324, 29616543-29616601, 29617024-29617223: - Frame=0 OriID=evm.model.Cha08g004040 OriTrascr…	0	135.27	31	11	61	9	428	47	4.93	205.55	11	93.2	82.8	114.1	88.9	103.4	103.5	114.3	101.4	98.4	5027.9	4469.2	6155.7	4795.6	5577.6	5581.4	6166.6	5473.1	5309.5	4337.8	3905.5	4914.5	4795.6	5129.6	4555.4	4995.4	4525	4617	12	12	12	12	12	12	12
2.728e+18	FALSE	High	GWHPACFB020438	mRNA=GWHTACFB020438 Gene=GWHGACFB020438 Position=GWHACFB00000006: 117018207-117018263, 117018363-117018431, 117019102-117019215, 117019308-117019397, 117019655-117019732, 117025391-117025442, 117025525-117025595, 117025697-117025751, 117026047-117026097, 117026257-117026316, 117027149-117027224, 117028764-117028806, 117029942-117030109: - Frame=0 OriID=evm.model.Cha06g012500 OriTrascriptID=evm.mo…	0	135.096	45	13	46	13	327	36.2	8.82	164.39	13	104.3	103.4	100.2	100.2	94	99.6	100.1	100.2	98.1	6034.5	5979.9	5797.7	5799.9	5436.1	5762.3	5789	5799.1	5674.3	5206.3	5225.6	4628.7	5799.9	4999.4	4703	4689.5	4794.5	4934.3	15	15	15	15	15	15	15
-5.79589e+18	FALSE	High	GWHPACFB012904	mRNA=GWHTACFB012904 Gene=GWHGACFB012904 Position=GWHACFB00000002: 164878392-164878904, 164879030-164879269, 164880088-164880219, 164880297-164880351, 164880588-164880724, 164880824-164880961, 164883001-164883191, 164883313-164883391: - Frame=0 OriID=evm.model.Cha02g018560 OriTrascriptID=evm.model.Cha02g018560 OriGeneID=evm.TU.Cha02g018560 OriSeqID=Cha2	0	134.972	34	17	60	4	494	56.1	8.81	187.93	17	102.3	104.1	93.5	102.9	100.3	97.8	96.4	100	102.6	1923.6	1957.4	1758.5	1934.3	1884.6	1838.7	1813	1880.1	1928.7	1659.6	1710.5	1403.9	1934.3	1733.2	1500.7	1468.7	1554.4	1677.2	6	6	6	6	6	6	6
-3.17145e+18	FALSE	High	GWHPACFB001282	mRNA=GWHTACFB001282 Gene=GWHGACFB001282 Position=GWHACFB00000001: 134040401-134040904, 134042670-134042792, 134043932-134044048, 134044925-134044945: + Frame=0 OriID=evm.model.Cha01g012820 OriTrascriptID=evm.model.Cha01g012820 OriGeneID=evm.TU.Cha01g012820 OriSeqID=Cha1	0	134.541	63	15	104	9	254	28.7	4.94	272.54	15	94.8	100.1	104	97.4	101.4	100.1	103.1	100.6	98.5	2955.2	3121.1	3244.5	3035.8	3162.9	3122.1	3216.2	3136.3	3070.2	2549.6	2727.4	2590.3	3035.8	2908.8	2548.2	2605.4	2593	2669.8	10	10	10	10	10	10	10
4.79879e+18	FALSE	High	GWHPACFB002049	mRNA=GWHTACFB002049 Gene=GWHGACFB002049 Position=GWHACFB00000001: 186342705-186343850, 186352201-186352251, 186352664-186352747, 186353174-186353278, 186353373-186353498, 186353606-186353677, 186353892-186354002, 186356315-186356374, 186356932-186357045, 186357188-186357241, 186357570-186357695, 186360764-186361164, 186367338-186367425: - Frame=0 OriID=evm.model.Cha01g020490 OriTrascriptID=evm.mo…	0	134.428	16	11	49	10	845	93.6	6.29	165.88	11	101.1	101.7	99.7	102.2	104.1	98.1	96	96.8	100.2	4188.7	4212	4128.1	4234	4310.7	4063.6	3976.5	4009	4151.9	3613.8	3680.7	3295.7	4234	3964.4	3316.6	3221.3	3314.5	3610.4	13	13	13	13	13	13	13
-6.83061e+17	FALSE	High	GWHPACFB005062	mRNA=GWHTACFB005062 Gene=GWHGACFB005062 Position=GWHACFB00000011: 74377539-74377681, 74377770-74377830, 74377951-74378024, 74378542-74378623, 74378713-74379000: - Frame=0 OriID=evm.model.Cha11g009200 OriTrascriptID=evm.model.Cha11g009200 OriGeneID=evm.TU.Cha11g009200 OriSeqID=Cha11	0	134.283	62	12	67	12	215	23.9	9.07	165.77	12	96.7	98.5	104.7	90.9	102.6	95.4	101.3	105.3	104.7	5821.4	5932.2	6301.7	5470	6173.5	5740.1	6097.9	6340.1	6301	5022.4	5183.9	5031	5470	5677.6	4684.9	4939.8	5241.8	5479.2	19	19	19	19	19	19	19
-3.77922e+18	FALSE	High	GWHPACFB000268	mRNA=GWHTACFB000268 Gene=GWHGACFB000268 Position=GWHACFB00000001: 16822909-16823102, 16841285-16841287, 16842576-16844302, 16845835-16846214: - Frame=0 OriID=evm.model.Cha01g002680 OriTrascriptID=evm.model.Cha01g002680 OriGeneID=evm.TU.Cha01g002680 OriSeqID=Cha1	0	134.271	26	16	35	10	767	84.1	6.77	120.8	16	92.4	108.1	78.7	107.8	130.4	88.3	99.8	90.8	103.7	1984.7	2322.9	1689.7	2316.2	2802	1897.4	2144.1	1949.8	2228.1	1712.3	2029.9	1349	2316.2	2576.9	1548.6	1736.9	1612	1937.5	10	10	10	10	10	10	10
9.2221e+18	FALSE	High	GWHPACFB011698	mRNA=GWHTACFB011698 Gene=GWHGACFB011698 Position=GWHACFB00000002: 64458938-64458941, 64464324-64465168: - Frame=0 OriID=evm.model.Cha02g006540 OriTrascriptID=evm.model.Cha02g006540 OriGeneID=evm.TU.Cha02g006540 OriSeqID=Cha2	0	134.108	48	13	124	6	282	31.1	5.48	288.54	13	81.6	79.9	121	91.7	107.9	108.5	103.4	98.1	108.1	2468.7	2418.3	3660.9	2774.8	3264	3282.3	3129.5	2967.6	3270.9	2129.9	2113.3	2922.7	2774.8	3001.8	2678.9	2535.1	2453.5	2844.3	9	9	9	9	9	9	9
2.78629e+18	FALSE	High	GWHPACFB015268	mRNA=GWHTACFB015268 Gene=GWHGACFB015268 Position=GWHACFB00000004: 4681454-4682669, 4686456-4686601, 4686776-4686843, 4687026-4687128, 4687451-4687566, 4694098-4695685: + Frame=0 OriID=evm.model.Cha04g000590 OriTrascriptID=evm.model.Cha04g000590 OriGeneID=evm.TU.Cha04g000590 OriSeqID=Cha4	0	134.023	22	16	35	16	1078	117.6	6.7	122.72	16	101.2	105.1	101	103.3	103.6	101.5	93.8	97.9	92.6	3709.3	3851.6	3700.8	3783.2	3795.8	3719.6	3436.1	3586.8	3390.9	3200.2	3365.8	2954.6	3783.2	3490.9	3035.8	2783.5	2965.5	2948.7	19	19	19	19	19	19	19
-2.61422e+18	FALSE	High	GWHPACFB016853	mRNA=GWHTACFB016853 Gene=GWHGACFB016853 Position=GWHACFB00000004: 151180919-151182034, 151182404-151182476, 151182566-151182687, 151185385-151185666, 151185782-151186159, 151246668-151246777, 151249939-151250167, 151250661-151251206: + Frame=0 OriID=evm.model.Cha04g016440 OriTrascriptID=evm.model.Cha04g016440 OriGeneID=evm.TU.Cha04g016440 OriSeqID=Cha4	0	133.768	20	17	40	2	951	104.6	6.33	142.53	17	102.5	112.9	91.2	99.7	106.7	99.3	90.9	92.9	103.9	105.8	116.6	94.2	102.9	110.1	102.6	93.8	95.9	107.3	91.3	101.9	75.2	102.9	101.3	83.7	76	79.3	93.3	2	2	2	2	2	2	2
-5.71764e+18	FALSE	High	GWHPACFB032204	mRNA=GWHTACFB032204 Gene=GWHGACFB032204 Position=GWHACFB00028387: 55960-56163, 56383-56523, 56628-56790, 58275-58690: + Frame=0 OriID=evm.model.ChaUn7044.3 OriTrascriptID=evm.model.ChaUn7044.3 OriGeneID=evm.TU.ChaUn7044.3 OriSeqID=ChaUn7044	0	133.621	36	10	120	9	307	33.3	8.92	340.41	10	89.3	88.2	120.5	107	97.2	99.3	98.7	111.5	88.3	6710.7	6626.6	9052.7	8039.9	7307.6	7463.4	7414.1	8381.8	6631.9	5789.7	5790.7	7227.3	8039.9	6720.6	6091.4	6006	6929.8	5767	10	10	10	10	10	10	10
2.6689e+18	FALSE	High	GWHPACFB012855	mRNA=GWHTACFB012855 Gene=GWHGACFB012855 Position=GWHACFB00000002: 163012597-163012653, 163013469-163013551, 163013960-163014133, 163014251-163014383, 163014548-163014632, 163015342-163015465, 163015723-163015792, 163017029-163017055, 163017287-163017514: - Frame=0 OriID=evm.model.Cha02g018040 OriTrascriptID=evm.model.Cha02g018040 OriGeneID=evm.TU.Cha02g018040 OriSeqID=Cha2	0	133.59	40	13	49	4	326	34.7	7.88	167.48	13	99.8	103.9	102.2	96.3	97.1	99.5	100.7	99.3	101.1	1436.2	1495.7	1471.3	1386.8	1397.8	1432.5	1450.2	1429.9	1455.1	1239.1	1307	1174.6	1386.8	1285.5	1169.2	1174.8	1182.2	1265.3	5	5	5	5	5	5	5
3.53112e+18	FALSE	High	GWHPACFB007941	mRNA=GWHTACFB007941 Gene=GWHGACFB007941 Position=GWHACFB00000013: 83711242-83711298, 83711454-83711668, 83712518-83712879, 83714625-83714686, 83715361-83715444, 83716565-83716681: - Frame=0 OriID=evm.model.Cha13g009780 OriTrascriptID=evm.model.Cha13g009780 OriGeneID=evm.TU.Cha13g009780 OriSeqID=Cha13	0	133.561	57	14	59	6	298	31.8	9.29	223.27	14	95.4	94.9	93.3	104.1	108.6	97.3	91.1	102	113.4	2694.2	2681.8	2635	2941.1	3069.5	2748.7	2573.2	2881.4	3202.7	2324.4	2343.5	2103.7	2941.1	2822.9	2243.4	2084.5	2382.3	2785	7	7	7	7	7	7	7
4.23532e+18	FALSE	High	GWHPACFB009207	mRNA=GWHTACFB009207 Gene=GWHGACFB009207 Position=GWHACFB00000014: 56753256-56753555, 56754124-56754327, 56754406-56754595, 56754877-56755277, 56755570-56755662, 56756136-56756315, 56756427-56756490, 56756638-56756849, 56756929-56757021, 56757162-56757341, 56757462-56757597, 56758590-56758840, 56759052-56759165, 56760484-56760681, 56763775-56763861: - Frame=0 OriID=evm.model.Cha14g008180 OriTrascr…	0	133.293	23	18	52	5	900	100.1	5.1	156.82	18	108.2	97.7	92.1	101.3	104.1	98.2	94.2	98.8	105.3	1425.4	1287.5	1213	1334.7	1371.7	1292.9	1241.2	1300.7	1387.2	1229.8	1125.1	968.4	1334.7	1261.5	1055.2	1005.5	1075.4	1206.3	7	7	7	7	7	7	7
2.34053e+18	FALSE	High	GWHPACFB026112	mRNA=GWHTACFB026112 Gene=GWHGACFB026112 Position=GWHACFB00000009: 125793901-125794175, 125798407-125798478, 125798788-125798896, 125799628-125799807: + Frame=0 OriID=evm.model.Cha09g013690 OriTrascriptID=evm.model.Cha09g013690 OriGeneID=evm.TU.Cha09g013690 OriSeqID=Cha9	0	133.2	58	9	39	9	211	23.9	5.69	137.47	9	107.4	103.5	100.9	97.2	92.4	101	107.1	99.5	91	3633.1	3503.6	3416	3289.3	3128.5	3418.5	3623.5	3367.1	3079.1	3134.5	3061.7	2727.2	3289.3	2877.2	2790.1	2935.3	2783.8	2677.5	12	12	12	12	12	12	12
-3.0706e+18	FALSE	High	GWHPACFB000761	mRNA=GWHTACFB000761 Gene=GWHGACFB000761 Position=GWHACFB00000001: 62398834-62399273, 62402017-62402071: + Frame=0 OriID=evm.model.Cha01g007610 OriTrascriptID=evm.model.Cha01g007610 OriGeneID=evm.TU.Cha01g007610 OriSeqID=Cha1	0	133.168	76	12	78	12	164	18.3	4.98	205.17	12	95.1	103.4	112.3	88	103.6	94	109.2	97.9	96.6	6972.4	7578.8	8233	6453.3	7594.2	6890.6	8006.6	7176.7	7084.1	6015.4	6622.8	6572.9	6453.3	6984.2	5623.9	6486	5933.5	6160.2	17	17	17	17	17	17	17
-1.64245e+18	FALSE	High	GWHPACFB028354	mRNA=GWHTACFB028354 Gene=GWHGACFB028354 Position=GWHACFB00004416: 50669-50761, 50864-51004, 51458-51756, 53023-53353: - Frame=0 OriID=evm.model.ChaUn14704.1 OriTrascriptID=evm.model.ChaUn14704.1 OriGeneID=evm.TU.ChaUn14704.1 OriSeqID=ChaUn14704	0	133.073	25	6	48	6	287	30.7	8.41	196.44	6	108.7	93.3	98.4	112.9	87.5	111.6	101.9	93.7	92.1	4890.9	4199.9	4428.4	5081.6	3939.2	5023.7	4584.9	4215.4	4145.6	4219.6	3670.1	3535.5	5081.6	3622.8	4100.2	3714.1	3485.2	3604.9	12	12	12	12	12	12	12
-8.15841e+18	FALSE	High	GWHPACFB031238	mRNA=GWHTACFB031238 Gene=GWHGACFB031238 Position=GWHACFB00027414: 66110-67445, 67467-67552: + Frame=0 OriID=evm.model.ChaUn4824.3 OriTrascriptID=evm.model.ChaUn4824.3 OriGeneID=evm.TU.ChaUn4824.3 OriSeqID=ChaUn4824	0	133.047	37	12	39	3	473	52.3	6	138.39	12	94.9	108.5	98.4	95.7	113.7	92.6	97.6	100.6	97.9	932.6	1066.4	967.7	940.7	1117.6	910.6	959.9	988.9	962.8	804.6	931.9	772.6	940.7	1027.8	743.2	777.6	817.6	837.2	5	5	5	5	5	5	5
-2.7569e+18	FALSE	High	GWHPACFB003697	mRNA=GWHTACFB003697 Gene=GWHGACFB003697 Position=GWHACFB00000010: 111821473-111821751, 111822668-111822937, 111824064-111824154, 111824283-111824392, 111824520-111824789, 111828381-111828545: - Frame=0 OriID=evm.model.Cha10g011160 OriTrascriptID=evm.model.Cha10g011160 OriGeneID=evm.TU.Cha10g011160 OriSeqID=Cha10	0	132.858	43	14	50	9	394	42.8	7.36	154	14	97.7	103.7	97.3	105	96.5	106.5	94	97.4	101.9	3601.7	3822.9	3585.1	3868.7	3558	3924.8	3463.5	3589.3	3756.6	3107.4	3340.7	2862.2	3868.7	3272.2	3203.3	2805.7	2967.5	3266.7	10	10	10	10	10	10	10
-1.92184e+18	FALSE	High	GWHPACFB025704	mRNA=GWHTACFB025704 Gene=GWHGACFB025704 Position=GWHACFB00000009: 98473947-98474183, 98476183-98476360, 98477719-98477885, 98478145-98478224, 98478803-98479016: + Frame=0 OriID=evm.model.Cha09g009560 OriTrascriptID=evm.model.Cha09g009560 OriGeneID=evm.TU.Cha09g009560 OriSeqID=Cha9	0	132.843	59	16	52	9	292	32.5	6.55	163.35	16	101.7	108.7	108.8	96.2	97	95.1	103	99.3	90.1	2043.1	2184.2	2185.3	1933.5	1949.8	1911.7	2068.8	1996.1	1811	1762.7	1908.7	1744.7	1933.5	1793.2	1560.3	1675.9	1650.3	1574.8	11	11	11	11	11	11	11
4.56267e+18	FALSE	High	GWHPACFB028996	mRNA=GWHTACFB028996 Gene=GWHGACFB028996 Position=GWHACFB00006952: 13236-13639, 15883-16075, 16699-17016: + Frame=0 OriID=evm.model.ChaUn17267.1 OriTrascriptID=evm.model.ChaUn17267.1 OriGeneID=evm.TU.ChaUn17267.1 OriSeqID=ChaUn17267	0	132.758	54	10	46	10	304	32.9	5.4	164.32	10	93	89.4	109.8	92.1	100.7	103.3	110.5	100	101.2	3549.9	3412.3	4187.6	3513.4	3841.9	3941.7	4214	3815	3860.8	3062.7	2981.9	3343.2	3513.4	3533.3	3217.1	3413.7	3154.1	3357.3	11	11	11	11	11	11	11
-7.44774e+18	FALSE	High	GWHPACFB025635	mRNA=GWHTACFB025635 Gene=GWHGACFB025635 Position=GWHACFB00000009: 93496308-93496622, 93498395-93498702, 93500416-93500786, 93501061-93501164, 93502476-93502604, 93508733-93508777: - Frame=0 OriID=evm.model.Cha09g008880 OriTrascriptID=evm.model.Cha09g008880 OriGeneID=evm.TU.Cha09g008880 OriSeqID=Cha9	0	132.592	40	14	61	14	423	47.8	5.07	197.51	14	97.1	99.7	107.6	93.3	113.3	92.9	103.5	99.7	93	5554	5700.2	6154	5336.3	6481.1	5311.6	5922	5705	5317.5	4791.7	4981.2	4913.1	5336.3	5960.5	4335.2	4797.3	4716.7	4624	16	16	16	16	16	16	16
-1.66121e+18	FALSE	High	GWHPACFB004149	mRNA=GWHTACFB004149 Gene=GWHGACFB004149 Position=GWHACFB00000011: 3642005-3642139, 3642231-3642266, 3642380-3642493, 3642872-3643090, 3643209-3643334, 3643432-3643506, 3643596-3643600, 3643702-3643858, 3643989-3644069, 3644151-3644204: - Frame=0 OriID=evm.model.Cha11g000090 OriTrascriptID=evm.model.Cha11g000090 OriGeneID=evm.TU.Cha11g000090 OriSeqID=Cha11	0	132.537	38	9	56	9	333	36.9	6.74	183.7	9	100.4	80.3	96.2	86.6	101.1	105.2	121	103.7	105.5	6103.2	4879.3	5845.2	5262.5	6148	6394.9	7354.1	6303.9	6413.4	5265.5	4263.8	4666.6	5262.5	5654.1	5219.3	5957.4	5211.9	5577	12	12	12	12	12	12	12
7.75836e+18	FALSE	High	GWHPACFB000740	mRNA=GWHTACFB000740 Gene=GWHGACFB000740 Position=GWHACFB00000001: 57980294-57980666, 57996075-57996931, 57998645-57998806, 57998910-57999142, 57999368-57999455, 57999582-57999797: + Frame=0 OriID=evm.model.Cha01g007420 OriTrascriptID=evm.model.Cha01g007420 OriGeneID=evm.TU.Cha01g007420 OriSeqID=Cha1	0	131.841	20	14	77	14	642	71.7	4.98	254.63	14	92.6	92.8	104.7	93.2	96.3	97.8	108.9	104.4	109.3	7934.4	7950.1	8970.7	7978.8	8247.6	8372	9327.3	8940.6	9359.7	6845.4	6947.3	7161.9	7978.8	7585.1	6833	7555.8	7391.8	8139	18	18	18	18	18	18	18
3.07598e+18	FALSE	High	GWHPACFB002494	mRNA=GWHTACFB002494 Gene=GWHGACFB002494 Position=GWHACFB00000001: 209855095-209855268, 209855387-209855472, 209855652-209855718, 209855817-209856003, 209856643-209856800, 209856896-209856964, 209857223-209857281, 209857608-209857644, 209858251-209858322, 209858797-209858944, 209859195-209859290, 209859694-209859764, 209860690-209860805, 209861805-209861885, 209867176-209867218, 209867515-20986848…	0	131.638	24	15	50	10	811	91.1	5.25	176.59	15	110	100.3	93.6	106.6	97	102.8	89.2	94.2	106.3	4436.7	4045.6	3776.7	4300.3	3913	4146.4	3596.8	3798.6	4285.4	3827.8	3535.3	3015.2	4300.3	3598.7	3384.2	2913.7	3140.6	3726.5	14	14	14	14	14	14	14
-8.52411e+18	FALSE	High	GWHPACFB009237	mRNA=GWHTACFB009237 Gene=GWHGACFB009237 Position=GWHACFB00000014: 58376128-58376211, 58376426-58376525, 58376672-58376799, 58377765-58377932, 58378054-58378169, 58379667-58379819, 58379906-58380049, 58382604-58383090: - Frame=0 OriID=evm.model.Cha14g008570 OriTrascriptID=evm.model.Cha14g008570 OriGeneID=evm.TU.Cha14g008570 OriSeqID=Cha14	0	131.422	39	15	34	8	459	52.2	5.6	113.64	15	103.2	98.8	96.9	106.5	97	105.3	104.1	95.6	92.6	1670.8	1599	1567.8	1724.2	1570.1	1703.7	1684.9	1546.6	1499.5	1441.5	1397.3	1251.7	1724.2	1444	1390.5	1364.9	1278.7	1303.9	8	8	8	8	8	8	8
8.1757e+18	FALSE	High	GWHPACFB008264	mRNA=GWHTACFB008264 Gene=GWHGACFB008264 Position=GWHACFB00000013: 106330371-106330625, 106330782-106330932, 106331038-106331162, 106332202-106333197: - Frame=0 OriID=evm.model.Cha13g013070 OriTrascriptID=evm.model.Cha13g013070 OriGeneID=evm.TU.Cha13g013070 OriSeqID=Cha13	0	131.243	34	17	72	16	508	57.7	5.19	211.48	17	97.7	107.4	99.6	96.8	100.9	100.2	102.4	101	93.9	6081	6680.7	6195.6	6024.9	6275.1	6232.8	6372.2	6286.3	5842.4	5246.4	5838	4946.3	6024.9	5771	5087	5162	5197.3	5080.4	19	19	19	19	19	19	19
8.29084e+18	FALSE	High	GWHPACFB019511	mRNA=GWHTACFB019511 Gene=GWHGACFB019511 Position=GWHACFB00000006: 26751820-26751912, 26753321-26753490, 26756177-26756387, 26757968-26758133, 26758308-26758437, 26758746-26758860, 26758956-26759113, 26759241-26759364, 26759661-26759711, 26759812-26759894, 26762944-26763028, 26763112-26763213, 26763350-26763448, 26767071-26767181, 26767264-26767347, 26767423-26767563, 26768709-26768801, 26768916-2…	0	131.148	20	23	50	22	1237	136.6	5.96	134.23	23	101	106.6	95.4	101.5	103.7	99.1	97.7	96.7	98.4	5590	5901.2	5281.1	5621.9	5739.3	5485.6	5406.4	5354.2	5446.8	4822.8	5156.8	4216.2	5621.9	5278.3	4477.2	4379.6	4426.7	4736.4	24	24	24	24	24	24	24
-2.73671e+18	FALSE	High	GWHPACFB003919	mRNA=GWHTACFB003919 Gene=GWHGACFB003919 Position=GWHACFB00000010: 132247847-132247969, 132249179-132249565: + Frame=0 OriID=evm.model.Cha10g013380 OriTrascriptID=evm.model.Cha10g013380 OriGeneID=evm.TU.Cha10g013380 OriSeqID=Cha10	0	130.837	56	8	53	8	169	19.3	4.81	177.47	8	113.4	100	96.9	100.9	91.5	105.5	100.2	99	92.7	6860.6	6049.2	5860.4	6102.2	5534.7	6378.8	6062.6	5985.7	5606.4	5919	5286.2	4678.7	6102.2	5090.1	5206.2	4911.2	4948.8	4875.2	13	13	13	13	13	13	13
7.27618e+18	FALSE	High	GWHPACFB003161	mRNA=GWHTACFB003161 Gene=GWHGACFB003161 Position=GWHACFB00000010: 42945550-42945664, 42951098-42951166, 42952071-42952276, 42955352-42955477, 42973035-42973158, 42973432-42973505, 42974345-42974389, 42975030-42975080, 42975176-42975244, 42975390-42975448, 42975678-42975747, 42976786-42976866, 42976950-42977036, 42982772-42982894, 42992236-42992298, 42996777-42996854, 42997095-42997240, 42998685-4…	0	130.796	41	14	39	14	552	57.7	7.9	128.52	14	99.6	103.9	99.3	98.1	98.4	101.2	103.6	98.4	97.5	3914.6	4085.2	3905.6	3856.1	3869	3978	4074.3	3868.5	3831.5	3377.3	3569.9	3118.1	3856.1	3558.2	3246.7	3300.5	3198.4	3331.8	14	14	14	14	14	14	14
1.18051e+18	FALSE	High	GWHPACFB019266	mRNA=GWHTACFB019266 Gene=GWHGACFB019266 Position=GWHACFB00000006: 5341255-5341383, 5342504-5342635, 5343993-5344343, 5344800-5345046, 5345276-5345352, 5347229-5347303, 5347650-5347751, 5347877-5347995, 5358256-5358379, 5358478-5358528, 5358625-5358723, 5360062-5360172: - Frame=0 OriID=evm.model.Cha06g000770 OriTrascriptID=evm.model.Cha06g000770 OriGeneID=evm.TU.Cha06g000770 OriSeqID=Cha6	0	130.708	45	21	44	17	538	61.6	6.73	112.17	21	104.5	99	99.5	100.1	102.7	100	99.2	98	96.8	4599.1	4357.3	4376.1	4405.3	4519.2	4401.2	4366.4	4313.9	4260.1	3967.9	3807.7	3493.7	4405.3	4156.2	3592.1	3537.1	3566.6	3704.5	20	20	20	20	20	20	20
-3.31285e+18	FALSE	High	GWHPACFB017421	mRNA=GWHTACFB017421 Gene=GWHGACFB017421 Position=GWHACFB00000004: 182505151-182505747, 182505910-182506342, 182506438-182507306, 182507592-182508386, 182510252-182510469, 182510722-182511094: - Frame=0 OriID=evm.model.Cha04g022150 OriTrascriptID=evm.model.Cha04g022150 OriGeneID=evm.TU.Cha04g022150 OriSeqID=Cha4	0	130.559	24	22	48	10	1094	121.3	5.38	141.57	22	100.7	107.5	96.4	100.9	103.2	98.6	98	94.9	99.7	1944.6	2076.6	1862.3	1947.9	1993.8	1904.3	1893.6	1833.8	1925.2	1677.7	1814.7	1486.8	1947.9	1833.6	1554.2	1534	1516.1	1674.1	11	11	11	11	11	11	11
-2.92128e+18	FALSE	High	GWHPACFB007151	mRNA=GWHTACFB007151 Gene=GWHGACFB007151 Position=GWHACFB00000013: 25501794-25501943, 25504689-25505315, 25558641-25558823, 25559948-25560589: + Frame=0 OriID=evm.model.Cha13g001970 OriTrascriptID=evm.model.Cha13g001970 OriGeneID=evm.TU.Cha13g001970 OriSeqID=Cha13	0	130.393	26	13	50	13	533	61	5.82	183.88	13	104.7	104.1	94.5	97.6	90.8	102	95.2	102.5	108.6	6699.5	6656.4	6047.1	6243.6	5805.8	6520.9	6088.7	6557.8	6946	5780	5816.8	4827.8	6243.6	5339.4	5322.2	4932.3	5421.8	6040.1	15	15	15	15	15	15	15
4.57514e+18	FALSE	High	GWHPACFB017716	mRNA=GWHTACFB017716 Gene=GWHGACFB017716 Position=GWHACFB00000005: 10585121-10585233, 10589761-10590988: + Frame=0 OriID=evm.model.Cha05g002040 OriTrascriptID=evm.model.Cha05g002040 OriGeneID=evm.TU.Cha05g002040 OriSeqID=Cha5	0	130.035	26	9	95	2	446	47.5	7.71	338.31	9	91.3	83.7	103	92.2	95.2	93.2	106.5	119.2	115.7	1135.1	1040.9	1280.1	1145.8	1182.9	1158.6	1323.1	1480.9	1438.6	979.3	909.6	1022	1145.8	1087.9	945.6	1071.8	1224.4	1251	2	2	2	2	2	2	2
6.36393e+18	FALSE	High	GWHPACFB032241	mRNA=GWHTACFB032241 Gene=GWHGACFB032241 Position=GWHACFB00028425: 31926-32300, 33276-33398, 33529-33615: + Frame=0 OriID=evm.model.ChaUn7101.1 OriTrascriptID=evm.model.ChaUn7101.1 OriGeneID=evm.TU.ChaUn7101.1 OriSeqID=ChaUn7101	0	130.014	58	11	79	4	194	22	9.57	258.17	11	95.2	107.4	104.4	97.1	102	93.5	101	103.4	96.1	3334.8	3763.6	3657.5	3401.4	3573	3276.5	3540.2	3624.1	3366.7	2877.1	3288.9	2920	3401.4	3286	2674.2	2867.8	2996.3	2927.6	8	8	8	8	8	8	8
-3.81662e+18	FALSE	High	GWHPACFB017191	mRNA=GWHTACFB017191 Gene=GWHGACFB017191 Position=GWHACFB00000004: 170637714-170637725, 170637821-170637901, 170639245-170639352, 170639504-170639580, 170639684-170639786, 170639895-170639993, 170640909-170640995, 170641677-170641737, 170642135-170642209, 170644583-170644884, 170648368-170648426, 170648811-170648889, 170648990-170649046, 170649271-170649320, 170649923-170650004, 170655682-17065573…	0	129.912	15	10	47	9	649	73	6.13	169.53	10	113.6	98.4	100.6	96.1	87.5	108.6	97.5	101.6	96.2	5553.7	4808.5	4915.9	4695.6	4275.1	5307.1	4764.6	4965.6	4700.1	4791.5	4202	3924.7	4695.6	3931.7	4331.5	3859.7	4105.4	4087.1	12	12	12	12	12	12	12
-7.53653e+18	FALSE	High	GWHPACFB000375	mRNA=GWHTACFB000375 Gene=GWHGACFB000375 Position=GWHACFB00000001: 21389579-21389710, 21397758-21400696, 21404678-21404984: - Frame=0 OriID=evm.model.Cha01g003750 OriTrascriptID=evm.model.Cha01g003750 OriGeneID=evm.TU.Cha01g003750 OriSeqID=Cha1	0	129.856	5	8	275	8	1125	124	7.12	766.47	8	100.4	98.8	94.9	108.4	99.7	105.1	97.4	98.9	96.5	20677.6	20358.8	19546.4	22324.2	20533.9	21654.7	20075	20369.6	19872.7	17839.6	17790.8	15605.1	22324.2	18884.4	17673.9	16262.3	16841	17280.9	14	14	14	14	14	14	14
-6.02181e+18	FALSE	High	GWHPACFB000590	mRNA=GWHTACFB000590 Gene=GWHGACFB000590 Position=GWHACFB00000001: 41666496-41666714, 41668806-41668997, 41669235-41669400, 41669702-41670093: + Frame=0 OriID=evm.model.Cha01g005900 OriTrascriptID=evm.model.Cha01g005900 OriGeneID=evm.TU.Cha01g005900 OriSeqID=Cha1	0	129.717	41	13	65	11	322	34.3	8.9	189.56	13	96.3	87.8	97.2	106.6	101.2	106.2	98.5	102.9	103.3	5525.6	5034.1	5572.8	6112.6	5806.3	6087.9	5650.2	5902.8	5922.6	4767.2	4399.1	4449.1	6112.6	5339.9	4968.8	4577.1	4880.3	5150.2	17	17	17	17	17	17	17
-3.58227e+18	FALSE	High	GWHPACFB016893	mRNA=GWHTACFB016893 Gene=GWHGACFB016893 Position=GWHACFB00000004: 154478342-154478515, 154479196-154479277, 154486646-154486710, 154486805-154486891, 154486985-154487086: + Frame=0 OriID=evm.model.Cha04g016840 OriTrascriptID=evm.model.Cha04g016840 OriGeneID=evm.TU.Cha04g016840 OriSeqID=Cha4	0	129.614	71	12	96	10	169	19.8	5.8	269.26	12	97.4	90.7	110.9	89.3	103.2	96.3	112	98.8	101.4	9805.3	9135.2	11165.7	8987.9	10390.7	9694.3	11275.8	9942.8	10205.7	8459.5	7982.9	8914.3	8987.9	9556	7912.2	9134.3	8220.4	8874.7	17	17	17	17	17	17	17
8.56615e+18	FALSE	High	GWHPACFB020134	mRNA=GWHTACFB020134 Gene=GWHGACFB020134 Position=GWHACFB00000006: 100346500-100346581, 100346943-100347016, 100349330-100349614, 100353748-100354000, 100354572-100354720, 100354807-100355094, 100356990-100357208, 100357864-100358040: + Frame=0 OriID=evm.model.Cha06g009310 OriTrascriptID=evm.model.Cha06g009310 OriGeneID=evm.TU.Cha06g009310 OriSeqID=Cha6	0	129.435	31	15	60	14	508	54.4	6.8	193.65	15	104.6	107.1	94.9	111.5	101.7	101.9	95.3	92	91	5857.5	5996.8	5313.9	6246.4	5694.5	5709.2	5337	5153.9	5095.9	5053.6	5240.4	4242.4	6246.4	5237.1	4659.7	4323.4	4261.1	4431.3	14	14	14	14	14	14	14
-7.97115e+18	FALSE	High	GWHPACFB013827	mRNA=GWHTACFB013827 Gene=GWHGACFB013827 Position=GWHACFB00000003: 102931701-102931769, 102932168-102932282, 102932420-102932544, 102932655-102932693, 102933550-102933615, 102933691-102933763, 102933847-102933980, 102936128-102936253, 102936788-102936874, 102937022-102937084, 102937191-102937217, 102937339-102937419, 102943742-102943819: - Frame=0 OriID=evm.model.Cha03g008320 OriTrascriptID=evm.mo…	0	129.195	29	9	53	4	360	38.7	5.12	189.47	9	109.2	91.9	92.4	107.3	99.4	109	95.5	91.1	104.2	2060.6	1733.8	1742.9	2024.1	1874.5	2056.6	1800.9	1717.6	1965.4	1777.8	1515.1	1391.5	2024.1	1723.9	1678.5	1458.9	1420.1	1709.1	7	7	7	7	7	7	7
6.49894e+18	FALSE	High	GWHPACFB016633	mRNA=GWHTACFB016633 Gene=GWHGACFB016633 Position=GWHACFB00000004: 130811068-130811307, 130811731-130812696, 130813473-130813598, 130814936-130815090, 130815455-130815671, 130822029-130822129, 130822265-130822392, 130822671-130822765, 130822859-130822923, 130823879-130823945, 130824174-130824272, 130824385-130824453, 130824585-130824708, 130825130-130825189, 130825881-130826392: - Frame=0 OriID=ev…	0	128.937	24	22	37	22	1007	111.6	6.01	112.32	22	99.8	100.1	97.5	99	105.7	97.3	100.9	100.1	99.7	5561.5	5578.8	5434.1	5520	5890.8	5423.5	5627.1	5579	5558.3	4798.2	4875.1	4338.4	5520	5417.6	4426.5	4558.4	4612.6	4833.4	23	23	23	23	23	23	23
-1.06102e+17	FALSE	High	GWHPACFB018344	mRNA=GWHTACFB018344 Gene=GWHGACFB018344 Position=GWHACFB00000005: 86848757-86848815, 86856728-86858198: + Frame=0 OriID=evm.model.Cha05g008360 OriTrascriptID=evm.model.Cha05g008360 OriGeneID=evm.TU.Cha05g008360 OriSeqID=Cha5	0	128.774	26	12	57	9	509	56.7	5.59	185.12	12	114.4	107.4	105.9	100.8	82.5	93.4	91.7	95.7	108.2	5073.7	4763.7	4700	4473.8	3659.8	4142.3	4067.1	4244.2	4801.2	4377.3	4162.8	3752.3	4473.8	3365.8	3380.8	3294.7	3509	4175	12	12	12	12	12	12	12
-1.90539e+17	FALSE	High	GWHPACFB013839	mRNA=GWHTACFB013839 Gene=GWHGACFB013839 Position=GWHACFB00000003: 104195134-104196000, 104197293-104197768, 104202596-104202635: - Frame=0 OriID=evm.model.Cha03g008440 OriTrascriptID=evm.model.Cha03g008440 OriGeneID=evm.TU.Cha03g008440 OriSeqID=Cha3	0	128.769	35	16	52	8	460	51.6	5.8	148.51	16	103.7	105	95.2	100.9	93.4	93.5	92.3	99.6	116.5	3323	3365.5	3050.9	3233.9	2995.2	2996.4	2957.7	3191.7	3735.1	2866.9	2941	2435.7	3233.9	2754.6	2445.6	2396	2638.8	3248	10	10	10	10	10	10	10
-1.09915e+18	FALSE	High	GWHPACFB030510	mRNA=GWHTACFB030510 Gene=GWHGACFB030510 Position=GWHACFB00018092: 14845-15720: + Frame=0 OriID=evm.model.ChaUn28410.2 OriTrascriptID=evm.model.ChaUn28410.2 OriGeneID=evm.TU.ChaUn28410.2 OriSeqID=ChaUn28410	0	128.69	38	10	79	4	292	32.2	9.19	215.85	10	92.6	92.2	99.9	92.6	100	96.3	91.3	113	122.2	2000.9	1993.7	2159	2001.4	2161.1	2081.6	1973.5	2443.8	2642	1726.3	1742.2	1723.7	2001.4	1987.5	1698.9	1598.7	2020.5	2297.4	5	5	5	5	5	5	5
5.28184e+18	FALSE	High	GWHPACFB011945	mRNA=GWHTACFB011945 Gene=GWHGACFB011945 Position=GWHACFB00000002: 104873960-104874024, 104881085-104881161, 104881502-104881631, 104881806-104881965, 104882064-104882249, 104883880-104883993: + Frame=0 OriID=evm.model.Cha02g009060 OriTrascriptID=evm.model.Cha02g009060 OriGeneID=evm.TU.Cha02g009060 OriSeqID=Cha2	0	128.429	50	9	41	5	243	27.2	7.53	144.78	9	92.8	96.1	98.2	103.1	101.1	100.4	99.5	102	106.8	1879.3	1947.7	1990.1	2088	2047.5	2034.3	2014.6	2066.5	2163.8	1621.4	1702	1588.8	2088	1883	1660.3	1632	1708.5	1881.6	7	7	7	7	7	7	7
-2.32681e+18	FALSE	High	GWHPACFB026641	mRNA=GWHTACFB026641 Gene=GWHGACFB026641 Position=GWHACFB00000141: 19219-19367, 19461-19550, 19647-19675, 21862-21920, 21998-22111, 22182-22390, 23178-23954, 25584-25782: - Frame=0 OriID=evm.model.ChaUn10152.2 OriTrascriptID=evm.model.ChaUn10152.2 OriGeneID=evm.TU.ChaUn10152.2 OriSeqID=ChaUn10152	0	128.076	30	11	41	6	541	57	4.81	148.98	11	104.2	98	99.5	97.4	99.7	101.7	100.1	97.7	101.7	2528.2	2378.7	2415.1	2364.5	2421.1	2469.5	2430.3	2371	2468	2181.2	2078.7	1928.1	2364.5	2226.6	2015.5	1968.7	1960.3	2146.1	9	9	9	9	9	9	9
-2.30468e+18	FALSE	High	GWHPACFB027907	mRNA=GWHTACFB027907 Gene=GWHGACFB027907 Position=GWHACFB00002973: 5323-6171: + Frame=0 OriID=evm.model.ChaUn13212.3 OriTrascriptID=evm.model.ChaUn13212.3 OriGeneID=evm.TU.ChaUn13212.3 OriSeqID=ChaUn13212	0	127.944	54	11	63	6	282	30.9	8.35	215.14	11	102.6	92.4	104.7	101.7	97.8	99.7	101.6	97.5	101.9	1970	1773.7	2010.1	1952.2	1877.6	1914.1	1951	1871.6	1955.2	1699.6	1550	1604.8	1952.2	1726.8	1562.2	1580.5	1547.4	1700.2	7	7	7	7	7	7	7
-7.66865e+18	FALSE	High	GWHPACFB005782	mRNA=GWHTACFB005782 Gene=GWHGACFB005782 Position=GWHACFB00000012: 8122643-8123319, 8123421-8123690, 8124133-8124526: - Frame=0 OriID=evm.model.Cha12g001610 OriTrascriptID=evm.model.Cha12g001610 OriGeneID=evm.TU.Cha12g001610 OriSeqID=Cha12	0	127.659	30	11	74	1	446	50.2	4.87	206.77	11	100.6	104.2	103.1	99.1	91	106.8	90.8	98.8	105.5	209.9	217.3	215.2	206.7	190	222.9	189.5	206.2	220.1	181.1	189.9	171.8	206.7	174.7	181.9	153.5	170.5	191.4	1	1	1	1	1	1	1
-4.35753e+18	FALSE	High	GWHPACFB010390	mRNA=GWHTACFB010390 Gene=GWHGACFB010390 Position=GWHACFB00000015: 56949338-56949479, 56950002-56950039, 56950161-56950217, 56950350-56950461, 56950578-56950615, 56950750-56950871, 56951587-56951698, 56951803-56951904, 56952013-56952075, 56952160-56952276: + Frame=0 OriID=evm.model.Cha15g005830 OriTrascriptID=evm.model.Cha15g005830 OriGeneID=evm.TU.Cha15g005830 OriSeqID=Cha15	0	127.655	41	11	51	11	300	32.2	5.62	162.72	11	100.9	96.6	98.9	101	97.4	101.9	102.9	100.8	99.5	5241.7	5018.5	5139.9	5248	5060.4	5295.6	5343.8	5236.8	5166.5	4522.3	4385.5	4103.5	5248	4653.9	4322.1	4328.9	4329.6	4492.7	16	16	16	16	16	16	16
5.88766e+18	FALSE	High	GWHPACFB000741	mRNA=GWHTACFB000741 Gene=GWHGACFB000741 Position=GWHACFB00000001: 58822748-58822888, 58823730-58823839, 58823951-58824221, 58824321-58824459, 58825054-58825420, 58826548-58826913, 58827002-58827080, 58827798-58827997, 58828105-58828204: + Frame=0 OriID=evm.model.Cha01g007410 OriTrascriptID=evm.model.Cha01g007410 OriGeneID=evm.TU.Cha01g007410 OriSeqID=Cha1	0	127.576	29	14	63	13	590	65.4	6.15	203.54	14	96.7	86.5	101	95.6	99.5	107.9	109	99.3	104.4	5984.8	5353.7	6246.7	5914.1	6157.4	6676.9	6741.8	6142	6459	5163.4	4678.4	4987.1	5914.1	5662.8	5449.5	5461.4	5078	5616.6	14	14	14	14	14	14	14
-5.51332e+18	FALSE	High	GWHPACFB013396	mRNA=GWHTACFB013396 Gene=GWHGACFB013396 Position=GWHACFB00000003: 44716995-44717108, 44717656-44717772, 44718005-44718383, 44719179-44719334, 44719586-44719722, 44720029-44720148, 44722002-44722130, 44722230-44722423, 44723113-44723257: - Frame=0 OriID=evm.model.Cha03g004010 OriTrascriptID=evm.model.Cha03g004010 OriGeneID=evm.TU.Cha03g004010 OriSeqID=Cha3	0	127.543	40	16	44	16	496	53.1	7.58	131.62	16	104	99.3	101.7	98.1	95.3	97.8	103.3	104.1	96.2	4648.5	4438.9	4548.4	4387.3	4262	4374.1	4617.5	4654.7	4301.5	4010.5	3879	3631.3	4387.3	3919.6	3570	3740.5	3848.4	3740.5	19	19	19	19	19	19	19
3.28626e+18	FALSE	High	GWHPACFB018099	mRNA=GWHTACFB018099 Gene=GWHGACFB018099 Position=GWHACFB00000005: 52724189-52724739, 52725312-52725429: - Frame=0 OriID=evm.model.Cha05g005940 OriTrascriptID=evm.model.Cha05g005940 OriGeneID=evm.TU.Cha05g005940 OriSeqID=Cha5	0	127.285	44	6	72	1	222	23.8	5.71	272.23	6	91.2	86.8	126.4	101.8	78.4	110.7	104.6	108	91.9	648	616.8	898	723.2	556.9	786.5	743	767.2	652.4	559.1	539	716.9	723.2	512.2	641.9	601.9	634.3	567.3	4	4	4	4	4	4	4
-3.43565e+18	FALSE	High	GWHPACFB002547	mRNA=GWHTACFB002547 Gene=GWHGACFB002547 Position=GWHACFB00000001: 211484179-211484511, 211485685-211486046, 211486137-211486180, 211498108-211498322, 211498756-211498880, 211498985-211499045: + Frame=0 OriID=evm.model.Cha01g025470 OriTrascriptID=evm.model.Cha01g025470 OriGeneID=evm.TU.Cha01g025470 OriSeqID=Cha1	0	127.252	43	15	78	8	379	40.2	8.98	222.24	15	93.5	104.3	101.1	97.4	105.3	95.8	97.7	99.9	104.8	3963.8	4422.4	4287.5	4129.8	4463.9	4062.6	4140.3	4236.1	4442.6	3419.8	3864.6	3423	4129.8	4105.3	3315.8	3354	3502.3	3863.2	9	9	9	9	9	9	9
-5.66101e+18	FALSE	High	GWHPACFB026673	mRNA=GWHTACFB026673 Gene=GWHGACFB026673 Position=GWHACFB00000189: 78200-78457, 78591-78659, 82208-82306, 82380-82772, 82891-83017, 83337-83443: + Frame=0 OriID=evm.model.ChaUn10204.3 OriTrascriptID=evm.model.ChaUn10204.3 OriGeneID=evm.TU.ChaUn10204.3 OriSeqID=ChaUn10204	0	127.005	38	9	68	9	350	37.6	5.57	227.79	9	102.8	106.6	93.8	98.6	102.3	97.5	98.8	98.8	100.9	6490.6	6732.5	5923.5	6225.5	6458.6	6154.5	6236.4	6239	6373.4	5599.8	5883.3	4729.1	6225.5	5939.8	5023.1	5052	5158.2	5542.2	12	12	12	12	12	12	12
-1.13456e+18	FALSE	High	GWHPACFB001479	mRNA=GWHTACFB001479 Gene=GWHGACFB001479 Position=GWHACFB00000001: 151309558-151311126, 151315138-151315411, 151315496-151315631, 151317177-151317387, 151317513-151317719, 151319438-151319806: + Frame=0 OriID=evm.model.Cha01g014790 OriTrascriptID=evm.model.Cha01g014790 OriGeneID=evm.TU.Cha01g014790 OriSeqID=Cha1	0	126.394	27	22	53	22	921	104.8	5.85	144.26	22	101.1	100.1	93.8	100.1	102.9	97.5	101.1	99.9	103.5	5568.2	5516.1	5167.2	5512.8	5671.3	5369.1	5570.6	5503.6	5704.4	4804	4820.3	4125.3	5512.8	5215.7	4382.1	4512.6	4550.2	4960.4	27	27	27	27	27	27	27
-7.90234e+18	FALSE	High	GWHPACFB017033	mRNA=GWHTACFB017033 Gene=GWHGACFB017033 Position=GWHACFB00000004: 162745327-162745408, 162745618-162745715, 162746250-162746405, 162747082-162747159, 162747478-162747609, 162747980-162748060, 162748175-162748246, 162748367-162748456, 162751469-162751613, 162751879-162751967, 162752359-162752454, 162752594-162752661, 162752803-162752902, 162753059-162753118, 162753364-162753516: + Frame=0 OriID=ev…	0	126.128	49	20	79	7	499	54.2	6.7	221.32	20	96.6	108.8	93.4	98.2	103.2	95.4	96.8	103.4	104.2	1230.1	1385.6	1189.6	1250.7	1314.3	1214.8	1233.1	1317.5	1327.7	1061.3	1210.8	949.7	1250.7	1208.7	991.5	998.9	1089.3	1154.5	7	7	7	7	7	7	7
1.82101e+18	FALSE	High	GWHPACFB032583	mRNA=GWHTACFB032583 Gene=GWHGACFB032583 Position=GWHACFB00028847: 262490-262744, 262929-263055, 264266-264348, 278369-278535, 278660-278840, 278989-279249: - Frame=0 OriID=evm.model.ChaUn7773.6 OriTrascriptID=evm.model.ChaUn7773.6 OriGeneID=evm.TU.ChaUn7773.6 OriSeqID=ChaUn7773	0	126.022	30	11	62	10	357	39.1	5.6	185.61	11	96.7	109.6	102.4	97	99.2	92.8	97.8	104.7	99.8	6976.9	7908.2	7387.1	7000.3	7159.1	6698.8	7054	7556.5	7200.8	6019.3	6910.7	5897.6	7000.3	6584	5467.4	5714.3	6247.5	6261.7	16	16	16	16	16	16	16
3.6061e+18	FALSE	High	GWHPACFB017405	mRNA=GWHTACFB017405 Gene=GWHGACFB017405 Position=GWHACFB00000004: 182026268-182026358, 182026648-182026732, 182026884-182027033, 182027128-182027281, 182028287-182028502, 182028589-182028725, 182028807-182028898, 182029014-182029193, 182029323-182029408: + Frame=0 OriID=evm.model.Cha04g021870 OriTrascriptID=evm.model.Cha04g021870 OriGeneID=evm.TU.Cha04g021870 OriSeqID=Cha4	0	125.768	41	16	49	3	396	43.5	6.55	148.52	16	102.2	106.5	89.7	100.8	101.3	106.5	93.6	100.7	98.8	1016.5	1059.3	892.1	1002.8	1008	1058.8	930.7	1001.5	982.4	877	925.7	712.2	1002.8	927	864.2	753.9	828	854.3	4	4	4	4	4	4	4
8.68945e+18	FALSE	High	GWHPACFB005699	mRNA=GWHTACFB005699 Gene=GWHGACFB005699 Position=GWHACFB00000012: 4660895-4660978, 4662447-4662546, 4662689-4662816, 4663098-4663265, 4663404-4663519, 4664372-4664524, 4665067-4665210, 4669253-4669739: - Frame=0 OriID=evm.model.Cha12g000790 OriTrascriptID=evm.model.Cha12g000790 OriGeneID=evm.TU.Cha12g000790 OriSeqID=Cha12	0	125.572	39	16	37	8	459	52.3	5.53	108.54	16	103.3	102	97.5	102.5	94.5	106.4	99.3	97.6	96.9	1642.8	1622.7	1551.1	1630.4	1502.5	1692.4	1579.8	1551.9	1541	1417.3	1418	1238.3	1630.4	1381.8	1381.3	1279.8	1283.1	1340	8	8	8	8	8	8	8
3.18249e+18	FALSE	High	GWHPACFB014896	mRNA=GWHTACFB014896 Gene=GWHGACFB014896 Position=GWHACFB00000003: 166467160-166467477, 166467592-166467760, 166467838-166468088, 166469802-166470113: - Frame=0 OriID=evm.model.Cha03g019020 OriTrascriptID=evm.model.Cha03g019020 OriGeneID=evm.TU.Cha03g019020 OriSeqID=Cha3	0	125.561	44	14	67	8	349	39.8	6.13	184.77	14	104.6	97.4	94.4	103.5	99.1	92.9	95.6	104.2	108.3	2678.9	2494.4	2419.1	2650.7	2538.1	2379.3	2448.9	2669.9	2773.3	2311.2	2179.8	1931.3	2650.7	2334.2	1941.9	1983.8	2207.4	2411.6	13	13	13	13	13	13	13
-6.11775e+18	FALSE	High	GWHPACFB009999	mRNA=GWHTACFB009999 Gene=GWHGACFB009999 Position=GWHACFB00000015: 12541201-12541628, 12543403-12543710, 12544161-12544315, 12544401-12544718, 12545776-12545922, 12546010-12546060, 12547811-12547945: + Frame=0 OriID=evm.model.Cha15g001920 OriTrascriptID=evm.model.Cha15g001920 OriGeneID=evm.TU.Cha15g001920 OriSeqID=Cha15	0	125.343	33	13	46	13	513	54.8	6.67	190.4	13	94.8	100.2	103.2	98.7	96.8	99.6	101	102.2	103.5	4223.6	4465.5	4597.5	4400	4315.3	4438.4	4502.8	4555.5	4611.2	3643.9	3902.2	3670.5	4400	3968.7	3622.5	3647.6	3766.4	4009.8	15	15	15	15	15	15	15
1.43227e+18	FALSE	High	GWHPACFB032369	mRNA=GWHTACFB032369 Gene=GWHGACFB032369 Position=GWHACFB00028580: 73829-75187, 75241-75351: + Frame=0 OriID=evm.model.ChaUn7368.5 OriTrascriptID=evm.model.ChaUn7368.5 OriGeneID=evm.TU.ChaUn7368.5 OriSeqID=ChaUn7368	0	125.336	29	13	58	11	489	53.2	4.94	186.23	13	93	80.4	106.9	94.7	96.8	106.6	117.6	97.1	106.9	3913	3383.1	4495.6	3984	4070.4	4483.7	4947.2	4084.7	4496.8	3375.9	2956.4	3589.1	3984	3743.4	3659.5	4007.6	3377.1	3910.3	13	13	13	13	13	13	13
-4.95186e+18	FALSE	High	GWHPACFB019410	mRNA=GWHTACFB019410 Gene=GWHGACFB019410 Position=GWHACFB00000006: 15615170-15615490, 15619164-15619295, 15619668-15619796: - Frame=0 OriID=evm.model.Cha06g002210 OriTrascriptID=evm.model.Cha06g002210 OriGeneID=evm.TU.Cha06g002210 OriSeqID=Cha6	0	125.044	64	11	62	2	193	21.9	6.8	194.74	11	100	97.7	99.7	98.2	98.2	100.6	98.5	102.9	104.2	2169.3	2121.5	2163.3	2130.5	2131.3	2183.7	2137.8	2233	2262.6	1871.6	1853.9	1727.1	2130.5	1960.1	1782.3	1731.8	1846.2	1967.5	6	6	6	6	6	6	6
-4.52669e+18	FALSE	High	GWHPACFB018841	mRNA=GWHTACFB018841 Gene=GWHGACFB018841 Position=GWHACFB00000005: 147009378-147009609, 147010297-147010562, 147011497-147011580: - Frame=0 OriID=evm.model.Cha05g013350 OriTrascriptID=evm.model.Cha05g013350 OriGeneID=evm.TU.Cha05g013350 OriSeqID=Cha5	0	124.471	54	9	101	5	193	20.5	6.54	317.36	9	97.5	93.3	106	106.6	92.2	105	97.9	98	103.5	5970.9	5711.7	6489.8	6530.7	5645.9	6429.3	5995	5999.7	6339.5	5151.4	4991.2	5181.2	6530.7	5192.4	5247.4	4856.4	4960.4	5512.7	9	9	9	9	9	9	9
6.20417e+18	FALSE	High	GWHPACFB005429	mRNA=GWHTACFB005429 Gene=GWHGACFB005429 Position=GWHACFB00000011: 96056895-96057086, 96059676-96059797, 96071800-96071920, 96073706-96073917, 96074066-96074335, 96077883-96077934, 96080139-96080306, 96080700-96080798: - Frame=0 OriID=evm.model.Cha11g013020 OriTrascriptID=evm.model.Cha11g013020 OriGeneID=evm.TU.Cha11g013020 OriSeqID=Cha11	0	124.447	37	12	44	10	411	44	5.58	147.73	12	109.7	96.1	96.3	98.6	96.9	102.6	99.4	100	100.4	5910.4	5180.2	5188.9	5313.7	5218.6	5525.7	5357.8	5389.3	5408.1	5099.2	4526.8	4142.6	5313.7	4799.4	4509.9	4340.2	4455.7	4702.8	14	14	14	14	14	14	14
-1.78712e+17	FALSE	High	GWHPACFB001730	mRNA=GWHTACFB001730 Gene=GWHGACFB001730 Position=GWHACFB00000001: 166739739-166739890, 166740599-166740852, 166740952-166741130, 166742039-166742286, 166746586-166746802, 166746934-166747149, 166747479-166747685, 166748414-166749106: - Frame=0 OriID=evm.model.Cha01g017450 OriTrascriptID=evm.model.Cha01g017450 OriGeneID=evm.TU.Cha01g017450 OriSeqID=Cha1	0	124.341	34	16	30	16	721	77.3	7.09	122.59	16	108.9	102.2	93.7	101.6	94.9	104	100	95.8	99	3516.2	3301.7	3024.9	3280.3	3064.9	3359.3	3229.2	3092.5	3198.8	3033.6	2885.2	2415	3280.3	2818.7	2741.8	2615.9	2556.8	2781.6	18	18	18	18	18	18	18
3.56486e+18	FALSE	High	GWHPACFB021082	mRNA=GWHTACFB021082 Gene=GWHGACFB021082 Position=GWHACFB00000006: 153251246-153251296, 153251774-153253063: + Frame=0 OriID=evm.model.Cha06g018930 OriTrascriptID=evm.model.Cha06g018930 OriGeneID=evm.TU.Cha06g018930 OriSeqID=Cha6	0	124.261	39	15	47	15	446	49.8	6.57	139.38	15	97.3	108	101.6	100	105.1	95.4	96.6	97.6	98.3	3670.8	4075	3831	3769.8	3964.7	3599.6	3642.2	3681.9	3708.5	3167	3561	3058.5	3769.8	3646.2	2937.9	2950.5	3044.1	3224.8	18	18	18	18	18	18	18
-4.6942e+18	FALSE	High	GWHPACFB032057	mRNA=GWHTACFB032057 Gene=GWHGACFB032057 Position=GWHACFB00028238: 95803-96115, 97352-97647, 99901-100038: + Frame=0 OriID=evm.model.ChaUn6784.5 OriTrascriptID=evm.model.ChaUn6784.5 OriGeneID=evm.TU.ChaUn6784.5 OriSeqID=ChaUn6784	0	124.248	28	5	93	5	249	26.6	8.13	317.19	5	103.5	91.4	106.5	103.9	92.5	101.9	106.8	102	91.5	9745.9	8603.8	10030.2	9785.5	8713.7	9596.3	10055.5	9607.7	8613.7	8408.3	7518.5	8007.7	9785.5	8013.7	7832.2	8145.7	7943.4	7490.3	9	9	9	9	9	9	9
-3.28439e+18	FALSE	High	GWHPACFB024527	mRNA=GWHTACFB024527 Gene=GWHGACFB024527 Position=GWHACFB00000008: 142217945-142218158, 142218251-142218327, 142219057-142219101, 142219247-142219362, 142220144-142220330: - Frame=0 OriID=evm.model.Cha08g016770 OriTrascriptID=evm.model.Cha08g016770 OriGeneID=evm.TU.Cha08g016770 OriSeqID=Cha8	0	124.244	34	8	51	5	212	22.8	8.35	167.85	8	101.5	97.8	100.7	98.4	91.2	104	104.1	98.8	103.6	3519	3389.1	3489.9	3409	3160.3	3605.6	3606.6	3423.8	3589.3	3036	2961.6	2786.2	3409	2906.4	2942.8	2921.6	2830.7	3121.2	12	12	12	12	12	12	12
8.15523e+17	FALSE	High	GWHPACFB008070	mRNA=GWHTACFB008070 Gene=GWHGACFB008070 Position=GWHACFB00000013: 90502335-90502566, 90506284-90506429, 90511558-90512465, 90513037-90513169, 90514518-90514676, 90515996-90516220, 90516302-90516403, 90519894-90520029, 90520757-90520952, 90521992-90522331: + Frame=0 OriID=evm.model.Cha13g011210 OriTrascriptID=evm.model.Cha13g011210 OriGeneID=evm.TU.Cha13g011210 OriSeqID=Cha13	0	124.211	22	18	37	15	858	95.9	5.58	110.75	18	99.4	92.3	104.6	101.3	93.8	103.4	108.1	100.5	96.5	3085.7	2865.1	3246.8	3143.1	2911.1	3209.5	3353.8	3119.8	2994.5	2662.2	2503.7	2592.1	3143.1	2677.3	2619.5	2716.8	2579.4	2604	18	18	18	18	18	18	18
7.51833e+18	FALSE	High	GWHPACFB007975	mRNA=GWHTACFB007975 Gene=GWHGACFB007975 Position=GWHACFB00000013: 85029835-85029844, 85048318-85048359, 85052963-85053256, 85054092-85054201, 85054309-85054364, 85054450-85054534, 85054624-85054671, 85055105-85055179, 85055271-85055382, 85055518-85055569, 85055703-85055754, 85055861-85055918, 85057832-85057930, 85058027-85058181: + Frame=0 OriID=evm.model.Cha13g010210 OriTrascriptID=evm.model.Cha…	0	124.169	35	10	57	10	415	44	8.41	206.5	10	98.3	97.4	102.3	97.5	98.5	104.3	103.2	96.6	101.9	5170.7	5127.2	5382.8	5132.4	5183.8	5490.3	5429.1	5083.4	5364.7	4461	4480.5	4297.4	5132.4	4767.4	4481	4398	4202.8	4665	13	13	13	13	13	13	13
-8.30207e+18	FALSE	High	GWHPACFB001491	mRNA=GWHTACFB001491 Gene=GWHGACFB001491 Position=GWHACFB00000001: 152840193-152840307, 152840875-152841425: + Frame=0 OriID=evm.model.Cha01g014910 OriTrascriptID=evm.model.Cha01g014910 OriGeneID=evm.TU.Cha01g014910 OriSeqID=Cha1	0	124.084	65	8	64	1	221	23.6	6.15	233.98	8	87.7	106.1	123.3	108.7	75.5	108.4	95.9	108.7	85.6	83.7	101.3	117.7	103.8	72.1	103.5	91.6	103.8	81.8	72.2	88.5	94	103.8	66.3	84.5	74.2	85.8	71.1	1	1	1	1	1	1	1
5.6652e+18	FALSE	High	GWHPACFB001383	mRNA=GWHTACFB001383 Gene=GWHGACFB001383 Position=GWHACFB00000001: 143917002-143917259, 143917359-143917460, 143918864-143919043, 143919585-143919662, 143926387-143926506, 143926586-143926678, 143937646-143937723, 143942746-143942898, 143943050-143943151, 143943234-143943941, 143945407-143945470, 143945676-143945686: - Frame=0 OriID=evm.model.Cha01g013870 OriTrascriptID=evm.model.Cha01g013870 OriG…	0	124.06	29	16	34	16	648	71.2	5.17	112.81	16	104	97.6	101.2	99.8	102.1	100.6	98.7	99.4	96.6	4065.8	3814.2	3954.2	3898.9	3989	3929.9	3855.7	3884.6	3776.8	3507.8	3333.1	3156.9	3898.9	3668.6	3207.5	3123.4	3211.7	3284.2	17	17	17	17	17	17	17
5.29103e+18	FALSE	High	GWHPACFB002165	mRNA=GWHTACFB002165 Gene=GWHGACFB002165 Position=GWHACFB00000001: 195361945-195362085, 195367016-195367069, 195367160-195367204, 195367350-195367406, 195369155-195369220, 195370860-195370923, 195371445-195371509, 195372078-195372151, 195379320-195379403, 195380256-195380360, 195380496-195380589, 195381737-195381839, 195381931-195381983: - Frame=0 OriID=evm.model.Cha01g021650 OriTrascriptID=evm.mo…	0	123.672	45	11	33	11	334	36.9	7.11	128.35	11	97.2	106.5	100.1	101.8	104.5	96.9	90.6	102.5	100	3322.2	3639.6	3422.4	3479.8	3573.6	3313.9	3096.4	3504.1	3419	2866.2	3180.5	2732.3	3479.8	3286.5	2704.7	2508.3	2897.1	2973.1	13	13	13	13	13	13	13
-1.67226e+18	FALSE	High	GWHPACFB019642	mRNA=GWHTACFB019642 Gene=GWHGACFB019642 Position=GWHACFB00000006: 40633432-40633776, 40637149-40637257, 40637644-40638176, 40638256-40638454, 40638546-40638670, 40638767-40638850, 40638961-40639080, 40639328-40639456, 40642372-40642518, 40643086-40643323, 40643446-40643567: - Frame=0 OriID=evm.model.Cha06g004530 OriTrascriptID=evm.model.Cha06g004530 OriGeneID=evm.TU.Cha06g004530 OriSeqID=Cha6	0	123.434	28	18	43	18	716	82.5	5.24	143.3	18	103.9	106.7	94.4	103.2	105.3	97.8	96.4	96.1	96	5246.8	5388.6	4768.4	5211.3	5319	4939.4	4868.7	4853.6	4844.7	4526.7	4708.9	3806.9	5211.3	4891.7	4031.4	3944	4012.8	4212.9	19	19	19	19	19	19	19
9.28164e+17	FALSE	High	GWHPACFB007955	mRNA=GWHTACFB007955 Gene=GWHGACFB007955 Position=GWHACFB00000013: 84168045-84168058, 84176654-84176692, 84177215-84177956, 84178049-84178132, 84179557-84179799, 84181145-84181312, 84183642-84183755, 84185731-84186208, 84191417-84191460: + Frame=0 OriID=evm.model.Cha13g010010 OriTrascriptID=evm.model.Cha13g010010 OriGeneID=evm.TU.Cha13g010010 OriSeqID=Cha13	0	123.417	34	17	32	16	641	69.1	8.44	115.8	17	109.1	102.7	89.6	105.3	99.3	101.1	95.5	95.6	101.9	3431.4	3230.8	2819	3314.7	3123.4	3180.3	3004.9	3008.7	3204.6	2960.4	2823.3	2250.6	3314.7	2872.5	2595.7	2434.2	2487.5	2786.7	17	17	17	17	17	17	17
3.44307e+18	FALSE	High	GWHPACFB017715	mRNA=GWHTACFB017715 Gene=GWHGACFB017715 Position=GWHACFB00000005: 10564344-10565376, 10565479-10565648: + Frame=0 OriID=evm.model.Cha05g002050 OriTrascriptID=evm.model.Cha05g002050 OriGeneID=evm.TU.Cha05g002050 OriSeqID=Cha5	0	122.854	27	8	82	1	400	42.4	8.59	293.33	8	107.2	90.3	87.4	103.2	102.8	95.8	93.3	113.3	106.6	380.8	320.6	310.4	366.3	365	340.2	331.2	402.2	378.6	328.5	280.2	247.8	366.3	335.7	277.7	268.3	332.5	329.2	1	1	1	1	1	1	1
-8.44843e+18	FALSE	High	GWHPACFB028390	mRNA=GWHTACFB028390 Gene=GWHGACFB028390 Position=GWHACFB00004535: 10725-10732, 10818-11898: - Frame=0 OriID=evm.model.ChaUn14824.1 OriTrascriptID=evm.model.ChaUn14824.1 OriGeneID=evm.TU.ChaUn14824.1 OriSeqID=ChaUn14824	0	122.6	20	4	35	4	362	39.2	4.73	145.21	4	90.7	89.3	125.6	90.3	92.6	106	116.1	98.9	90.6	1919.1	1889.3	2658.6	1910.4	1959.2	2242.3	2455.9	2093.6	1917.4	1655.7	1651	2122.5	1910.4	1801.8	1830.1	1989.5	1730.9	1667.3	6	6	6	6	6	6	6
-5.6007e+18	FALSE	High	GWHPACFB020921	mRNA=GWHTACFB020921 Gene=GWHGACFB020921 Position=GWHACFB00000006: 145645884-145646190, 145647019-145647227, 145647419-145647505, 145648309-145648419, 145650570-145650637, 145650727-145650775: - Frame=0 OriID=evm.model.Cha06g017400 OriTrascriptID=evm.model.Cha06g017400 OriGeneID=evm.TU.Cha06g017400 OriSeqID=Cha6	0	122.096	50	12	69	7	276	29.5	8.07	243.06	12	99.1	95.4	102.2	96.8	101.7	97.5	102	102.4	102.8	3693.1	3554.2	3808.2	3607.3	3786.6	3632.1	3798.8	3814.7	3827.9	3186.2	3105.9	3040.3	3607.3	3482.4	2964.4	3077.3	3153.9	3328.7	9	9	9	9	9	9	9
[truncated: 5,990 more rows]
[truncated: 13 more columns]
