# Supplementary material for: Integrative Transcriptome and Proteome Analysis Reveals the Absorption and Metabolism of Selenium in Tea Plants [Camellia sinensis (L.) O. Kuntze]
Source: Front Plant Sci. 2022 Feb 24;13:848349. doi: 10.3389/fpls.2022.848349 (PMC8908381; doi:10.3389/fpls.2022.848349)
Supplement: Supplementary file 2 [file Table_2.XLS]

## Sheet: Sheet1
Supplementary Table S2. Difference analysis of all identified proteins in response to selenite and selenate fertilization.
Protein	Description	CK_2(a)	CK_4(a)	CK_3(a)	Na2SeO3_1(a)	Na2SeO3_2(a)	Na2SeO3_4(a)	Na2SeO4_2(a)	Na2SeO4_3(a)	Na2SeO4_4(a)	Na2SeO3.vs.CK.FC(b)	Na2SeO3.vs.CK.Pvalue(C)	Na2SeO3.vs.CK.log2FC(D)	Na2SeO3.vs.CK.UP.DOWN(e)	Na2SeO4.vs.CK.FC(b)	Na2SeO4.vs.CK.Pvalue(c)	Na2SeO4.vs.CK.log2FC(d)	Na2SeO4.vs.CK.UP.DOWN(e)	Na2SeO3.vs.Na2SeO4.FC(b)	Na2SeO3.vs.Na2SeO4.Pvalue(c)	Na2SeO3.vs.Na2SeO4.log2FC(d)	Na2SeO3.vs.Na2SeO4.UP.DOWN(e)	GO_NUM(f)	GO_Description(g)	KEGG_Description(h)	KEGG_EC(i)	KEGG_ko(j)
GWHPACFB000010	mRNA=GWHTACFB000010 Gene=GWHGACFB000010 Position=GWHACFB00000001: 736021-736062, 736299-736385, 736517-736591, 736727-736843, 737010-737096, 737460-737525, 738159-738224, 738455-738526, 738607-738708, 738822-738999, 739140-739195, 739515-739625, 739771-739839, 739952-740060, 740159-740247, 740398-740475, 740693-740815, 742501-742620, 742726-742806, 742897-743043, 743142-743220, 743613-743687, 744…	1374.7	1233.5	1313.1	1302.3	1263.6	1270.6	1347.1	1369.5	1281.4	0.978375	0.543006	-0.0315413	Nonsignificant	1.01956	0.627182	0.0279465	Nonsignificant	0.959605	0.136919	-0.0594877	Nonsignificant	3	Molecular Function:protein binding (GO:0005515),Biological Process:protein deubiquitination (GO:0016579),Molecular Function:thiol-dependent ubiquitinyl hydrolase activity (GO:0036459)	ubiquitin carboxyl-terminal hydrolase 7	3.4.19.12
GWHPACFB000015	mRNA=GWHTACFB000015 Gene=GWHGACFB000015 Position=GWHACFB00000001: 1274192-1275452, 1279504-1279622: + Frame=0 OriID=evm.model.Cha01g000140 OriTrascriptID=evm.model.Cha01g000140 OriGeneID=evm.TU.Cha01g000140 OriSeqID=Cha1	383.5	509.3	364.6	618.5	521.2	582.7	384.7	419.2	432.4	1.36981	0.0444065	0.453977	Significant	0.983219	0.889651	-0.0244148	Nonsignificant	1.39319	0.00698366	0.478391	Significant	--	--	--	--	--
GWHPACFB000017	mRNA=GWHTACFB000017 Gene=GWHGACFB000017 Position=GWHACFB00000001: 1360134-1360932, 1362159-1362302, 1362469-1362621, 1363820-1363935, 1364044-1364211, 1365055-1365279, 1365836-1365958: + Frame=0 OriID=evm.model.Cha01g000170 OriTrascriptID=evm.model.Cha01g000170 OriGeneID=evm.TU.Cha01g000170 OriSeqID=Cha1	185.5	185.9	192	183.8	191.6	174.3	193.4	189	183.7	0.975683	0.447393	-0.0355151	Nonsignificant	1.00479	0.810031	0.00689736	Nonsignificant	0.97103	0.394424	-0.0424124	Nonsignificant	4	Molecular Function:protein kinase activity (GO:0004672),Molecular Function:calcium ion binding (GO:0005509),Molecular Function:ATP binding (GO:0005524),Biological Process:protein phosphorylation (GO:0006468)	calcium-dependent protein kinase	2.7.11.1	ko04626 Plant-pathogen interaction
GWHPACFB000018	mRNA=GWHTACFB000018 Gene=GWHGACFB000018 Position=GWHACFB00000001: 1384872-1385139, 1387369-1387415, 1388181-1388293, 1390665-1390887, 1391034-1391336, 1391431-1391523, 1391888-1392625, 1393053-1393543, 1393729-1395295: + Frame=0 OriID=evm.model.Cha01g000180 OriTrascriptID=evm.model.Cha01g000180 OriGeneID=evm.TU.Cha01g000180 OriSeqID=Cha1	116.8	127.6	124.5	116.5	145.5	109.8	109.8	120.8	122.2	1.00786	0.936588	0.011297	Nonsignificant	0.956357	0.34931	-0.0643792	Nonsignificant	1.05385	0.615161	0.0756762	Nonsignificant	--	--	--	--	--
GWHPACFB000021	mRNA=GWHTACFB000021 Gene=GWHGACFB000021 Position=GWHACFB00000001: 1415565-1415915, 1416281-1416528, 1421969-1422179: - Frame=0 OriID=evm.model.Cha01g000210 OriTrascriptID=evm.model.Cha01g000210 OriGeneID=evm.TU.Cha01g000210 OriSeqID=Cha1	85.2	101.1	124.3	91.2	99.3	85.2	111.1	93	94.6	0.887637	0.389548	-0.171959	Nonsignificant	0.961687	0.771111	-0.0563606	Nonsignificant	0.923	0.339916	-0.115598	Nonsignificant	--	--	--	--	--
GWHPACFB000022	mRNA=GWHTACFB000022 Gene=GWHGACFB000022 Position=GWHACFB00000001: 1432434-1432595, 1433215-1433543, 1434147-1434327: + Frame=0 OriID=evm.model.Cha01g000220 OriTrascriptID=evm.model.Cha01g000220 OriGeneID=evm.TU.Cha01g000220 OriSeqID=Cha1	711.4	745.3	692.1	728.1	755.1	729.4	731.8	787.3	685.6	1.02969	0.299641	0.0422115	Nonsignificant	1.02601	0.605189	0.0370511	Nonsignificant	1.00358	0.935736	0.0051603	Nonsignificant	1	Cellular Component:mitochondrial matrix (GO:0005759)	--	--	--
GWHPACFB000024	mRNA=GWHTACFB000024 Gene=GWHGACFB000024 Position=GWHACFB00000001: 1442227-1442549, 1443744-1443942, 1444025-1444301, 1444598-1444739, 1444844-1445012, 1445662-1445811: - Frame=0 OriID=evm.model.Cha01g000240 OriTrascriptID=evm.model.Cha01g000240 OriGeneID=evm.TU.Cha01g000240 OriSeqID=Cha1	91.5	64.6	92	72.7	68.3	71.6	84.9	84.9	63.2	0.856913	0.320522	-0.22278	Nonsignificant	0.939137	0.686392	-0.0905918	Nonsignificant	0.912446	0.407424	-0.132188	Nonsignificant	2	Molecular Function:heat shock protein binding (GO:0031072),Molecular Function:unfolded protein binding (GO:0051082)	DnaJ homolog subfamily A member 2	--	ko04141 Protein processing in endoplasmic reticulum
GWHPACFB000027	mRNA=GWHTACFB000027 Gene=GWHGACFB000027 Position=GWHACFB00000001: 1596235-1596827, 1597421-1597820: - Frame=0 OriID=evm.model.Cha01g000270 OriTrascriptID=evm.model.Cha01g000270 OriGeneID=evm.TU.Cha01g000270 OriSeqID=Cha1	3381.6	3169.7	4124.1	2985.3	3715.7	3336.7	3014.4	3688.5	2864.5	0.940265	0.584679	-0.0888614	Nonsignificant	0.89621	0.391318	-0.158091	Nonsignificant	1.04916	0.659231	0.0692299	Nonsignificant	1	Molecular Function:sulfotransferase activity (GO:0008146)	--	--	--
GWHPACFB000029	mRNA=GWHTACFB000029 Gene=GWHGACFB000029 Position=GWHACFB00000001: 1768570-1768740, 1769372-1769467, 1770754-1770959, 1772106-1772366, 1773351-1773771, 1774642-1774847, 1775190-1775390, 1775501-1775600, 1775794-1775906, 1776007-1776153, 1776248-1776365: + Frame=0 OriID=evm.model.Cha01g000290 OriTrascriptID=evm.model.Cha01g000290 OriGeneID=evm.TU.Cha01g000290 OriSeqID=Cha1	648.6	699.9	649.2	645.5	695.8	624	733.9	668.8	654.9	0.983781	0.711933	-0.0235904	Nonsignificant	1.02998	0.538208	0.0426226	Nonsignificant	0.955142	0.395231	-0.066213	Nonsignificant	2	Cellular Component:exocyst (GO:0000145),Biological Process:exocytosis (GO:0006887)	exocyst complex component 7	--
GWHPACFB000034	mRNA=GWHTACFB000034 Gene=GWHGACFB000034 Position=GWHACFB00000001: 2010053-2010271, 2010350-2010539, 2013059-2013741: - Frame=0 OriID=evm.model.Cha01g000340 OriTrascriptID=evm.model.Cha01g000340 OriGeneID=evm.TU.Cha01g000340 OriSeqID=Cha1	1164.2	1145.6	1211.4	1174.1	1209.6	1165.8	1213.5	1231.6	1190.1	1.00804	0.711479	0.0115486	Nonsignificant	1.03238	0.173468	0.0459676	Nonsignificant	0.976425	0.188085	-0.0344189	Nonsignificant	--	--	--	--	--
GWHPACFB000038	mRNA=GWHTACFB000038 Gene=GWHGACFB000038 Position=GWHACFB00000001: 2339130-2339740, 2340528-2340657, 2340753-2340815, 2344166-2344286, 2344440-2344644, 2344744-2344933: - Frame=0 OriID=evm.model.Cha01g000380 OriTrascriptID=evm.model.Cha01g000380 OriGeneID=evm.TU.Cha01g000380 OriSeqID=Cha1	250	235.2	262.4	222.4	205.6	243.5	237.8	243.2	248.7	0.898208	0.133257	-0.154879	Nonsignificant	0.976057	0.519933	-0.0349631	Nonsignificant	0.920241	0.164213	-0.119916	Nonsignificant	2	Cellular Component:integral component of membrane (GO:0016021),Biological Process:vesicle-mediated transport (GO:0016192)	vesicle-associated membrane protein 72	--	--
GWHPACFB000050	mRNA=GWHTACFB000050 Gene=GWHGACFB000050 Position=GWHACFB00000001: 2648121-2648293, 2649085-2649139, 2650146-2650268, 2650478-2650572, 2651392-2651476, 2651658-2651717, 2652932-2652987, 2653188-2653293, 2653369-2653437, 2653657-2653719: + Frame=0 OriID=evm.model.Cha01g000500 OriTrascriptID=evm.model.Cha01g000500 OriGeneID=evm.TU.Cha01g000500 OriSeqID=Cha1	1764.4	1957	1801.2	1680	1663.6	1698.6	1775.4	1704.1	1743.6	0.913012	0.0555862	-0.131294	Nonsignificant	0.945768	0.185593	-0.0804413	Nonsignificant	0.965365	0.0584643	-0.050853	Nonsignificant	--	--	--	--	--
GWHPACFB000053	mRNA=GWHTACFB000053 Gene=GWHGACFB000053 Position=GWHACFB00000001: 2706788-2707003, 2707547-2707745, 2708904-2708967, 2709930-2709993, 2710082-2710162, 2711246-2711332, 2711589-2711746, 2711865-2711913, 2712844-2712968, 2713134-2713353: + Frame=0 OriID=evm.model.Cha01g000530 OriTrascriptID=evm.model.Cha01g000530 OriGeneID=evm.TU.Cha01g000530 OriSeqID=Cha1	5808.4	5785	6231	5761.9	6204.7	5983.6	5850.2	5797.6	5842.7	1.00706	0.838828	0.0101464	Nonsignificant	0.981267	0.52339	-0.027282	Nonsignificant	1.02628	0.353143	0.0374284	Nonsignificant	1	Molecular Function:ATP binding (GO:0005524)	diphosphomevalonate decarboxylase	4.1.1.33	ko00900 Terpenoid backbone biosynthesis ko01100 Metabolic pathways ko01110 Biosynthesis of secondary metabolites
GWHPACFB000072	mRNA=GWHTACFB000072 Gene=GWHGACFB000072 Position=GWHACFB00000001: 4564313-4564861, 4565865-4565939: - Frame=0 OriID=evm.model.Cha01g000660 OriTrascriptID=evm.model.Cha01g000660 OriGeneID=evm.TU.Cha01g000660 OriSeqID=Cha1	1037.8	955.1	965.7	892.1	985.8	978.6	1014	970.7	977.6	0.96549	0.440324	-0.0506661	Nonsignificant	1.00125	0.968385	0.00180309	Nonsignificant	0.964285	0.34497	-0.0524692	Nonsignificant	3	Biological Process:protein peptidyl-prolyl isomerization (GO:0000413),Molecular Function:peptidyl-prolyl cis-trans isomerase activity (GO:0003755),Biological Process:protein folding (GO:0006457)	peptidylprolyl isomerase	5.2.1.8	--
GWHPACFB000073	mRNA=GWHTACFB000073 Gene=GWHGACFB000073 Position=GWHACFB00000001: 4582988-4583348, 4583463-4583869: + Frame=0 OriID=evm.model.Cha01g000650 OriTrascriptID=evm.model.Cha01g000650 OriGeneID=evm.TU.Cha01g000650 OriSeqID=Cha1	187.9	198.7	217.7	195	194.9	175.4	191.5	202	183.4	0.935463	0.298083	-0.0962482	Nonsignificant	0.954658	0.422845	-0.0669437	Nonsignificant	0.979893	0.671114	-0.0293046	Nonsignificant	--	--	--	--	--
GWHPACFB000075	mRNA=GWHTACFB000075 Gene=GWHGACFB000075 Position=GWHACFB00000001: 4687573-4687578, 4689438-4689629, 4690619-4690771, 4695060-4695191, 4696506-4696558, 4699856-4700081: - Frame=0 OriID=evm.model.Cha01g000750 OriTrascriptID=evm.model.Cha01g000750 OriGeneID=evm.TU.Cha01g000750 OriSeqID=Cha1	760.4	886.6	912.8	1042.1	898.2	838.5	766.8	856.2	911.5	1.08555	0.394447	0.118431	Nonsignificant	0.990116	0.900243	-0.0143299	Nonsignificant	1.09639	0.331053	0.132761	Nonsignificant	--	--	--	--	--
GWHPACFB000079	mRNA=GWHTACFB000079 Gene=GWHGACFB000079 Position=GWHACFB00000001: 4804723-4804816, 4805062-4805168, 4805800-4805894, 4805975-4806092, 4806184-4806281, 4806559-4806675, 4806767-4806854, 4807584-4807757, 4807867-4808014, 4808176-4808249, 4808372-4808427, 4809010-4809148, 4809287-4809349, 4809749-4809860, 4809959-4810101: - Frame=0 OriID=evm.model.Cha01g000790 OriTrascriptID=evm.model.Cha01g000790 O…	2272.6	2216.3	2209.3	2262	2301.7	2241.7	2324.4	2328.3	2298.2	1.016	0.251516	0.0229065	Nonsignificant	1.03773	0.0190639	0.0534263	Nonsignificant	0.979067	0.072316	-0.0305198	Nonsignificant	1	Biological Process:'de novo' IMP biosynthetic process (GO:0006189)	phosphoribosylaminoimidazole carboxylase	4.1.1.21	ko00230 Purine metabolism ko01100 Metabolic pathways ko01110 Biosynthesis of secondary metabolites
GWHPACFB000085	mRNA=GWHTACFB000085 Gene=GWHGACFB000085 Position=GWHACFB00000001: 5476610-5476817, 5476922-5477043: + Frame=0 OriID=evm.model.Cha01g000850 OriTrascriptID=evm.model.Cha01g000850 OriGeneID=evm.TU.Cha01g000850 OriSeqID=Cha1	85.5	95.3	99.9	87.9	86.6	86.7	78.5	84.6	74.7	0.930531	0.26484	-0.103874	Nonsignificant	0.847168	0.0495135	-0.23928	Nonsignificant	1.0984	0.110909	0.135406	Nonsignificant	--	--	--	--	--
GWHPACFB000089	mRNA=GWHTACFB000089 Gene=GWHGACFB000089 Position=GWHACFB00000001: 5785085-5785208, 5785710-5786215, 5804917-5804922: + Frame=0 OriID=evm.model.Cha01g000890 OriTrascriptID=evm.model.Cha01g000890 OriGeneID=evm.TU.Cha01g000890 OriSeqID=Cha1	543.1	1254.9	892.6	968.5	836.9	533.2	554.3	760.6	595.6	0.869174	0.653878	-0.202283	Nonsignificant	0.710065	0.292958	-0.493978	Nonsignificant	1.22408	0.376225	0.291695	Nonsignificant	1	Molecular Function:nutrient reservoir activity (GO:0045735)	--	--	--
GWHPACFB000113	mRNA=GWHTACFB000113 Gene=GWHGACFB000113 Position=GWHACFB00000001: 7596382-7596759, 7597727-7597796, 7598938-7598995, 7599285-7599324, 7599421-7599497, 7599859-7600051, 7601031-7601669: - Frame=0 OriID=evm.model.Cha01g001130 OriTrascriptID=evm.model.Cha01g001130 OriGeneID=evm.TU.Cha01g001130 OriSeqID=Cha1	142.9	143.2	130	144.2	129.4	144.2	163.5	144.1	151.4	1.00409	0.935489	0.0058822	Nonsignificant	1.1031	0.115626	0.141564	Nonsignificant	0.91024	0.141288	-0.135682	Nonsignificant	--	--	--	--	--
GWHPACFB000115	mRNA=GWHTACFB000115 Gene=GWHGACFB000115 Position=GWHACFB00000001: 7621613-7621753, 7621856-7621981, 7622903-7623059, 7626906-7627015, 7627150-7627297, 7627983-7628124, 7629114-7629204, 7629416-7629521, 7630239-7630338, 7630472-7630577, 7630730-7630972, 7632604-7632753: - Frame=0 OriID=evm.model.Cha01g001110 OriTrascriptID=evm.model.Cha01g001110 OriGeneID=evm.TU.Cha01g001110 OriSeqID=Cha1	34.1	41.6	49.9	47.3	43.1	41.3	38.3	37.6	35.3	1.04857	0.699289	0.0684189	Nonsignificant	0.88535	0.36047	-0.17568	Nonsignificant	1.18435	0.0266634	0.244099	Nonsignificant	1	Molecular Function:calcium ion binding (GO:0005509)	serine/threonine-protein phosphatase 2A regulatory subunit B''	--	ko03015 mRNA surveillance pathway
GWHPACFB000116	mRNA=GWHTACFB000116 Gene=GWHGACFB000116 Position=GWHACFB00000001: 8092937-8093349, 8095423-8095689, 8095825-8096239, 8096390-8096680, 8099860-8099968, 8100844-8101076: - Frame=0 OriID=evm.model.Cha01g001160 OriTrascriptID=evm.model.Cha01g001160 OriGeneID=evm.TU.Cha01g001160 OriSeqID=Cha1	1044.2	1088.5	1150.1	1137.2	1155.5	1125.8	1100.2	1167.6	1180	1.04134	0.229198	0.0584366	Nonsignificant	1.05026	0.235879	0.0707492	Nonsignificant	0.991502	0.728805	-0.0123127	Nonsignificant	--	--
GWHPACFB000117	mRNA=GWHTACFB000117 Gene=GWHGACFB000117 Position=GWHACFB00000001: 8156608-8156955, 8157856-8157990, 8158542-8158641, 8158792-8158869, 8159009-8159322, 8159872-8159991, 8160471-8160716, 8160802-8160927, 8161170-8161463: + Frame=0 OriID=evm.model.Cha01g001310 OriTrascriptID=evm.model.Cha01g001310 OriGeneID=evm.TU.Cha01g001310 OriSeqID=Cha1	212.7	217.9	227.7	213.8	205	200.9	213.1	199.9	212.1	0.941364	0.0913699	-0.0871752	Nonsignificant	0.949567	0.144381	-0.0746582	Nonsignificant	0.991361	0.767938	-0.012517	Nonsignificant	4	Molecular Function:zinc ion binding (GO:0008270),Molecular Function:5-amino-6-(5-phosphoribosylamino)uracil reductase activity (GO:0008703),Biological Process:riboflavin biosynthetic process (GO:0009231),Biological Process:oxidation-reduction process (GO:0055114)	--	--	ko00740 Riboflavin metabolism ko01100 Metabolic pathways ko01110 Biosynthesis of secondary metabolites
GWHPACFB000118	mRNA=GWHTACFB000118 Gene=GWHGACFB000118 Position=GWHACFB00000001: 8162039-8162149, 8162610-8162700, 8162893-8162963, 8163056-8163154, 8164070-8164146, 8164269-8164401, 8164972-8165019, 8165128-8165187, 8165325-8165579: - Frame=0 OriID=evm.model.Cha01g001300 OriTrascriptID=evm.model.Cha01g001300 OriGeneID=evm.TU.Cha01g001300 OriSeqID=Cha1	222.3	281.1	231.6	292.3	249	283.7	231.7	277.5	270.2	1.12245	0.254045	0.16665	Nonsignificant	1.06041	0.557022	0.0846197	Nonsignificant	1.05851	0.477477	0.0820302	Nonsignificant	--	--	--	--	--
GWHPACFB000119	mRNA=GWHTACFB000119 Gene=GWHGACFB000119 Position=GWHACFB00000001: 8188583-8188674, 8188823-8188904, 8189884-8189968, 8190741-8190829, 8191494-8191568, 8192388-8192561: - Frame=0 OriID=evm.model.Cha01g001290 OriTrascriptID=evm.model.Cha01g001290 OriGeneID=evm.TU.Cha01g001290 OriSeqID=Cha1	430.8	408	448.2	402.8	427	411.1	452.6	461.6	436.1	0.96418	0.322744	-0.0526252	Nonsignificant	1.04918	0.201751	0.0692679	Nonsignificant	0.918981	0.0240281	-0.121893	Nonsignificant	2	Cellular Component:exosome (RNase complex) (GO:0000178),Molecular Function:RNA binding (GO:0003723)	exosome complex component CSL4	--	ko03018 RNA degradation
GWHPACFB000120	mRNA=GWHTACFB000120 Gene=GWHGACFB000120 Position=GWHACFB00000001: 8193794-8193920, 8194022-8194083, 8195187-8195284, 8196455-8196650, 8197253-8197351, 8198533-8198862: - Frame=0 OriID=evm.model.Cha01g001280 OriTrascriptID=evm.model.Cha01g001280 OriGeneID=evm.TU.Cha01g001280 OriSeqID=Cha1	1594.7	1689.8	1589.7	1658.6	1558.1	1676.1	1728.2	1711.3	1685.2	1.00382	0.905636	0.00549486	Nonsignificant	1.05139	0.074874	0.0723021	Nonsignificant	0.954749	0.117385	-0.0668072	Nonsignificant	--	--	--	--	--
GWHPACFB000123	mRNA=GWHTACFB000123 Gene=GWHGACFB000123 Position=GWHACFB00000001: 8250437-8250551, 8251457-8252643: - Frame=0 OriID=evm.model.Cha01g001250 OriTrascriptID=evm.model.Cha01g001250 OriGeneID=evm.TU.Cha01g001250 OriSeqID=Cha1	317.2	318	307.5	304.2	308.9	269.9	314.8	317.2	309.4	0.936671	0.1935	-0.0943853	Nonsignificant	0.998621	0.920675	-0.00199088	Nonsignificant	0.937965	0.194565	-0.0923944	Nonsignificant	--	--	microfibrillar-associated protein 1	--	--
GWHPACFB000124	mRNA=GWHTACFB000124 Gene=GWHGACFB000124 Position=GWHACFB00000001: 8265057-8265099, 8266881-8266959, 8267170-8267302, 8267411-8267590, 8267671-8267862, 8268533-8268715, 8268797-8268893, 8269130-8269288, 8269621-8269733, 8270230-8270301, 8270429-8270551, 8270629-8270766, 8270850-8270960, 8271089-8271203, 8271289-8271348, 8271442-8271548, 8271641-8271692, 8271797-8271903, 8279345-8279458, 8279548-82…	5316.9	4620.6	5307.2	4817.4	4910.7	5154.2	5390.2	5057.2	5245.5	0.976228	0.655983	-0.0347103	Nonsignificant	1.0294	0.582073	0.0418042	Nonsignificant	0.948346	0.124196	-0.0765145	Nonsignificant	--	--	--	--	--
GWHPACFB000126	mRNA=GWHTACFB000126 Gene=GWHGACFB000126 Position=GWHACFB00000001: 8392144-8392248, 8392356-8392421, 8394406-8394681: - Frame=0 OriID=evm.model.Cha01g001220 OriTrascriptID=evm.model.Cha01g001220 OriGeneID=evm.TU.Cha01g001220 OriSeqID=Cha1	1449.4	1765.2	1383.5	2261	1508.5	1768.7	1374.9	1472.4	1732.2	1.20445	0.2785	0.268379	Nonsignificant	0.995955	0.970744	-0.00584775	Nonsignificant	1.20935	0.262202	0.274227	Nonsignificant	3	Cellular Component:photosystem I (GO:0009522),Cellular Component:photosystem I reaction center (GO:0009538),Biological Process:photosynthesis (GO:0015979)	photosystem I subunit IV	--	ko00195 Photosynthesis ko01100 Metabolic pathways
GWHPACFB000129	mRNA=GWHTACFB000129 Gene=GWHGACFB000129 Position=GWHACFB00000001: 8465960-8466154, 8467166-8467372, 8472204-8472376, 8472730-8472937, 8473497-8473624, 8473710-8473797, 8474463-8474606, 8475843-8475992, 8479935-8480078, 8480171-8480290, 8480938-8481040, 8481142-8481218, 8481878-8482048, 8483830-8483906, 8484452-8484620, 8487296-8487443, 8487912-8488123, 8489110-8489325, 8490496-8490504: - Frame=0 …	122.4	108.5	135.7	115.8	113	110.5	119.2	109	107.9	0.925532	0.318865	-0.111645	Nonsignificant	0.916803	0.304432	-0.125316	Nonsignificant	1.00952	0.798485	0.0136709	Nonsignificant	--	--	cytoplasmic FMR1 interacting protein	--	ko03013 RNA transport
GWHPACFB000130	mRNA=GWHTACFB000130 Gene=GWHGACFB000130 Position=GWHACFB00000001: 8496769-8496948, 8497042-8497237, 8497482-8497546, 8497700-8497769, 8502021-8502113, 8512739-8512809, 8512901-8513020, 8514584-8514661, 8514908-8514972, 8515966-8516038, 8516947-8517000: - Frame=0 OriID=evm.model.Cha01g001180 OriTrascriptID=evm.model.Cha01g001180 OriGeneID=evm.TU.Cha01g001180 OriSeqID=Cha1	292.2	317.9	344.7	301.7	302.5	279.4	325.5	339	283	0.925429	0.233862	-0.111805	Nonsignificant	0.992354	0.919728	-0.0110726	Nonsignificant	0.932559	0.313573	-0.100733	Nonsignificant	--	--	cytoplasmic FMR1 interacting protein	--	ko03013 RNA transport
GWHPACFB000131	mRNA=GWHTACFB000131 Gene=GWHGACFB000131 Position=GWHACFB00000001: 8525022-8525185, 8525303-8525341, 8526782-8526838, 8526939-8527087, 8529329-8529396: - Frame=0 OriID=evm.model.Cha01g001170 OriTrascriptID=evm.model.Cha01g001170 OriGeneID=evm.TU.Cha01g001170 OriSeqID=Cha1	40.7	50.4	55.3	44.6	51.6	41.6	39.9	56.7	34.6	0.941257	0.611681	-0.0873397	Nonsignificant	0.896175	0.557304	-0.158148	Nonsignificant	1.0503	0.777873	0.0708082	Nonsignificant	--	--	nascent polypeptide-associated complex subunit beta	--
GWHPACFB000132	mRNA=GWHTACFB000132 Gene=GWHGACFB000132 Position=GWHACFB00000001: 8555251-8555686, 8558947-8559855, 8559988-8560160, 8560293-8560694: + Frame=0 OriID=evm.model.Cha01g001350 OriTrascriptID=evm.model.Cha01g001350 OriGeneID=evm.TU.Cha01g001350 OriSeqID=Cha1	117.6	135.7	135.6	133.8	123.4	110.6	127.1	130	119.1	0.945744	0.47873	-0.0804778	Nonsignificant	0.967344	0.569636	-0.0478994	Nonsignificant	0.977671	0.726431	-0.0325784	Nonsignificant	1	Biological Process:carbohydrate metabolic process (GO:0005975)	--	--	--
GWHPACFB000145	mRNA=GWHTACFB000145 Gene=GWHGACFB000145 Position=GWHACFB00000001: 9019728-9020242, 9021288-9021312: - Frame=0 OriID=evm.model.Cha01g001450 OriTrascriptID=evm.model.Cha01g001450 OriGeneID=evm.TU.Cha01g001450 OriSeqID=Cha1	3009.7	2885.4	2878.3	2823.7	2834.8	2855.2	2849.4	2584.1	2902.6	0.970399	0.118378	-0.0433498	Nonsignificant	0.950156	0.246046	-0.0737635	Nonsignificant	1.0213	0.609414	0.0304137	Nonsignificant	--	--	--	--	--
GWHPACFB000147	mRNA=GWHTACFB000147 Gene=GWHGACFB000147 Position=GWHACFB00000001: 9044338-9044591, 9045109-9045246, 9045374-9045479, 9046594-9046685, 9046883-9046938, 9049255-9049268: - Frame=0 OriID=evm.model.Cha01g001470 OriTrascriptID=evm.model.Cha01g001470 OriGeneID=evm.TU.Cha01g001470 OriSeqID=Cha1	3960.4	4345.6	4301	3983.9	4083.5	3799.1	3891.7	3884	4040	0.941263	0.169434	-0.0873305	Nonsignificant	0.937233	0.115984	-0.0935199	Nonsignificant	1.0043	0.870642	0.00618938	Nonsignificant	1	Molecular Function:hydrolase activity (GO:0016787)	isopentenyl-diphosphate Delta-isomerase	5.3.3.2	ko00900 Terpenoid backbone biosynthesis ko01100 Metabolic pathways ko01110 Biosynthesis of secondary metabolites
GWHPACFB000148	mRNA=GWHTACFB000148 Gene=GWHGACFB000148 Position=GWHACFB00000001: 9087225-9087323, 9087547-9087819, 9091348-9091409, 9091904-9091927, 9093725-9093830, 9093964-9094036, 9098257-9098737, 9099712-9099973, 9102081-9102289, 9102937-9103003: + Frame=0 OriID=evm.model.Cha01g001480 OriTrascriptID=evm.model.Cha01g001480 OriGeneID=evm.TU.Cha01g001480 OriSeqID=Cha1	1162.2	1220.2	1306.6	1146.2	1260	1249.3	1222.5	1268.6	1140.9	0.990919	0.850266	-0.013161	Nonsignificant	0.984549	0.752136	-0.0224656	Nonsignificant	1.00647	0.88768	0.00930455	Nonsignificant	1	Molecular Function:protein binding (GO:0005515)	--	--	--
GWHPACFB000149	mRNA=GWHTACFB000149 Gene=GWHGACFB000149 Position=GWHACFB00000001: 9107770-9107834, 9107914-9107995, 9108791-9108865, 9109201-9109271, 9109393-9109475, 9110751-9110815, 9111835-9111909, 9113127-9113246: + Frame=0 OriID=evm.model.Cha01g001530 OriTrascriptID=evm.model.Cha01g001530 OriGeneID=evm.TU.Cha01g001530 OriSeqID=Cha1	1914.8	2146.4	1938.1	2074.2	2002.5	2036.3	1857.8	2013.4	2017.2	1.01895	0.646206	0.0270864	Nonsignificant	0.981515	0.703642	-0.0269185	Nonsignificant	1.03814	0.255399	0.0540049	Nonsignificant	--	--	phage shock protein A	--	--
GWHPACFB000150	mRNA=GWHTACFB000150 Gene=GWHGACFB000150 Position=GWHACFB00000001: 9115515-9116029, 9116096-9116168: + Frame=0 OriID=evm.model.Cha01g001520 OriTrascriptID=evm.model.Cha01g001520 OriGeneID=evm.TU.Cha01g001520 OriSeqID=Cha1	378.3	412.8	408.5	424.2	397.8	397.3	377.8	384.6	412.9	1.01642	0.66405	0.0234997	Nonsignificant	0.979743	0.623993	-0.0295244	Nonsignificant	1.03744	0.352231	0.0530241	Nonsignificant	--	--	--	--	--
GWHPACFB000151	mRNA=GWHTACFB000151 Gene=GWHGACFB000151 Position=GWHACFB00000001: 9170381-9170464, 9170734-9170780, 9171735-9171780, 9173690-9173824, 9174646-9174777, 9175081-9175164, 9175254-9175352, 9175519-9175610, 9176566-9176638, 9176712-9176864, 9180413-9180532, 9180653-9180706, 9181478-9181561, 9181652-9181726, 9181818-9181949, 9182898-9183023, 9183104-9183211, 9183435-9183497, 9183676-9183750, 9184615-91…	1547.6	1808	1425.7	1896.1	1740.3	1634.8	1472	1591.9	1641.3	1.10246	0.295829	0.140729	Nonsignificant	0.984084	0.847225	-0.0231469	Nonsignificant	1.12029	0.106921	0.163875	Nonsignificant	5	Biological Process:microtubule cytoskeleton organization (GO:0000226),Cellular Component:spindle pole (GO:0000922),Cellular Component:microtubule organizing center (GO:0005815),Biological Process:microtubule nucleation (GO:0007020),Molecular Function:gamma-tubulin binding (GO:0043015)	gamma-tubulin complex component 2	--	--
GWHPACFB000158	mRNA=GWHTACFB000158 Gene=GWHGACFB000158 Position=GWHACFB00000001: 9443158-9443176, 9443723-9443968, 9444142-9444185, 9448192-9448273, 9448594-9448652, 9448957-9449019, 9449957-9450018, 9452051-9452204, 9452387-9452466, 9453375-9453438, 9453540-9453708, 9454190-9454242, 9455706-9455852: - Frame=0 OriID=evm.model.Cha01g001590 OriTrascriptID=evm.model.Cha01g001590 OriGeneID=evm.TU.Cha01g001590 OriSe…	79.9	66.9	77.5	74.8	68.9	70.3	75.2	63.8	70.1	0.954079	0.476231	-0.0678188	Nonsignificant	0.932234	0.383307	-0.101237	Nonsignificant	1.02343	0.685376	0.0334177	Nonsignificant	3	Molecular Function:mRNA binding (GO:0003729),Cellular Component:U1 snRNP (GO:0005685),Biological Process:mRNA splice site selection (GO:0006376)	--	--	--
GWHPACFB000159	mRNA=GWHTACFB000159 Gene=GWHGACFB000159 Position=GWHACFB00000001: 9457484-9457819, 9458624-9458686, 9459154-9459246, 9459831-9459878, 9460731-9460802, 9461670-9461728, 9462095-9462185, 9462301-9462462: + Frame=0 OriID=evm.model.Cha01g001580 OriTrascriptID=evm.model.Cha01g001580 OriGeneID=evm.TU.Cha01g001580 OriSeqID=Cha1	330	356.6	337.9	326.9	349.7	365.6	332.3	384.3	361.3	1.01728	0.689402	0.0247122	Nonsignificant	1.05212	0.353826	0.0733034	Nonsignificant	0.96688	0.560611	-0.0485912	Nonsignificant	--	--	--	--	--
GWHPACFB000160	mRNA=GWHTACFB000160 Gene=GWHGACFB000160 Position=GWHACFB00000001: 9463725-9463780, 9465037-9465121, 9465283-9465397, 9470021-9470094, 9471672-9471797, 9472070-9472105, 9472247-9472348, 9472746-9472802, 9472887-9472979, 9473088-9473155, 9473307-9473364, 9473459-9473545, 9473869-9473916, 9474014-9474070, 9474239-9474497, 9475030-9475222, 9475506-9475659: - Frame=0 OriID=evm.model.Cha01g001570 OriTr…	3348.6	3158.1	3414.5	3220.9	3251.3	3420.8	3396.3	3363.2	3214.9	0.997158	0.928835	-0.00410655	Nonsignificant	1.00536	0.860973	0.00771543	Nonsignificant	0.991839	0.761603	-0.011822	Nonsignificant	4	Molecular Function:calcium ion binding (GO:0005509),Cellular Component:endoplasmic reticulum (GO:0005783),Biological Process:protein folding (GO:0006457),Molecular Function:unfolded protein binding (GO:0051082)	calreticulin	--	ko04141 Protein processing in endoplasmic reticulum ko04145 Phagosome
GWHPACFB000162	mRNA=GWHTACFB000162 Gene=GWHGACFB000162 Position=GWHACFB00000001: 9496969-9497044, 9497171-9497226, 9497329-9497362, 9499252-9499350, 9499440-9499588, 9500018-9500056, 9500608-9500700, 9501234-9501332, 9501980-9502081, 9502428-9502511, 9504555-9504620, 9505832-9505918: + Frame=0 OriID=evm.model.Cha01g001550 OriTrascriptID=evm.model.Cha01g001550 OriGeneID=evm.TU.Cha01g001550 OriSeqID=Cha1	809.2	715.2	730.5	747.8	744.3	772.6	754.1	730.4	749.4	1.00435	0.919738	0.0062565	Nonsignificant	0.990687	0.827002	-0.0134988	Nonsignificant	1.01379	0.42177	0.0197553	Nonsignificant	--	--	dehydrogenase/reductase SDR family member 7	1.1.-.-	--
GWHPACFB000167	mRNA=GWHTACFB000167 Gene=GWHGACFB000167 Position=GWHACFB00000001: 9689133-9689337, 9693614-9693855, 9694306-9695886: + Frame=0 OriID=evm.model.Cha01g001650 OriTrascriptID=evm.model.Cha01g001650 OriGeneID=evm.TU.Cha01g001650 OriSeqID=Cha1	481.4	446.4	407	457.7	446.4	465.2	472.6	472.2	501.9	1.02585	0.631387	0.036815	Nonsignificant	1.08383	0.189639	0.116142	Nonsignificant	0.946499	0.0835496	-0.0793272	Nonsignificant	1	Molecular Function:hydrolase activity (GO:0016787)	--	--	--
GWHPACFB000170	mRNA=GWHTACFB000170 Gene=GWHGACFB000170 Position=GWHACFB00000001: 9747527-9747633, 9747723-9747826, 9747904-9748003, 9748692-9748789, 9749404-9749456, 9749828-9749887, 9750631-9750702, 9751315-9751386, 9751464-9751556, 9751756-9751823, 9752425-9752527: - Frame=0 OriID=evm.model.Cha01g001700 OriTrascriptID=evm.model.Cha01g001700 OriGeneID=evm.TU.Cha01g001700 OriSeqID=Cha1	147.7	143.7	145.6	135	149.3	134.9	145.8	132.4	140.5	0.959268	0.294364	-0.0599946	Nonsignificant	0.958124	0.207752	-0.0617164	Nonsignificant	1.00119	0.979742	0.0017218	Nonsignificant	--	--	--	--	ko00630 Glyoxylate and dicarboxylate metabolism ko01100 Metabolic pathways ko01110 Biosynthesis of secondary metabolites ko01200 Carbon metabolism
GWHPACFB000179	mRNA=GWHTACFB000179 Gene=GWHGACFB000179 Position=GWHACFB00000001: 10043813-10044061, 10045019-10045198, 10046428-10046553, 10046878-10047003, 10047204-10047365, 10048434-10048548, 10048671-10048736, 10053688-10053760, 10053835-10053937, 10054356-10054481, 10055888-10055965: - Frame=0 OriID=evm.model.Cha01g001790 OriTrascriptID=evm.model.Cha01g001790 OriGeneID=evm.TU.Cha01g001790 OriSeqID=Cha1	85.4	84.9	75.4	84.6	91.2	73.6	86.1	78.7	80.7	1.01506	0.849088	0.0215636	Nonsignificant	0.999186	0.987288	-0.00117483	Nonsignificant	1.01589	0.827485	0.0227384	Nonsignificant	1	Biological Process:ATP hydrolysis coupled proton transport (GO:0015991)	V-type H+-transporting ATPase subunit H	--	ko00190 Oxidative phosphorylation ko01100 Metabolic pathways ko04145 Phagosome
GWHPACFB000180	mRNA=GWHTACFB000180 Gene=GWHGACFB000180 Position=GWHACFB00000001: 10308165-10308311, 10309524-10309590, 10309724-10309782, 10310454-10310529, 10312153-10312227, 10312301-10312388, 10314174-10314399, 10318716-10318831, 10330849-10331060, 10331147-10331181, 10331302-10331404, 10332892-10333000, 10333883-10334081: + Frame=0 OriID=evm.model.Cha01g001800 OriTrascriptID=evm.model.Cha01g001800 OriGeneID…	594.5	615.3	666.2	615.5	611.5	630.9	619.5	671.1	622.4	0.990352	0.798395	-0.013987	Nonsignificant	1.01972	0.6725	0.028177	Nonsignificant	0.971197	0.359283	-0.042164	Nonsignificant	1	Biological Process:carbohydrate metabolic process (GO:0005975)	beta-glucosidase	3.2.1.21	ko00460 Cyanoamino acid metabolism ko00500 Starch and sucrose metabolism ko00940 Phenylpropanoid biosynthesis ko01100 Metabolic pathways ko01110 Biosynthesis of secondary metabolites
GWHPACFB000181	mRNA=GWHTACFB000181 Gene=GWHGACFB000181 Position=GWHACFB00000001: 10335460-10335542, 10343833-10343948, 10350134-10350216, 10350362-10350508, 10351429-10351476, 10351564-10351758, 10352424-10352598, 10352694-10352758, 10359482-10359608, 10360573-10360665, 10360780-10360868, 10361042-10361188, 10363322-10363634, 10363717-10364315: - Frame=0 OriID=evm.model.Cha01g001810 OriTrascriptID=evm.model.Cha…	832.9	943.4	818.7	938.6	866.4	972.5	833.5	903.9	1001.6	1.07033	0.293277	0.0980524	Nonsignificant	1.05549	0.486498	0.0779147	Nonsignificant	1.01406	0.835492	0.0201376	Nonsignificant	--	--	LETM1 and EF-hand domain-containing protein 1, mitochondrial	--
GWHPACFB000182	mRNA=GWHTACFB000182 Gene=GWHGACFB000182 Position=GWHACFB00000001: 10495954-10496270, 10497407-10497620, 10500708-10500791, 10511091-10511159, 10513697-10513780, 10514371-10514523, 10515161-10515250, 10515726-10515830, 10515958-10516080, 10519443-10519595, 10521425-10521490, 10522299-10522385: + Frame=0 OriID=evm.model.Cha01g001820 OriTrascriptID=evm.model.Cha01g001820 OriGeneID=evm.TU.Cha01g00182…	117.3	120.9	130	132.1	133.2	121.8	132.6	135.9	117.1	1.05133	0.295591	0.0722167	Nonsignificant	1.04726	0.449032	0.0666154	Nonsignificant	1.00389	0.945227	0.00560126	Nonsignificant	2	Biological Process:metabolic process (GO:0008152),Molecular Function:amino acid binding (GO:0016597)	acetolactate synthase I/III small subunit	2.2.1.6	ko00290 Valine, leucine and isoleucine biosynthesis ko00650 Butanoate metabolism ko00660 C5-Branched dibasic acid metabolism ko00770 Pantothenate and CoA biosynthesis ko01100 Metabolic pathways ko01110 Biosynthesis of secondary metabolites ko01210 2-Oxocarboxylic acid metabolism ko01230 Biosynthesis of amino acids
GWHPACFB000184	mRNA=GWHTACFB000184 Gene=GWHGACFB000184 Position=GWHACFB00000001: 10693041-10693968, 10707196-10707448, 10708746-10709523, 10740670-10740794, 10741493-10741577, 10756762-10756927, 10757030-10757070, 10757160-10757427, 10757605-10757728, 10758298-10758658, 10759269-10759622: + Frame=0 OriID=evm.model.Cha01g001840 OriTrascriptID=evm.model.Cha01g001840 OriGeneID=evm.TU.Cha01g001840 OriSeqID=Cha1	216.5	209.1	207.9	207.1	190.3	202.2	187.7	204.6	228.8	0.946488	0.116904	-0.0793442	Nonsignificant	0.980426	0.752307	-0.0285191	Nonsignificant	0.965384	0.608866	-0.0508252	Nonsignificant	--	--	--	--	--
GWHPACFB000185	mRNA=GWHTACFB000185 Gene=GWHGACFB000185 Position=GWHACFB00000001: 10793265-10793291, 10793563-10793898, 10797312-10797386, 10798966-10799001, 10799106-10799217, 10801260-10801330: + Frame=0 OriID=evm.model.Cha01g001850 OriTrascriptID=evm.model.Cha01g001850 OriGeneID=evm.TU.Cha01g001850 OriSeqID=Cha1	360.6	407.8	344.1	385.8	439.5	350.3	414.3	378.1	342.6	1.05672	0.549216	0.0795919	Nonsignificant	1.02022	0.803117	0.028887	Nonsignificant	1.03577	0.704222	0.050705	Nonsignificant	1	Biological Process:carbohydrate metabolic process (GO:0005975)	hexosaminidase	3.2.1.52	ko00511 Other glycan degradation ko00520 Amino sugar and nucleotide sugar metabolism ko00531 Glycosaminoglycan degradation ko00603 Glycosphingolipid biosynthesis - globo and isoglobo series ko00604 Glycosphingolipid biosynthesis - ganglio series ko01100 Metabolic pathways
GWHPACFB000188	mRNA=GWHTACFB000188 Gene=GWHGACFB000188 Position=GWHACFB00000001: 11027456-11027467, 11027982-11028111, 11029650-11029758, 11030310-11030343, 11031276-11032396, 11033120-11033256, 11033789-11033904: - Frame=0 OriID=evm.model.Cha01g001880 OriTrascriptID=evm.model.Cha01g001880 OriGeneID=evm.TU.Cha01g001880 OriSeqID=Cha1	373.2	365.9	371.3	397.1	368.4	333.3	383.5	403.8	372.2	0.989553	0.853925	-0.0151507	Nonsignificant	1.04422	0.160014	0.0624233	Nonsignificant	0.94765	0.38234	-0.077574	Nonsignificant	--	--	cohesin complex subunit SCC1	--
GWHPACFB000204	mRNA=GWHTACFB000204 Gene=GWHGACFB000204 Position=GWHACFB00000001: 13639823-13640196, 13640456-13640766, 13643337-13645624: - Frame=0 OriID=evm.model.Cha01g002040 OriTrascriptID=evm.model.Cha01g002040 OriGeneID=evm.TU.Cha01g002040 OriSeqID=Cha1	1216.1	1139.2	1224.6	1241.9	1196.1	1196	1419.5	1289.3	1273.9	1.01511	0.593859	0.0216391	Nonsignificant	1.11252	0.0663341	0.153828	Nonsignificant	0.912446	0.0752128	-0.132188	Nonsignificant	1	Biological Process:gene silencing by RNA (GO:0031047)	--	--	--
GWHPACFB000205	mRNA=GWHTACFB000205 Gene=GWHGACFB000205 Position=GWHACFB00000001: 13650631-13650690, 13653676-13653766, 13654546-13654658, 13654730-13654909, 13655305-13655405, 13656414-13656566, 13657176-13657260, 13659354-13659445, 13660669-13660725, 13660816-13660923, 13661018-13661073, 13661164-13661260, 13661393-13661421, 13661517-13661655, 13663664-13663761, 13666991-13667487: - Frame=0 OriID=evm.model.Cha…	527.5	595.1	612	593.3	559.3	579.2	588.5	630.9	557.2	0.998386	0.974676	-0.00233069	Nonsignificant	1.02421	0.697502	0.0345159	Nonsignificant	0.974783	0.56003	-0.0368466	Nonsignificant	--	--	--	--	--
GWHPACFB000210	mRNA=GWHTACFB000210 Gene=GWHGACFB000210 Position=GWHACFB00000001: 14189817-14189953, 14237790-14239119: - Frame=0 OriID=evm.model.Cha01g002090 OriTrascriptID=evm.model.Cha01g002090 OriGeneID=evm.TU.Cha01g002090 OriSeqID=Cha1	922.9	857.9	895	790.8	871.6	890.7	920.2	891.3	908.8	0.954145	0.318681	-0.0677202	Nonsignificant	1.01663	0.511648	0.0237955	Nonsignificant	0.938536	0.154043	-0.0915157	Nonsignificant	1	Biological Process:metabolic process (GO:0008152)	beta-D-glucosyl crocetin beta-1,6-glucosyltransferase	2.4.1.330	--
GWHPACFB000229	mRNA=GWHTACFB000229 Gene=GWHGACFB000229 Position=GWHACFB00000001: 15091615-15091620, 15097640-15097703, 15106040-15106101, 15106682-15106858: - Frame=0 OriID=evm.model.Cha01g002280 OriTrascriptID=evm.model.Cha01g002280 OriGeneID=evm.TU.Cha01g002280 OriSeqID=Cha1	152.1	150.7	134.9	152.3	173.1	159.5	164.5	204.3	182.6	1.10784	0.128225	0.147745	Nonsignificant	1.25977	0.0411201	0.333157	Significant	0.879398	0.163905	-0.185412	Nonsignificant	1	Molecular Function:DNA binding (GO:0003677)	histone H2B	--
GWHPACFB000230	mRNA=GWHTACFB000230 Gene=GWHGACFB000230 Position=GWHACFB00000001: 15205733-15205814, 15207375-15207637, 15207720-15207826, 15207960-15208153, 15212453-15212514, 15213185-15213280, 15213374-15213490: + Frame=0 OriID=evm.model.Cha01g002270 OriTrascriptID=evm.model.Cha01g002270 OriGeneID=evm.TU.Cha01g002270 OriSeqID=Cha1	587.7	542.6	589.7	521.2	542	585.9	580.7	626.5	523.5	0.958779	0.389315	-0.0607297	Nonsignificant	1.00622	0.920405	0.0089471	Nonsignificant	0.952851	0.484829	-0.0696768	Nonsignificant	1	Molecular Function:RNA binding (GO:0003723)	RNA-binding protein Nova	--	--
GWHPACFB000233	mRNA=GWHTACFB000233 Gene=GWHGACFB000233 Position=GWHACFB00000001: 15278743-15278789, 15281080-15281173, 15282258-15282344, 15283022-15283106, 15283382-15283563, 15283683-15283753, 15283844-15283934, 15284029-15284103, 15284191-15284292, 15284379-15284501, 15284755-15284823, 15284919-15284987, 15285334-15285387, 15285486-15285539: + Frame=0 OriID=evm.model.Cha01g002240 OriTrascriptID=evm.model.Cha…	1739.6	1627.1	1710.6	1779.3	1603.1	1610.3	1636.8	1589.4	1598.1	0.983338	0.694275	-0.0242413	Nonsignificant	0.95017	0.0833276	-0.0737419	Nonsignificant	1.03491	0.39806	0.0495006	Nonsignificant	2	Molecular Function:oxidoreductase activity (GO:0016491),Biological Process:oxidation-reduction process (GO:0055114)	malate dehydrogenase (NADP+)	1.1.1.82	ko00620 Pyruvate metabolism ko00710 Carbon fixation in photosynthetic organisms ko01100 Metabolic pathways ko01200 Carbon metabolism
GWHPACFB000236	mRNA=GWHTACFB000236 Gene=GWHGACFB000236 Position=GWHACFB00000001: 15469155-15469757, 15472217-15472330, 15472497-15472631, 15473452-15473500, 15473594-15473653, 15473765-15473850, 15473958-15474038, 15474543-15474645, 15474728-15474835, 15475496-15475616, 15476492-15476672: - Frame=0 OriID=evm.model.Cha01g002210 OriTrascriptID=evm.model.Cha01g002210 OriGeneID=evm.TU.Cha01g002210 OriSeqID=Cha1	2469.5	2346.6	2329.5	2449.5	2420.9	2348.6	2389.9	2462.8	2454.3	1.01027	0.670301	0.0147438	Nonsignificant	1.02259	0.34026	0.0322241	Nonsignificant	0.987957	0.481394	-0.0174802	Nonsignificant	--	--	V-type H+-transporting ATPase subunit d	--	ko00190 Oxidative phosphorylation ko01100 Metabolic pathways ko04145 Phagosome
GWHPACFB000239	mRNA=GWHTACFB000239 Gene=GWHGACFB000239 Position=GWHACFB00000001: 15587541-15587867, 15593994-15595153, 15597364-15599730, 15599854-15599914, 15600015-15600051, 15600918-15600990, 15601167-15601225, 15601327-15601381, 15601469-15601618, 15601715-15601817, 15601919-15602062, 15602159-15602314, 15602383-15602434, 15602541-15602876, 15602964-15603034, 15603643-15603726, 15603865-15604023, 15604161-1…	1513	1289.3	1569.6	1422.5	1406.6	1344.6	1549.1	1588.4	1441.2	0.954665	0.498267	-0.0669335	Nonsignificant	1.0473	0.51336	0.0666776	Nonsignificant	0.911547	0.0541279	-0.133611	Nonsignificant	5	Cellular Component:protein phosphatase type 2A complex (GO:0000159),Molecular Function:nucleic acid binding (GO:0003676),Biological Process:signal transduction (GO:0007165),Molecular Function:zinc ion binding (GO:0008270),Molecular Function:protein phosphatase regulator activity (GO:0019888)	--	--	--
GWHPACFB000241	mRNA=GWHTACFB000241 Gene=GWHGACFB000241 Position=GWHACFB00000001: 15810505-15810742, 15811787-15812274, 15817547-15817660: - Frame=0 OriID=evm.model.Cha01g002510 OriTrascriptID=evm.model.Cha01g002510 OriGeneID=evm.TU.Cha01g002510 OriSeqID=Cha1	200.9	205.8	219	192.7	182.3	184.6	226.6	234.6	206.9	0.894358	0.0244315	-0.161075	Nonsignificant	1.06776	0.224522	0.094593	Nonsignificant	0.837599	0.0148142	-0.255668	Nonsignificant	2	Molecular Function:nucleic acid binding (GO:0003676),Molecular Function:zinc ion binding (GO:0008270)	heterogeneous nuclear ribonucleoprotein G	--	ko03040 Spliceosome
GWHPACFB000244	mRNA=GWHTACFB000244 Gene=GWHGACFB000244 Position=GWHACFB00000001: 15901202-15901387, 15902581-15902700, 15903019-15903162, 15903253-15903403, 15903590-15903738: + Frame=0 OriID=evm.model.Cha01g002480 OriTrascriptID=evm.model.Cha01g002480 OriGeneID=evm.TU.Cha01g002480 OriSeqID=Cha1	1069.7	1161.8	1066.5	1190.6	1181.8	1217.8	1121.1	1203.7	1182	1.0886	0.0421761	0.122473	Nonsignificant	1.06331	0.155602	0.0885638	Nonsignificant	1.02378	0.361266	0.0339091	Nonsignificant	2	Molecular Function:serine-type carboxypeptidase activity (GO:0004185),Biological Process:proteolysis (GO:0006508)	serine carboxypeptidase-like clade IV	3.4.16.-	--
GWHPACFB000246	mRNA=GWHTACFB000246 Gene=GWHGACFB000246 Position=GWHACFB00000001: 15952599-15952889, 15952982-15953167, 15953983-15954039: + Frame=0 OriID=evm.model.Cha01g002460 OriTrascriptID=evm.model.Cha01g002460 OriGeneID=evm.TU.Cha01g002460 OriSeqID=Cha1	6088.2	6673	5965.4	6389.3	6148.4	6298.9	6094.3	6380.1	6311.7	1.00587	0.880718	0.00844959	Nonsignificant	1.00318	0.936711	0.00457661	Nonsignificant	1.00269	0.88698	0.00387299	Nonsignificant	--	--	--	--	--
GWHPACFB000250	mRNA=GWHTACFB000250 Gene=GWHGACFB000250 Position=GWHACFB00000001: 16014926-16015225, 16016227-16016485, 16016795-16016955, 16018480-16018811, 16019437-16019910, 16022881-16023118, 16025984-16026455, 16029845-16029993: - Frame=0 OriID=evm.model.Cha01g002420 OriTrascriptID=evm.model.Cha01g002420 OriGeneID=evm.TU.Cha01g002420 OriSeqID=Cha1	2705	2572.9	2659.2	2554.2	2721.4	2736.6	2671.5	2715.8	2602.6	1.00946	0.739054	0.0135865	Nonsignificant	1.00665	0.746634	0.00956546	Nonsignificant	1.00279	0.917095	0.00402099	Nonsignificant	2	Molecular Function:oxidoreductase activity (GO:0016491),Biological Process:oxidation-reduction process (GO:0055114)	glycerol-3-phosphate dehydrogenase	1.1.5.3	ko00564 Glycerophospholipid metabolism ko01110 Biosynthesis of secondary metabolites
GWHPACFB000251	mRNA=GWHTACFB000251 Gene=GWHGACFB000251 Position=GWHACFB00000001: 16030161-16031234, 16031707-16032120, 16032235-16032351, 16033430-16033639: - Frame=0 OriID=evm.model.Cha01g002410 OriTrascriptID=evm.model.Cha01g002410 OriGeneID=evm.TU.Cha01g002410 OriSeqID=Cha1	918.5	900.2	942	886.6	901.6	878.5	895.1	911.6	870.9	0.965951	0.0866384	-0.0499786	Nonsignificant	0.969899	0.176802	-0.0440937	Nonsignificant	0.995929	0.802825	-0.00588492	Nonsignificant	3	Molecular Function:ubiquitin-protein transferase activity (GO:0004842),Molecular Function:protein binding (GO:0005515),Biological Process:protein ubiquitination (GO:0016567)	--	--	--
GWHPACFB000252	mRNA=GWHTACFB000252 Gene=GWHGACFB000252 Position=GWHACFB00000001: 16197363-16197577, 16198475-16198788, 16199750-16199964, 16200241-16200264, 16201234-16201414, 16201552-16201771, 16202079-16202234, 16204054-16204202, 16204316-16204359, 16204487-16204549, 16204966-16205061: + Frame=0 OriID=evm.model.Cha01g002630 OriTrascriptID=evm.model.Cha01g002630 OriGeneID=evm.TU.Cha01g002630 OriSeqID=Cha1	79.6	102.6	75.5	86.4	86.2	82.1	76.4	90.5	76	0.988359	0.91252	-0.0168936	Nonsignificant	0.942569	0.637404	-0.08533	Nonsignificant	1.04858	0.47296	0.0684365	Nonsignificant	--	--	solute carrier family 32 (vesicular inhibitory amino acid transporter)	--
GWHPACFB000253	mRNA=GWHTACFB000253 Gene=GWHGACFB000253 Position=GWHACFB00000001: 16227273-16227276, 16232969-16233186, 16233922-16233996, 16236811-16236915: + Frame=0 OriID=evm.model.Cha01g002620 OriTrascriptID=evm.model.Cha01g002620 OriGeneID=evm.TU.Cha01g002620 OriSeqID=Cha1	228.7	253.3	239.2	248.5	222.4	232.6	242.4	245.6	229	0.975458	0.601314	-0.035849	Nonsignificant	0.994176	0.880698	-0.00842628	Nonsignificant	0.981172	0.648246	-0.0274227	Nonsignificant	--	--	--	--	--
GWHPACFB000258	mRNA=GWHTACFB000258 Gene=GWHGACFB000258 Position=GWHACFB00000001: 16285551-16285587, 16297079-16297164, 16300312-16300337, 16313005-16314028: - Frame=0 OriID=evm.model.Cha01g002570 OriTrascriptID=evm.model.Cha01g002570 OriGeneID=evm.TU.Cha01g002570 OriSeqID=Cha1	383.9	390.2	378	370.2	405.3	387.7	399.9	431.1	405.9	1.00963	0.747532	0.0138332	Nonsignificant	1.0736	0.0500804	0.102463	Nonsignificant	0.940416	0.152564	-0.0886297	Nonsignificant	--	--	--	--	--
GWHPACFB000260	mRNA=GWHTACFB000260 Gene=GWHGACFB000260 Position=GWHACFB00000001: 16407186-16407323, 16407715-16407849, 16408009-16408107, 16408192-16408266, 16408623-16408688, 16408766-16408834, 16408935-16409009, 16409529-16409639, 16409790-16409852, 16409977-16410188, 16411201-16411408: - Frame=0 OriID=evm.model.Cha01g002550 OriTrascriptID=evm.model.Cha01g002550 OriGeneID=evm.TU.Cha01g002550 OriSeqID=Cha1	368.7	392.7	355.5	367.7	391.6	384.9	345.7	387.6	373.8	1.02444	0.52276	0.0348392	Nonsignificant	0.991226	0.852258	-0.0127145	Nonsignificant	1.03351	0.434012	0.0475537	Nonsignificant	--	--	--	--	--
GWHPACFB000264	mRNA=GWHTACFB000264 Gene=GWHGACFB000264 Position=GWHACFB00000001: 16637623-16638749, 16638835-16639573, 16640718-16641213, 16641740-16641891, 16641963-16643300, 16643382-16645328, 16645532-16645744, 16647351-16647554, 16647771-16647974, 16648362-16648520, 16650605-16650952, 16653203-16653638, 16655122-16655212, 16655796-16655889, 16663038-16663173, 16664217-16665004: + Frame=0 OriID=evm.model.Cha…	159.5	145.7	177.3	148.4	157.5	171.1	165.1	175.1	170.1	0.988601	0.878733	-0.0165397	Nonsignificant	1.05762	0.388675	0.0808167	Nonsignificant	0.934744	0.198001	-0.0973564	Nonsignificant	1	Molecular Function:N-acetyltransferase activity (GO:0008080)	nucleolar pre-ribosomal-associated protein 1	--	--
GWHPACFB000268	mRNA=GWHTACFB000268 Gene=GWHGACFB000268 Position=GWHACFB00000001: 16822909-16823102, 16841285-16841287, 16842576-16844302, 16845835-16846214: - Frame=0 OriID=evm.model.Cha01g002680 OriTrascriptID=evm.model.Cha01g002680 OriGeneID=evm.TU.Cha01g002680 OriSeqID=Cha1	1984.7	1689.7	2322.9	2144.1	1949.8	2228.1	2316.2	2802	1897.4	1.05414	0.618207	0.0760679	Nonsignificant	1.16979	0.347314	0.226253	Nonsignificant	0.901135	0.446382	-0.150185	Nonsignificant	--	--	phenylalanine ammonia-lyase	4.3.1.24	ko00360 Phenylalanine metabolism ko00940 Phenylpropanoid biosynthesis ko01100 Metabolic pathways ko01110 Biosynthesis of secondary metabolites
GWHPACFB000272	mRNA=GWHTACFB000272 Gene=GWHGACFB000272 Position=GWHACFB00000001: 16955485-16955607, 16956939-16956983, 16957932-16958566, 16958867-16959014, 16959580-16959759, 16959877-16959945, 16960313-16960402, 16962369-16962491: + Frame=0 OriID=evm.model.Cha01g002720 OriTrascriptID=evm.model.Cha01g002720 OriGeneID=evm.TU.Cha01g002720 OriSeqID=Cha1	3360.2	3035.5	3061.2	2990.5	2988.1	3439	3238.1	3361.1	3221	0.995844	0.946242	-0.00600789	Nonsignificant	1.03842	0.344867	0.0543851	Nonsignificant	0.959003	0.438861	-0.060393	Nonsignificant	4	Molecular Function:dolichyl-diphosphooligosaccharide-protein glycotransferase activity (GO:0004579),Cellular Component:endoplasmic reticulum (GO:0005783),Biological Process:protein glycosylation (GO:0006486),Cellular Component:integral component of membrane (GO:0016021)	oligosaccharyltransferase complex subunit alpha (ribophorin I)	--	ko00510 N-Glycan biosynthesis ko01100 Metabolic pathways ko04141 Protein processing in endoplasmic reticulum
GWHPACFB000279	mRNA=GWHTACFB000279 Gene=GWHGACFB000279 Position=GWHACFB00000001: 17342595-17342674, 17343886-17344037, 17344478-17344605, 17346351-17346446, 17347006-17347158, 17348803-17348906, 17348997-17349064, 17350069-17350256: + Frame=0 OriID=evm.model.Cha01g002780 OriTrascriptID=evm.model.Cha01g002780 OriGeneID=evm.TU.Cha01g002780 OriSeqID=Cha1	141.5	153.3	139	160.4	149.4	145.8	135.7	125.5	139.4	1.05025	0.307791	0.0707377	Nonsignificant	0.923467	0.141831	-0.114868	Nonsignificant	1.13729	0.0387004	0.185605	Nonsignificant	3	Molecular Function:RNA binding (GO:0003723),Molecular Function:hydrolase activity (GO:0016787),Molecular Function:manganese ion binding (GO:0030145)	--	--	--
GWHPACFB000282	mRNA=GWHTACFB000282 Gene=GWHGACFB000282 Position=GWHACFB00000001: 17436978-17437284, 17438583-17438878, 17439201-17439341, 17443016-17443207: + Frame=0 OriID=evm.model.Cha01g002810 OriTrascriptID=evm.model.Cha01g002810 OriGeneID=evm.TU.Cha01g002810 OriSeqID=Cha1	4191.8	4907.4	4603.9	4731.2	4461.8	4093.6	5107.6	4284.2	5082.5	0.969605	0.643437	-0.0445303	Nonsignificant	1.05628	0.492575	0.0789913	Nonsignificant	0.917944	0.293284	-0.123522	Nonsignificant	3	Molecular Function:transporter activity (GO:0005215),Biological Process:transport (GO:0006810),Cellular Component:membrane (GO:0016020)	aquaporin PIP	--	--
GWHPACFB000284	mRNA=GWHTACFB000284 Gene=GWHGACFB000284 Position=GWHACFB00000001: 17487208-17487764, 17488486-17488615, 17489401-17489566, 17489654-17489772, 17489863-17489943, 17491239-17491325, 17491437-17491511, 17491647-17491715, 17491804-17491884, 17491977-17492111, 17492688-17492744, 17492864-17493030, 17499470-17499491: + Frame=0 OriID=evm.model.Cha01g002830 OriTrascriptID=evm.model.Cha01g002830 OriGeneID…	6596.7	6785.5	6878.3	7001.3	6804.3	7129	6344.3	6824.8	6574.9	1.03327	0.1482	0.0472196	Nonsignificant	0.974507	0.346738	-0.0372555	Nonsignificant	1.0603	0.0772759	0.0844751	Nonsignificant	1	Biological Process:cell redox homeostasis (GO:0045454)	protein disulfide-isomerase A1	5.3.4.1	ko04141 Protein processing in endoplasmic reticulum
GWHPACFB000285	mRNA=GWHTACFB000285 Gene=GWHGACFB000285 Position=GWHACFB00000001: 17501003-17501215, 17501333-17501445, 17506305-17506431: + Frame=0 OriID=evm.model.Cha01g002840 OriTrascriptID=evm.model.Cha01g002840 OriGeneID=evm.TU.Cha01g002840 OriSeqID=Cha1	195.3	211.8	234.1	221.2	216.6	204.8	214.4	236.8	207.9	1.00218	0.971454	0.00314656	Nonsignificant	1.02792	0.696895	0.0397229	Nonsignificant	0.974966	0.612403	-0.0365764	Nonsignificant	--	--	--	--	--
GWHPACFB000296	mRNA=GWHTACFB000296 Gene=GWHGACFB000296 Position=GWHACFB00000001: 17957892-17958038, 17959037-17959145, 17961424-17961519, 17962309-17962439, 17962892-17963164, 17963868-17963953, 17965911-17966003, 17966275-17966370, 17966618-17966926, 17967992-17968050, 17977414-17977481: - Frame=0 OriID=evm.model.Cha01g002920 OriTrascriptID=evm.model.Cha01g002920 OriGeneID=evm.TU.Cha01g002920 OriSeqID=Cha1	1121.8	1223.8	1096.6	1186.1	1228.4	1233	1204.1	1190.6	1185	1.05964	0.175737	0.0835771	Nonsignificant	1.03995	0.359558	0.0565078	Nonsignificant	1.01894	0.229849	0.0270693	Nonsignificant	2	Molecular Function:serine-type carboxypeptidase activity (GO:0004185),Biological Process:proteolysis (GO:0006508)	serine carboxypeptidase-like clade II	3.4.16.-	--
GWHPACFB000298	mRNA=GWHTACFB000298 Gene=GWHGACFB000298 Position=GWHACFB00000001: 17993293-17993433, 17993797-17993902, 17994366-17994461, 17994546-17994676, 17994871-17995131, 17995216-17995301, 17995398-17995490, 17995660-17995755, 17995846-17996203: - Frame=0 OriID=evm.model.Cha01g002900 OriTrascriptID=evm.model.Cha01g002900 OriGeneID=evm.TU.Cha01g002900 OriSeqID=Cha1	402.7	419.5	376.4	389.8	452.6	421.4	420.5	397.4	430.1	1.0544	0.380006	0.0764179	Nonsignificant	1.04121	0.357738	0.0582677	Nonsignificant	1.01266	0.810486	0.0181502	Nonsignificant	2	Molecular Function:serine-type carboxypeptidase activity (GO:0004185),Biological Process:proteolysis (GO:0006508)	serine carboxypeptidase-like clade II	3.4.16.-	--
GWHPACFB000309	mRNA=GWHTACFB000309 Gene=GWHGACFB000309 Position=GWHACFB00000001: 18630545-18631730, 18634804-18635221, 18635671-18635815, 18639194-18639309, 18639396-18639474, 18639625-18639858, 18640705-18641031: + Frame=0 OriID=evm.model.Cha01g003090 OriTrascriptID=evm.model.Cha01g003090 OriGeneID=evm.TU.Cha01g003090 OriSeqID=Cha1	258.4	260.3	251.9	247.5	252.8	269.2	272.8	276.9	281.1	0.998573	0.960789	-0.00206086	Nonsignificant	1.07812	0.00455562	0.108519	Nonsignificant	0.926216	0.0425181	-0.11058	Nonsignificant	--	--	--	--	--
GWHPACFB000311	mRNA=GWHTACFB000311 Gene=GWHGACFB000311 Position=GWHACFB00000001: 18764190-18764359, 18764851-18765232: + Frame=0 OriID=evm.model.Cha01g003110 OriTrascriptID=evm.model.Cha01g003110 OriGeneID=evm.TU.Cha01g003110 OriSeqID=Cha1	200.1	208.8	246.3	206.4	212	165.9	186.7	175.9	157.8	0.891789	0.30892	-0.165226	Nonsignificant	0.794261	0.0527398	-0.332314	Nonsignificant	1.12279	0.273463	0.167088	Nonsignificant	--	--	--	--	--
GWHPACFB000312	mRNA=GWHTACFB000312 Gene=GWHGACFB000312 Position=GWHACFB00000001: 18767885-18767908, 18768086-18768166, 18768374-18768458, 18768565-18768693, 18769148-18769194, 18770014-18770097, 18770529-18770619, 18776081-18776237, 18777200-18777281, 18777771-18777849, 18778531-18778610, 18779067-18779213: - Frame=0 OriID=evm.model.Cha01g003120 OriTrascriptID=evm.model.Cha01g003120 OriGeneID=evm.TU.Cha01g00312…	282.6	293.1	293.1	287.6	300.8	259.4	272.3	283	261.3	0.975829	0.610891	-0.0353001	Nonsignificant	0.939917	0.0723874	-0.0893945	Nonsignificant	1.03821	0.490738	0.0540944	Nonsignificant	--	--	--	--	--
GWHPACFB000314	mRNA=GWHTACFB000314 Gene=GWHGACFB000314 Position=GWHACFB00000001: 18830662-18835764, 18835841-18836107: - Frame=0 OriID=evm.model.Cha01g003140 OriTrascriptID=evm.model.Cha01g003140 OriGeneID=evm.TU.Cha01g003140 OriSeqID=Cha1	1080.4	1139.1	1055.7	1220.1	1128.2	1093.4	1087.7	1158.2	1126	1.05084	0.286503	0.0715383	Nonsignificant	1.02952	0.371402	0.0419787	Nonsignificant	1.0207	0.61667	0.0295596	Nonsignificant	--	--	--	--	--
GWHPACFB000321	mRNA=GWHTACFB000321 Gene=GWHGACFB000321 Position=GWHACFB00000001: 19305406-19305918, 19306443-19306913, 19307658-19307843, 19309314-19309484, 19311201-19311419, 19311510-19311761, 19312236-19312337, 19312448-19312645, 19312789-19313079, 19313668-19313749, 19313877-19314053, 19316305-19316432, 19316631-19316735, 19317330-19317674, 19320575-19320777, 19322510-19322597, 19323018-19323084, 19330022-1…	779.5	735.5	810.8	789.8	797.6	780.6	787.8	793.9	762	1.01814	0.563854	0.025942	Nonsignificant	1.0077	0.815367	0.0110609	Nonsignificant	1.01037	0.50022	0.0148812	Nonsignificant	2	Molecular Function:RNA binding (GO:0003723),Molecular Function:protein binding (GO:0005515)	regulator of nonsense transcripts 2	--	ko03013 RNA transport ko03015 mRNA surveillance pathway
GWHPACFB000324	mRNA=GWHTACFB000324 Gene=GWHGACFB000324 Position=GWHACFB00000001: 19442012-19442056, 19442249-19442348, 19499722-19499852, 19500140-19500328, 19502821-19502909, 19503007-19503147, 19504101-19504185, 19504277-19504447: - Frame=0 OriID=evm.model.Cha01g003240 OriTrascriptID=evm.model.Cha01g003240 OriGeneID=evm.TU.Cha01g003240 OriSeqID=Cha1	62	61.1	57.6	60.9	63.3	59	58.7	60.1	57	1.01384	0.672463	0.019823	Nonsignificant	0.972883	0.368744	-0.0396614	Nonsignificant	1.04209	0.182966	0.0594844	Nonsignificant	--	--	--	--	--
GWHPACFB000326	mRNA=GWHTACFB000326 Gene=GWHGACFB000326 Position=GWHACFB00000001: 19547389-19547831, 19548308-19548725, 19556066-19556299, 19556402-19556728, 19557767-19558063: + Frame=0 OriID=evm.model.Cha01g003260 OriTrascriptID=evm.model.Cha01g003260 OriGeneID=evm.TU.Cha01g003260 OriSeqID=Cha1	3156.8	2579.8	3217	2646.3	2604.6	2356.7	3072.8	2711.6	2549	0.849669	0.113737	-0.235026	Nonsignificant	0.930732	0.463608	-0.103563	Nonsignificant	0.912905	0.248433	-0.131464	Nonsignificant	2	Molecular Function:metallopeptidase activity (GO:0008237),Molecular Function:zinc ion binding (GO:0008270)	leukotriene-A4 hydrolase	3.3.2.6	ko00590 Arachidonic acid metabolism ko01100 Metabolic pathways
GWHPACFB000328	mRNA=GWHTACFB000328 Gene=GWHGACFB000328 Position=GWHACFB00000001: 19598134-19599114, 19604569-19604802, 19604885-19605211, 19606148-19606444: + Frame=0 OriID=evm.model.Cha01g003280 OriTrascriptID=evm.model.Cha01g003280 OriGeneID=evm.TU.Cha01g003280 OriSeqID=Cha1	5380.1	5627.4	5705.4	4940.8	5140.5	5156	5534.1	5565.1	5234.4	0.911709	0.0148947	-0.133355	Nonsignificant	0.977305	0.42949	-0.0331193	Nonsignificant	0.932881	0.0442874	-0.100236	Nonsignificant	2	Molecular Function:metallopeptidase activity (GO:0008237),Molecular Function:zinc ion binding (GO:0008270)	leukotriene-A4 hydrolase	3.3.2.6	ko00590 Arachidonic acid metabolism ko01100 Metabolic pathways
GWHPACFB000329	mRNA=GWHTACFB000329 Gene=GWHGACFB000329 Position=GWHACFB00000001: 19612588-19612674, 19613790-19613922, 19614984-19615072, 19615192-19615314, 19618441-19618603, 19618772-19618928, 19619315-19619351, 19620269-19620700: + Frame=0 OriID=evm.model.Cha01g003290 OriTrascriptID=evm.model.Cha01g003290 OriGeneID=evm.TU.Cha01g003290 OriSeqID=Cha1	71.9	114.5	99.6	96.2	93.9	78.5	78.1	90.9	90.2	0.939161	0.693018	-0.0905558	Nonsignificant	0.906294	0.534337	-0.141949	Nonsignificant	1.03627	0.674954	0.0513936	Nonsignificant	1	Molecular Function:protein binding (GO:0005515)	FGFR1 oncogene partner	--	--
GWHPACFB000332	mRNA=GWHTACFB000332 Gene=GWHGACFB000332 Position=GWHACFB00000001: 19663700-19663801, 19664953-19665073, 19665389-19665513, 19666785-19666886, 19666989-19667069, 19667816-19667885, 19668414-19668475, 19673197-19673621, 19673750-19673833, 19674028-19674120, 19674245-19674296, 19674491-19674557, 19674856-19674914, 19677534-19677647, 19677775-19677960, 19678042-19678659, 19678975-19679044, 19679369-1…	117.1	105	106.4	89.4	119.3	119.6	114	127.4	99.7	0.999391	0.995336	-0.000878621	Nonsignificant	1.03836	0.66032	0.0543014	Nonsignificant	0.962474	0.755953	-0.05518	Nonsignificant	--	--	--	--	--
GWHPACFB000333	mRNA=GWHTACFB000333 Gene=GWHGACFB000333 Position=GWHACFB00000001: 19788973-19789358, 19792243-19792297, 19792414-19792464, 19792633-19792746, 19794873-19794929, 19795031-19795116, 19795467-19795528, 19795654-19795760, 19797526-19797792, 19798299-19798435, 19798752-19798880, 19799049-19799107, 19799665-19799777, 19799862-19799954, 19805498-19805600, 19806576-19806685: + Frame=0 OriID=evm.model.Cha…	1731.4	1710.4	1771.7	1580.8	1687.8	1759	1732.1	1638.5	1615.2	0.964343	0.321517	-0.0523824	Nonsignificant	0.956325	0.130576	-0.0644272	Nonsignificant	1.00838	0.835571	0.0120449	Nonsignificant	3	Biological Process:nitrogen compound metabolic process (GO:0006807),Biological Process:phospholipid biosynthetic process (GO:0008654),Cellular Component:membrane (GO:0016020)
GWHPACFB000341	mRNA=GWHTACFB000341 Gene=GWHGACFB000341 Position=GWHACFB00000001: 20149632-20149760, 20151057-20151278, 20152409-20152504, 20152951-20153003, 20153172-20153268, 20158440-20158513, 20159869-20159986, 20160572-20160682, 20161783-20161859, 20164168-20164234, 20167185-20167250, 20168836-20168943, 20169075-20169205, 20169420-20169486, 20169604-20169668, 20169744-20169837, 20171525-20171595, 20171712-2…	1351.5	1222.8	1314.9	1260.1	1271.6	1182.1	1258	1347	1304	0.954901	0.285795	-0.0665773	Nonsignificant	1.00509	0.893106	0.00732616	Nonsignificant	0.950064	0.16276	-0.0739035	Nonsignificant	--	--	--	--	--
GWHPACFB000346	mRNA=GWHTACFB000346 Gene=GWHGACFB000346 Position=GWHACFB00000001: 20293339-20293476, 20293932-20294423, 20295194-20298202: - Frame=0 OriID=evm.model.Cha01g003460 OriTrascriptID=evm.model.Cha01g003460 OriGeneID=evm.TU.Cha01g003460 OriSeqID=Cha1	3363.8	3369.5	3692.5	3394.6	3397.1	3214.9	3583.7	3849.1	3378.3	0.959792	0.323684	-0.0592062	Nonsignificant	1.03696	0.502034	0.0523552	Nonsignificant	0.925586	0.146336	-0.111561	Nonsignificant	2	Molecular Function:nucleic acid binding (GO:0003676),Cellular Component:nucleus (GO:0005634)	splicing factor 3B subunit 3	--	ko03040 Spliceosome
GWHPACFB000351	mRNA=GWHTACFB000351 Gene=GWHGACFB000351 Position=GWHACFB00000001: 20368921-20368978, 20369118-20369208, 20369332-20369475, 20371383-20371500, 20371611-20371751, 20373947-20374096: + Frame=0 OriID=evm.model.Cha01g003510 OriTrascriptID=evm.model.Cha01g003510 OriGeneID=evm.TU.Cha01g003510 OriSeqID=Cha1	630.3	634.7	732.2	595.6	574.8	520.8	606.5	544.7	528.6	0.846785	0.0634627	-0.239932	Nonsignificant	0.841078	0.0607389	-0.249689	Nonsignificant	1.00679	0.912734	0.00975781	Nonsignificant	1	Molecular Function:protein binding (GO:0005515)	--	--	ko00053 Ascorbate and aldarate metabolism ko00480 Glutathione metabolism ko01100 Metabolic pathways
GWHPACFB000353	mRNA=GWHTACFB000353 Gene=GWHGACFB000353 Position=GWHACFB00000001: 20573605-20573991, 20574068-20574151, 20575342-20575377, 20576585-20576696, 20576797-20576867, 20577007-20577137, 20579007-20579023, 20579352-20579400, 20581180-20581280, 20582717-20582776, 20584319-20584352, 20584804-20584902, 20585298-20585357, 20585495-20585745, 20593846-20593892: + Frame=0 OriID=evm.model.Cha01g003530 OriTrascr…	2211.9	3011.3	2398.2	3116.7	2839.4	2548.6	2313	3092.2	2744.8	1.1159	0.37021	0.158204	Nonsignificant	1.06936	0.621997	0.096744	Nonsignificant	1.04352	0.693255	0.0614603	Nonsignificant	1	Biological Process:carbohydrate metabolic process (GO:0005975)	hexosaminidase	3.2.1.52	ko00511 Other glycan degradation ko00520 Amino sugar and nucleotide sugar metabolism ko00531 Glycosaminoglycan degradation ko00603 Glycosphingolipid biosynthesis - globo and isoglobo series ko00604 Glycosphingolipid biosynthesis - ganglio series ko01100 Metabolic pathways
GWHPACFB000365	mRNA=GWHTACFB000365 Gene=GWHGACFB000365 Position=GWHACFB00000001: 21045306-21045541, 21045892-21046015, 21046296-21046511, 21046636-21046764, 21047004-21047250, 21049935-21050267, 21050341-21050567, 21050811-21052361: - Frame=0 OriID=evm.model.Cha01g003650 OriTrascriptID=evm.model.Cha01g003650 OriGeneID=evm.TU.Cha01g003650 OriSeqID=Cha1	10696.5	9806.8	10820.2	10058.7	10206.8	10554.9	11003.1	10692.5	10813.4	0.983939	0.658135	-0.0233598	Nonsignificant	1.03785	0.299428	0.0535938	Nonsignificant	0.948057	0.031063	-0.0769536	Nonsignificant	1	Biological Process:metabolic process (GO:0008152)	2-oxoglutarate dehydrogenase E1 component	1.2.4.2	ko00020 Citrate cycle (TCA cycle) ko00310 Lysine degradation ko00380 Tryptophan metabolism ko01100 Metabolic pathways ko01110 Biosynthesis of secondary metabolites ko01200 Carbon metabolism
GWHPACFB000372	mRNA=GWHTACFB000372 Gene=GWHGACFB000372 Position=GWHACFB00000001: 21321707-21321886, 21322001-21322108, 21325669-21325737, 21325822-21326003, 21326348-21326485, 21329540-21329612: + Frame=0 OriID=evm.model.Cha01g003720 OriTrascriptID=evm.model.Cha01g003720 OriGeneID=evm.TU.Cha01g003720 OriSeqID=Cha1	285.8	287.7	295.1	281	262.5	257.8	274.2	260	280	0.922519	0.0423554	-0.116349	Nonsignificant	0.93737	0.0511425	-0.0933087	Nonsignificant	0.984156	0.665981	-0.0230407	Nonsignificant	1	Molecular Function:nucleic acid binding (GO:0003676)	--	--	--
GWHPACFB000373	mRNA=GWHTACFB000373 Gene=GWHGACFB000373 Position=GWHACFB00000001: 21329686-21329757, 21330913-21330981, 21331067-21331127, 21331218-21331720, 21332376-21333002, 21333780-21334055, 21335438-21335620, 21336416-21336526, 21337744-21338022, 21339113-21339164, 21340166-21340345, 21341135-21341200, 21342167-21342424, 21342559-21343056, 21344015-21344065, 21344252-21344331, 21347682-21347845, 21354997-2…	141.5	115.6	126.8	131.7	137	124.3	138.5	137.7	133.3	1.0237	0.734932	0.0337988	Nonsignificant	1.06668	0.328343	0.0931329	Nonsignificant	0.959707	0.243277	-0.0593341	Nonsignificant	2	Molecular Function:nucleic acid binding (GO:0003676),Molecular Function:zinc ion binding (GO:0008270)	--	--	--
GWHPACFB000375	mRNA=GWHTACFB000375 Gene=GWHGACFB000375 Position=GWHACFB00000001: 21389579-21389710, 21397758-21400696, 21404678-21404984: - Frame=0 OriID=evm.model.Cha01g003750 OriTrascriptID=evm.model.Cha01g003750 OriGeneID=evm.TU.Cha01g003750 OriSeqID=Cha1	20677.6	19546.4	20358.8	20075	20369.6	19872.7	22324.2	20533.9	21654.7	0.995618	0.820992	-0.00633641	Nonsignificant	1.06487	0.102712	0.0906772	Nonsignificant	0.934966	0.061255	-0.0970136	Nonsignificant	1	Molecular Function:protein binding (GO:0005515)	--	--	--
GWHPACFB000377	mRNA=GWHTACFB000377 Gene=GWHGACFB000377 Position=GWHACFB00000001: 21454585-21454911, 21455735-21455878, 21455958-21456107, 21456489-21456656, 21456880-21457004, 21461238-21461331, 21461715-21461813, 21462418-21462598, 21462699-21462814, 21463376-21463531, 21463959-21464087, 21464225-21464323, 21464813-21464917: + Frame=0 OriID=evm.model.Cha01g003770 OriTrascriptID=evm.model.Cha01g003770 OriGeneID…	655.7	642.9	646	632.7	624.4	616	646.3	655	627.4	0.963232	0.0181322	-0.0540455	Nonsignificant	0.991824	0.588101	-0.0118447	Nonsignificant	0.971172	0.121859	-0.0422008	Nonsignificant	4	Molecular Function:nucleotide binding (GO:0000166),Molecular Function:aminoacyl-tRNA ligase activity (GO:0004812),Molecular Function:ATP binding (GO:0005524),Biological Process:tRNA aminoacylation for protein translation (GO:0006418)	methionyl-tRNA synthetase	6.1.1.10	ko00450 Selenocompound metabolism ko00970 Aminoacyl-tRNA biosynthesis
GWHPACFB000378	mRNA=GWHTACFB000378 Gene=GWHGACFB000378 Position=GWHACFB00000001: 21465489-21465674, 21466180-21466220, 21466306-21466369, 21466464-21466530, 21466707-21466800, 21466924-21467001, 21467286-21467374, 21467457-21467521, 21468007-21468098, 21468639-21468726, 21468877-21468963, 21469905-21469976: - Frame=0 OriID=evm.model.Cha01g003780 OriTrascriptID=evm.model.Cha01g003780 OriGeneID=evm.TU.Cha01g00378…	4275.4	3841	3906.9	3782.8	4039.3	4487.5	4506.4	4003.4	4426.8	1.02381	0.718165	0.033951	Nonsignificant	1.07596	0.214399	0.105626	Nonsignificant	0.951533	0.463982	-0.0716746	Nonsignificant	--	--	UDP-glucuronate decarboxylase	4.1.1.35	ko00520 Amino sugar and nucleotide sugar metabolism ko01100 Metabolic pathways
GWHPACFB000397	mRNA=GWHTACFB000397 Gene=GWHGACFB000397 Position=GWHACFB00000001: 22725176-22725302, 22726132-22726317, 22726403-22726481, 22727218-22727255, 22727346-22727510, 22728528-22728605, 22728949-22729106: - Frame=0 OriID=evm.model.Cha01g004100 OriTrascriptID=evm.model.Cha01g004100 OriGeneID=evm.TU.Cha01g004100 OriSeqID=Cha1	171.9	188.5	197.9	172.3	161.4	147.3	179.9	165	163.6	0.861544	0.0700536	-0.215004	Nonsignificant	0.910801	0.146107	-0.134793	Nonsignificant	0.945919	0.362205	-0.0802109	Nonsignificant	1	Molecular Function:nucleic acid binding (GO:0003676)	FUS-interacting serine-arginine-rich protein 1	--	ko03040 Spliceosome
GWHPACFB000398	mRNA=GWHTACFB000398 Gene=GWHGACFB000398 Position=GWHACFB00000001: 22746752-22746802, 22746927-22747009, 22747763-22747841, 22751433-22751527, 22753197-22753329, 22753438-22753522, 22754404-22754527, 22754978-22755053, 22755821-22755859: - Frame=0 OriID=evm.model.Cha01g004090 OriTrascriptID=evm.model.Cha01g004090 OriGeneID=evm.TU.Cha01g004090 OriSeqID=Cha1	8110.7	7763.9	7340.4	8782.6	8572.9	9140.4	8189.9	7549.9	8685.7	1.14133	0.0169639	0.190712	Nonsignificant	1.05214	0.367041	0.0733308	Nonsignificant	1.08476	0.13411	0.117381	Nonsignificant	2	Molecular Function:triose-phosphate isomerase activity (GO:0004807),Biological Process:metabolic process (GO:0008152)	triosephosphate isomerase (TIM)	5.3.1.1	ko00010 Glycolysis / Gluconeogenesis ko00051 Fructose and mannose metabolism ko00562 Inositol phosphate metabolism ko00710 Carbon fixation in photosynthetic organisms ko01100 Metabolic pathways ko01110 Biosynthesis of secondary metabolites ko01200 Carbon metabolism ko01230 Biosynthesis of amino acids
GWHPACFB000402	mRNA=GWHTACFB000402 Gene=GWHGACFB000402 Position=GWHACFB00000001: 22971841-22971953, 22972061-22972109, 22973048-22973154, 22973680-22973725, 22977361-22977495, 22977633-22977722, 22977824-22977949, 22978613-22978696, 22978820-22978884, 22979499-22979685: + Frame=0 OriID=evm.model.Cha01g004050 OriTrascriptID=evm.model.Cha01g004050 OriGeneID=evm.TU.Cha01g004050 OriSeqID=Cha1	161.6	152.8	155.9	160.2	153.2	144.1	154.5	176.5	159.6	0.972783	0.467944	-0.0398096	Nonsignificant	1.04316	0.396362	0.0609659	Nonsignificant	0.932532	0.245757	-0.100775	Nonsignificant	--	--	dolichyl-phosphate beta-glucosyltransferase	2.4.1.117	ko00510 N-Glycan biosynthesis ko01100 Metabolic pathways
GWHPACFB000404	mRNA=GWHTACFB000404 Gene=GWHGACFB000404 Position=GWHACFB00000001: 22985387-22985452, 22985883-22986496, 22986976-22987369, 22987500-22987559: - Frame=0 OriID=evm.model.Cha01g004030 OriTrascriptID=evm.model.Cha01g004030 OriGeneID=evm.TU.Cha01g004030 OriSeqID=Cha1	2394.6	2154.8	2395	2266.2	2404.2	2201.3	2537	2600.8	2344.9	0.989531	0.820257	-0.015183	Nonsignificant	1.07752	0.181195	0.107709	Nonsignificant	0.918345	0.104796	-0.122892	Nonsignificant	--	--	actin, other eukaryote	--	--
GWHPACFB000405	mRNA=GWHTACFB000405 Gene=GWHGACFB000405 Position=GWHACFB00000001: 22995236-22995326, 22995400-22995410, 22996386-22997140, 22999489-22999528, 22999690-22999758, 23002659-23002730: - Frame=0 OriID=evm.model.Cha01g004020 OriTrascriptID=evm.model.Cha01g004020 OriGeneID=evm.TU.Cha01g004020 OriSeqID=Cha1	765.1	711.1	748.1	717.2	760.8	814.4	776.2	823.9	703.7	1.03062	0.52111	0.0435074	Nonsignificant	1.03574	0.528166	0.0506641	Nonsignificant	0.995052	0.936544	-0.00715668	Nonsignificant	3	Cellular Component:cytoplasm (GO:0005737),Biological Process:lipid metabolic process (GO:0006629),Cellular Component:integral component of membrane (GO:0016021)	very-long-chain enoyl-CoA reductase	1.3.1.93	ko00062 Fatty acid elongation ko01040 Biosynthesis of unsaturated fatty acids ko01110 Biosynthesis of secondary metabolites ko01212 Fatty acid metabolism
GWHPACFB000416	mRNA=GWHTACFB000416 Gene=GWHGACFB000416 Position=GWHACFB00000001: 23880807-23881713, 23881847-23882028, 23882946-23883035, 23883129-23883416, 23884175-23884384, 23885158-23885385: + Frame=0 OriID=evm.model.Cha01g004410 OriTrascriptID=evm.model.Cha01g004410 OriGeneID=evm.TU.Cha01g004410 OriSeqID=Cha1	2173	2164.6	2268.2	2139.3	2138.2	2201.3	2226.2	2578	2150.3	0.980774	0.341201	-0.0280067	Nonsignificant	1.05279	0.440522	0.0742135	Nonsignificant	0.931598	0.351576	-0.10222	Nonsignificant	1	Biological Process:gene silencing by RNA (GO:0031047)	--	--	--
GWHPACFB000424	mRNA=GWHTACFB000424 Gene=GWHGACFB000424 Position=GWHACFB00000001: 24182816-24183143, 24183219-24183629, 24188072-24188562, 24189188-24189530, 24189826-24189953, 24190356-24190787, 24190859-24190949, 24191034-24191143, 24194872-24194981, 24195306-24195408, 24196904-24196948, 24198817-24198941, 24202379-24202441, 24202560-24202584: - Frame=0 OriID=evm.model.Cha01g004330 OriTrascriptID=evm.model.Cha…	113.9	103.5	118.6	95.5	98.5	99.1	117.4	120.6	102.2	0.872321	0.0358746	-0.197068	Nonsignificant	1.0125	0.855683	0.0179219	Nonsignificant	0.861552	0.0532922	-0.21499	Nonsignificant	--	--	actin-related protein 5	--	--
GWHPACFB000426	mRNA=GWHTACFB000426 Gene=GWHGACFB000426 Position=GWHACFB00000001: 24491843-24491951, 24495279-24495412, 24495505-24495584, 24495693-24495785, 24495884-24496034: + Frame=0 OriID=evm.model.Cha01g004310 OriTrascriptID=evm.model.Cha01g004310 OriGeneID=evm.TU.Cha01g004310 OriSeqID=Cha1	285.3	306.3	293.3	272.9	288.2	285.4	288.5	298.2	274.1	0.956605	0.172558	-0.0640044	Nonsignificant	0.972765	0.436343	-0.0398364	Nonsignificant	0.983388	0.602157	-0.024168	Nonsignificant	--	--	peptidylprolyl isomerase	5.2.1.8	--
GWHPACFB000428	mRNA=GWHTACFB000428 Gene=GWHGACFB000428 Position=GWHACFB00000001: 24628744-24628766, 24636748-24638026: - Frame=0 OriID=evm.model.Cha01g004290 OriTrascriptID=evm.model.Cha01g004290 OriGeneID=evm.TU.Cha01g004290 OriSeqID=Cha1	168	135.5	155.3	164.8	153	161.7	132.6	155.6	150	1.04512	0.5318	0.0636654	Nonsignificant	0.9551	0.58943	-0.0662759	Nonsignificant	1.09425	0.151263	0.129941	Nonsignificant	--	--	--	--	--
GWHPACFB000430	mRNA=GWHTACFB000430 Gene=GWHGACFB000430 Position=GWHACFB00000001: 25048697-25049323, 25051842-25053406, 25053494-25053635, 25053783-25053890, 25054903-25055115, 25055236-25055346, 25056206-25056400, 25057323-25057497, 25058283-25058320: + Frame=0 OriID=evm.model.Cha01g004270 OriTrascriptID=evm.model.Cha01g004270 OriGeneID=evm.TU.Cha01g004270 OriSeqID=Cha1	107.4	132.5	125.4	126.9	119.9	108.8	102.8	131.8	103.9	0.973446	0.741423	-0.0388264	Nonsignificant	0.926636	0.500518	-0.109926	Nonsignificant	1.05052	0.62723	0.0710995	Nonsignificant	1	Molecular Function:RNA binding (GO:0003723)	pumilio RNA-binding family	--	--
GWHPACFB000431	mRNA=GWHTACFB000431 Gene=GWHGACFB000431 Position=GWHACFB00000001: 25064600-25064612, 25064681-25065354: - Frame=0 OriID=evm.model.Cha01g004260 OriTrascriptID=evm.model.Cha01g004260 OriGeneID=evm.TU.Cha01g004260 OriSeqID=Cha1	288.7	282.5	252.9	288.7	334.1	263.6	285.6	310.4	279.2	1.0756	0.425004	0.105138	Nonsignificant	1.06201	0.307541	0.0867933	Nonsignificant	1.0128	0.877444	0.0183451	Nonsignificant	--	--	--	--	--
GWHPACFB000434	mRNA=GWHTACFB000434 Gene=GWHGACFB000434 Position=GWHACFB00000001: 25127663-25128828, 25128982-25129738: - Frame=0 OriID=evm.model.Cha01g004230 OriTrascriptID=evm.model.Cha01g004230 OriGeneID=evm.TU.Cha01g004230 OriSeqID=Cha1	270.2	288.5	250.2	286	280.1	270.7	258.5	243.2	263.2	1.03449	0.47898	0.0489215	Nonsignificant	0.945605	0.309132	-0.0806902	Nonsignificant	1.094	0.0330873	0.129612	Nonsignificant	4	Molecular Function:protein kinase activity (GO:0004672),Molecular Function:ATP binding (GO:0005524),Biological Process:protein phosphorylation (GO:0006468),Molecular Function:carbohydrate binding (GO:0030246)	--	--	--
GWHPACFB000438	mRNA=GWHTACFB000438 Gene=GWHGACFB000438 Position=GWHACFB00000001: 25254336-25254554, 25254656-25254751, 25255314-25255386, 25280593-25280654, 25282002-25282083, 25283059-25283119, 25283246-25283297: + Frame=0 OriID=evm.model.Cha01g004190 OriTrascriptID=evm.model.Cha01g004190 OriGeneID=evm.TU.Cha01g004190 OriSeqID=Cha1	934.3	1021.3	951.3	1135	955.5	955.7	846.9	862.3	1010.7	1.04792	0.517264	0.0675292	Nonsignificant	0.93567	0.34754	-0.0959278	Nonsignificant	1.11997	0.242558	0.163457	Nonsignificant	--	--	--	--	--
GWHPACFB000447	mRNA=GWHTACFB000447 Gene=GWHGACFB000447 Position=GWHACFB00000001: 26104697-26104807, 26104955-26105017, 26105126-26105365, 26105483-26106154: + Frame=0 OriID=evm.model.Cha01g004470 OriTrascriptID=evm.model.Cha01g004470 OriGeneID=evm.TU.Cha01g004470 OriSeqID=Cha1	596	569.2	531.8	452.1	461.8	504.8	514.4	488.3	506.1	0.836005	0.0197816	-0.258417	Nonsignificant	0.889098	0.0357361	-0.169585	Nonsignificant	0.940284	0.169256	-0.088832	Nonsignificant	2	Biological Process:biosynthetic process (GO:0009058),Molecular Function:nucleotidyltransferase activity (GO:0016779)	mannose-1-phosphate guanylyltransferase	2.7.7.13	ko00051 Fructose and mannose metabolism ko00520 Amino sugar and nucleotide sugar metabolism ko01100 Metabolic pathways ko01110 Biosynthesis of secondary metabolites
GWHPACFB000448	mRNA=GWHTACFB000448 Gene=GWHGACFB000448 Position=GWHACFB00000001: 26117084-26117353, 26119090-26119194, 26121273-26121416: + Frame=0 OriID=evm.model.Cha01g004480 OriTrascriptID=evm.model.Cha01g004480 OriGeneID=evm.TU.Cha01g004480 OriSeqID=Cha1	525.5	532.2	543.9	541.3	521.4	502.8	482.4	507.1	510.2	0.97746	0.384985	-0.0328904	Nonsignificant	0.936376	0.0300762	-0.0948399	Nonsignificant	1.04388	0.196695	0.0619496	Nonsignificant	1	Cellular Component:mitochondrial matrix (GO:0005759)	complement component 1 Q subcomponent-binding protein, mitochondrial	--
GWHPACFB000449	mRNA=GWHTACFB000449 Gene=GWHGACFB000449 Position=GWHACFB00000001: 26124678-26124759, 26125326-26125396, 26125484-26125550, 26126455-26126523, 26126639-26126789, 26128360-26128435, 26128600-26128703, 26128814-26128910, 26129021-26129107, 26129219-26129305, 26130258-26130347, 26130732-26130801, 26131075-26131250, 26131404-26131554, 26133214-26133491, 26133756-26133917, 26135545-26135647, 26136186-2…	2579.8	2346.1	2822.8	2443.3	2451.1	2424.4	2606.4	2673.1	2433.1	0.94452	0.407111	-0.0823472	Nonsignificant	0.995341	0.941883	-0.006737	Nonsignificant	0.948941	0.206657	-0.0756102	Nonsignificant	3	Biological Process:metabolic process (GO:0008152),Molecular Function:oxidoreductase activity (GO:0016491),Biological Process:oxidation-reduction process (GO:0055114)	--	--	ko00330 Arginine and proline metabolism ko01100 Metabolic pathways ko01110 Biosynthesis of secondary metabolites ko01230 Biosynthesis of amino acids
GWHPACFB000451	mRNA=GWHTACFB000451 Gene=GWHGACFB000451 Position=GWHACFB00000001: 26249498-26249507, 26249632-26249771, 26249857-26249922, 26251437-26251546, 26252824-26252904, 26255581-26255653, 26256170-26256226, 26256389-26256449, 26258257-26258303, 26258459-26258536, 26259135-26259299, 26259397-26259690, 26261925-26262007, 26284171-26284180: + Frame=0 OriID=evm.model.Cha01g004510 OriTrascriptID=evm.model.Cha…	104.4	104.1	128.7	113.9	94.2	110.4	103.2	101.3	107.5	0.944543	0.572752	-0.0823112	Nonsignificant	0.925267	0.371556	-0.112059	Nonsignificant	1.02083	0.749709	0.0297473	Nonsignificant	2	Molecular Function:ATP binding (GO:0005524),Biological Process:biosynthetic process (GO:0009058)	folylpolyglutamate synthase	6.3.2.17	ko00790 Folate biosynthesis ko01100 Metabolic pathways
GWHPACFB000454	mRNA=GWHTACFB000454 Gene=GWHGACFB000454 Position=GWHACFB00000001: 26331179-26331505, 26334939-26335030, 26351106-26351112: - Frame=0 OriID=evm.model.Cha01g004540 OriTrascriptID=evm.model.Cha01g004540 OriGeneID=evm.TU.Cha01g004540 OriSeqID=Cha1	111.4	108.3	103.9	91.8	121.2	111.2	122.3	107.8	119.6	1.00185	0.983149	0.00267248	Nonsignificant	1.08066	0.153992	0.111906	Nonsignificant	0.92708	0.43083	-0.109234	Nonsignificant	--	--	histidyl-tRNA synthetase	6.1.1.21	ko00970 Aminoacyl-tRNA biosynthesis
GWHPACFB000456	mRNA=GWHTACFB000456 Gene=GWHGACFB000456 Position=GWHACFB00000001: 26368754-26369001, 26370399-26370576: - Frame=0 OriID=evm.model.Cha01g004560 OriTrascriptID=evm.model.Cha01g004560 OriGeneID=evm.TU.Cha01g004560 OriSeqID=Cha1	323.8	312.8	337	304	334.2	313.1	312.2	328.5	298.5	0.977095	0.548445	-0.0334288	Nonsignificant	0.964667	0.36154	-0.0518968	Nonsignificant	1.01288	0.762337	0.018468	Nonsignificant	1	Molecular Function:hydrolase activity (GO:0016787)	serine/threonine-protein phosphatase PP1 catalytic subunit	3.1.3.16	ko03015 mRNA surveillance pathway
GWHPACFB000462	mRNA=GWHTACFB000462 Gene=GWHGACFB000462 Position=GWHACFB00000001: 26969003-26969388, 26972297-26972672, 26976646-26977161: - Frame=0 OriID=evm.model.Cha01g004610 OriTrascriptID=evm.model.Cha01g004610 OriGeneID=evm.TU.Cha01g004610 OriSeqID=Cha1	326.7	531	419.7	583.4	342.7	397.2	335.1	364.4	454.1	1.03593	0.878331	0.0509298	Nonsignificant	0.903084	0.582312	-0.147067	Nonsignificant	1.1471	0.524329	0.197997	Nonsignificant	--	--	--	--	--
GWHPACFB000469	mRNA=GWHTACFB000469 Gene=GWHGACFB000469 Position=GWHACFB00000001: 28504159-28504470, 28504745-28505119: + Frame=0 OriID=evm.model.Cha01g004750 OriTrascriptID=evm.model.Cha01g004750 OriGeneID=evm.TU.Cha01g004750 OriSeqID=Cha1	1697.2	1753.6	1594.5	1497.1	1483.7	1617.3	1631.5	1418	1652.2	0.911363	0.0772502	-0.133902	Nonsignificant	0.931897	0.263718	-0.101758	Nonsignificant	0.977965	0.708757	-0.0321446	Nonsignificant	1	Molecular Function:protein binding (GO:0005515)	glutathione S-transferase	2.5.1.18	ko00480 Glutathione metabolism
GWHPACFB000470	mRNA=GWHTACFB000470 Gene=GWHGACFB000470 Position=GWHACFB00000001: 28532860-28532943, 28533029-28533181, 28533440-28533538, 28534438-28534539, 28534749-28534892, 28536545-28536639, 28536771-28536900, 28536978-28537082, 28537663-28537769, 28537888-28537939, 28538295-28538384, 28538490-28538574, 28538683-28538747, 28538856-28538942: + Frame=0 OriID=evm.model.Cha01g004740 OriTrascriptID=evm.model.Cha…	2164.5	2053.3	2230.3	1936.6	2080.4	2107	2072.9	2069.7	2121.2	0.949737	0.21786	-0.0743998	Nonsignificant	0.971418	0.320919	-0.041836	Nonsignificant	0.977681	0.448262	-0.0325639	Nonsignificant	--	--	--	--	--
GWHPACFB000475	mRNA=GWHTACFB000475 Gene=GWHGACFB000475 Position=GWHACFB00000001: 28653304-28653693, 28653787-28653885, 28662319-28662503, 28662621-28663305: - Frame=0 OriID=evm.model.Cha01g004690 OriTrascriptID=evm.model.Cha01g004690 OriGeneID=evm.TU.Cha01g004690 OriSeqID=Cha1	388.4	343.6	401.6	362.8	376.9	363.5	391	428.4	379.7	0.973183	0.606246	-0.0392173	Nonsignificant	1.05778	0.394459	0.0810403	Nonsignificant	0.920023	0.106771	-0.120258	Nonsignificant	--	--	--	--	--
GWHPACFB000481	mRNA=GWHTACFB000481 Gene=GWHGACFB000481 Position=GWHACFB00000001: 28973223-28973742, 28973828-28974435, 28974531-28974770: + Frame=0 OriID=evm.model.Cha01g004810 OriTrascriptID=evm.model.Cha01g004810 OriGeneID=evm.TU.Cha01g004810 OriSeqID=Cha1	62.2	80.8	61.1	70.9	61.4	71.6	59.3	58.3	74.6	0.99902	0.993044	-0.00141441	Nonsignificant	0.941695	0.657156	-0.0866678	Nonsignificant	1.06087	0.564441	0.0852534	Nonsignificant	--	--	--	--	--
GWHPACFB000482	mRNA=GWHTACFB000482 Gene=GWHGACFB000482 Position=GWHACFB00000001: 29073378-29073467, 29077278-29077341, 29081270-29082203, 29082591-29083089: - Frame=0 OriID=evm.model.Cha01g004820 OriTrascriptID=evm.model.Cha01g004820 OriGeneID=evm.TU.Cha01g004820 OriSeqID=Cha1	539	503	474.3	511.7	495.2	479.4	510.1	548.3	512.3	0.980215	0.657461	-0.0288299	Nonsignificant	1.03588	0.464403	0.0508524	Nonsignificant	0.946266	0.143727	-0.0796823	Nonsignificant	1	Biological Process:metabolic process (GO:0008152)	7-deoxyloganetic acid glucosyltransferase	2.4.1.323	--
GWHPACFB000493	mRNA=GWHTACFB000493 Gene=GWHGACFB000493 Position=GWHACFB00000001: 29566262-29566519, 29566730-29566798, 29567112-29567213, 29567512-29567658, 29567743-29567859, 29568436-29568657, 29569121-29569303, 29569520-29569735, 29572666-29572818, 29573959-29574171: - Frame=0 OriID=evm.model.Cha01g004930 OriTrascriptID=evm.model.Cha01g004930 OriGeneID=evm.TU.Cha01g004930 OriSeqID=Cha1	2837.2	2771	2857.3	2867.7	2928.3	2856.1	2947	2854	2886.3	1.02204	0.144527	0.0314551	Nonsignificant	1.0262	0.12155	0.0373126	Nonsignificant	0.995948	0.756113	-0.00585752	Nonsignificant	2	Molecular Function:N6-(1,2-dicarboxyethyl)AMP AMP-lyase (fumarate-forming) activity (GO:0004018),Biological Process:IMP biosynthetic process (GO:0006188)	adenylosuccinate lyase	4.3.2.2	ko00230 Purine metabolism ko00250 Alanine, aspartate and glutamate metabolism ko01100 Metabolic pathways ko01110 Biosynthesis of secondary metabolites
GWHPACFB000494	mRNA=GWHTACFB000494 Gene=GWHGACFB000494 Position=GWHACFB00000001: 29616620-29616733, 29616990-29617109, 29617585-29617770, 29624277-29624358, 29624447-29624668, 29624787-29624887, 29625051-29625122, 29625812-29626096: + Frame=0 OriID=evm.model.Cha01g004940 OriTrascriptID=evm.model.Cha01g004940 OriGeneID=evm.TU.Cha01g004940 OriSeqID=Cha1	210.4	226.6	210.6	281.2	221	227.5	263.6	218.8	196	1.12678	0.239416	0.1722	Nonsignificant	1.04756	0.643881	0.0670332	Nonsignificant	1.07562	0.568212	0.105167	Nonsignificant	--	--	sedoheptulose-bisphosphatase	3.1.3.37	ko00710 Carbon fixation in photosynthetic organisms ko01100 Metabolic pathways ko01200 Carbon metabolism
GWHPACFB000498	mRNA=GWHTACFB000498 Gene=GWHGACFB000498 Position=GWHACFB00000001: 29742892-29743713, 29744227-29744698, 29752000-29752174, 29752198-29752483: - Frame=0 OriID=evm.model.Cha01g004980 OriTrascriptID=evm.model.Cha01g004980 OriGeneID=evm.TU.Cha01g004980 OriSeqID=Cha1	1226.4	1283.4	1284.8	1193.1	1259.7	1177.3	1249.3	1304.3	1192.2	0.956649	0.159157	-0.0639385	Nonsignificant	0.98714	0.687965	-0.0186739	Nonsignificant	0.969112	0.400629	-0.0452646	Nonsignificant	--	--	--	--	--
GWHPACFB000499	mRNA=GWHTACFB000499 Gene=GWHGACFB000499 Position=GWHACFB00000001: 29815078-29815174, 29815269-29815411, 29825741-29825821, 29826327-29826473, 29826606-29826728: - Frame=0 OriID=evm.model.Cha01g004990 OriTrascriptID=evm.model.Cha01g004990 OriGeneID=evm.TU.Cha01g004990 OriSeqID=Cha1	3523.6	3450.6	3469.4	3303.5	3532.9	3502.1	3537.3	3510.7	3316.6	0.989936	0.665312	-0.0145922	Nonsignificant	0.992436	0.736269	-0.0109547	Nonsignificant	0.997482	0.934872	-0.00363756	Nonsignificant	4	Cellular Component:signal peptidase complex (GO:0005787),Biological Process:signal peptide processing (GO:0006465),Molecular Function:peptidase activity (GO:0008233),Cellular Component:integral component of membrane (GO:0016021)	signal peptidase complex subunit 2	3.4.-.-	ko03060 Protein export
GWHPACFB000500	mRNA=GWHTACFB000500 Gene=GWHGACFB000500 Position=GWHACFB00000001: 29842355-29842554, 29842967-29843016, 29844260-29844345, 29844502-29844609, 29844677-29844745, 29845107-29845208, 29846472-29846526, 29851243-29851373, 29853217-29853291, 29853374-29853451, 29853540-29853620: - Frame=0 OriID=evm.model.Cha01g005000 OriTrascriptID=evm.model.Cha01g005000 OriGeneID=evm.TU.Cha01g005000 OriSeqID=Cha1	43.3	44.7	42.6	38.6	42.9	37.4	49.3	48.1	44	0.910413	0.093604	-0.135406	Nonsignificant	1.0827	0.104354	0.114627	Nonsignificant	0.840877	0.0317089	-0.250033	Nonsignificant	--	--	solute carrier family 25 (peroxisomal adenine nucleotide transporter), member 17	--	ko04146 Peroxisome
GWHPACFB000503	mRNA=GWHTACFB000503 Gene=GWHGACFB000503 Position=GWHACFB00000001: 30459838-30459909, 30460886-30460971, 30461082-30461139, 30462012-30462134, 30462337-30462395, 30462634-30462709, 30462892-30462988, 30468406-30468487, 30468644-30468736, 30471129-30471315: - Frame=0 OriID=evm.model.Cha01g005030 OriTrascriptID=evm.model.Cha01g005030 OriGeneID=evm.TU.Cha01g005030 OriSeqID=Cha1	3926.4	4152	4575.3	4005.4	3841.2	3902.2	3848.3	4130.1	3889.5	0.928487	0.198909	-0.107046	Nonsignificant	0.9379	0.27938	-0.0924946	Nonsignificant	0.989965	0.711886	-0.0145513	Nonsignificant	1	Molecular Function:protein binding (GO:0005515)	26S proteasome regulatory subunit N8	--	ko03050 Proteasome
GWHPACFB000505	mRNA=GWHTACFB000505 Gene=GWHGACFB000505 Position=GWHACFB00000001: 30514006-30514095, 30514400-30514513, 30514600-30514701: - Frame=0 OriID=evm.model.Cha01g005050 OriTrascriptID=evm.model.Cha01g005050 OriGeneID=evm.TU.Cha01g005050 OriSeqID=Cha1	1970.3	2218	2202.3	2119.9	2118.5	2030.3	2108.7	2360	2000.1	0.980925	0.658988	-0.0277851	Nonsignificant	1.01224	0.854508	0.0175467	Nonsignificant	0.969067	0.579067	-0.0453318	Nonsignificant	--	--	translation initiation factor 3 subunit F	--	ko03013 RNA transport
GWHPACFB000506	mRNA=GWHTACFB000506 Gene=GWHGACFB000506 Position=GWHACFB00000001: 30516690-30516789, 30521397-30521476, 30522261-30522482: - Frame=0 OriID=evm.model.Cha01g005060 OriTrascriptID=evm.model.Cha01g005060 OriGeneID=evm.TU.Cha01g005060 OriSeqID=Cha1	297.3	294.5	286.8	294.9	294.3	289.8	337.6	310.5	290.6	1.00046	0.971661	0.000656666	Nonsignificant	1.0684	0.225082	0.0954577	Nonsignificant	0.936401	0.280699	-0.094801	Nonsignificant	1	Molecular Function:protein binding (GO:0005515)	translation initiation factor 3 subunit F	--	ko03013 RNA transport
GWHPACFB000508	mRNA=GWHTACFB000508 Gene=GWHGACFB000508 Position=GWHACFB00000001: 31287849-31287899, 31291187-31291585, 31292161-31292433, 31293247-31293594: + Frame=0 OriID=evm.model.Cha01g005070 OriTrascriptID=evm.model.Cha01g005070 OriGeneID=evm.TU.Cha01g005070 OriSeqID=Cha1	1004.1	870.9	896.6	786.8	949.1	1111.2	1059.1	1154.1	950.9	1.02724	0.817517	0.0387741	Nonsignificant	1.14161	0.141191	0.191076	Nonsignificant	0.899814	0.393182	-0.152302	Nonsignificant	1	Molecular Function:methyltransferase activity (GO:0008168)	--	--	--
GWHPACFB000509	mRNA=GWHTACFB000509 Gene=GWHGACFB000509 Position=GWHACFB00000001: 31843575-31843754, 31843846-31844031, 31846486-31846598, 31846716-31846899, 31846975-31847072, 31847519-31847726, 31847958-31848215, 31849428-31849631: + Frame=0 OriID=evm.model.Cha01g005090 OriTrascriptID=evm.model.Cha01g005090 OriGeneID=evm.TU.Cha01g005090 OriSeqID=Cha1	112.9	106.1	104.9	104.6	107.6	113.3	116.9	89.8	111	1.00494	0.888341	0.00710908	Nonsignificant	0.980858	0.821842	-0.0278834	Nonsignificant	1.02455	0.777838	0.0349925	Nonsignificant	--	--	auxin influx carrier (AUX1 LAX family)	--	ko04075 Plant hormone signal transduction
GWHPACFB000521	mRNA=GWHTACFB000521 Gene=GWHGACFB000521 Position=GWHACFB00000001: 33820217-33820404, 33823397-33824885: - Frame=0 OriID=evm.model.Cha01g005220 OriTrascriptID=evm.model.Cha01g005220 OriGeneID=evm.TU.Cha01g005220 OriSeqID=Cha1	199	233.7	203.6	211.5	217.7	216.7	224.8	232.8	228.4	1.01509	0.786514	0.0216037	Nonsignificant	1.07811	0.21067	0.108501	Nonsignificant	0.941545	0.0112938	-0.0868978	Nonsignificant	3	Molecular Function:protein kinase activity (GO:0004672),Molecular Function:ATP binding (GO:0005524),Biological Process:protein phosphorylation (GO:0006468)	--	--	--
GWHPACFB000527	mRNA=GWHTACFB000527 Gene=GWHGACFB000527 Position=GWHACFB00000001: 35538803-35539209, 35539803-35539956, 35543135-35543497: + Frame=0 OriID=evm.model.Cha01g005290 OriTrascriptID=evm.model.Cha01g005290 OriGeneID=evm.TU.Cha01g005290 OriSeqID=Cha1	352.8	249.9	320.9	258.4	253.9	279.1	306.8	297.4	276.9	0.856864	0.232983	-0.222861	Nonsignificant	0.953984	0.677763	-0.0679624	Nonsignificant	0.898195	0.0637078	-0.154899	Nonsignificant	5	Molecular Function:structural molecule activity (GO:0005198),Biological Process:intracellular protein transport (GO:0006886),Biological Process:vesicle-mediated transport (GO:0016192),Cellular Component:clathrin coat of trans-Golgi network vesicle (GO:0030130),Cellular Component:clathrin coat of coated pit (GO:0030132)	--	--	--
GWHPACFB000532	mRNA=GWHTACFB000532 Gene=GWHGACFB000532 Position=GWHACFB00000001: 35905179-35905227, 35905334-35905482, 35905581-35905629, 35906338-35906480, 35909455-35909541: + Frame=0 OriID=evm.model.Cha01g005330 OriTrascriptID=evm.model.Cha01g005330 OriGeneID=evm.TU.Cha01g005330 OriSeqID=Cha1	157.3	148.7	156.9	131.3	139.3	128.8	153.1	126.1	134.3	0.862821	0.00746089	-0.212866	Nonsignificant	0.893281	0.123759	-0.162813	Nonsignificant	0.965901	0.613628	-0.050053	Nonsignificant	--	--	--	--	--
GWHPACFB000535	mRNA=GWHTACFB000535 Gene=GWHGACFB000535 Position=GWHACFB00000001: 36138827-36138897, 36145360-36145370, 36171067-36171350: + Frame=0 OriID=evm.model.Cha01g005410 OriTrascriptID=evm.model.Cha01g005410 OriGeneID=evm.TU.Cha01g005410 OriSeqID=Cha1	218.7	233.6	231.2	251.7	258	256.4	241.4	238.6	265.8	1.12085	0.00527004	0.164591	Nonsignificant	1.09115	0.101335	0.125847	Nonsignificant	1.02722	0.486778	0.0387439	Nonsignificant	--	--	--	--	--
GWHPACFB000536	mRNA=GWHTACFB000536 Gene=GWHGACFB000536 Position=GWHACFB00000001: 36179905-36180043, 36180971-36181046, 36181147-36181329, 36182185-36182208, 36182310-36182357, 36183070-36183148, 36183274-36183315, 36183518-36183571, 36183724-36183801: - Frame=0 OriID=evm.model.Cha01g005400 OriTrascriptID=evm.model.Cha01g005400 OriGeneID=evm.TU.Cha01g005400 OriSeqID=Cha1	254	307.1	218.7	296.5	325.4	278.3	299.4	291.3	323	1.1544	0.24023	0.207141	Nonsignificant	1.17171	0.178579	0.228616	Nonsignificant	0.985225	0.800756	-0.021475	Nonsignificant	3	Biological Process:protein peptidyl-prolyl isomerization (GO:0000413),Molecular Function:peptidyl-prolyl cis-trans isomerase activity (GO:0003755),Biological Process:protein folding (GO:0006457)	peptidylprolyl isomerase	5.2.1.8	--
GWHPACFB000538	mRNA=GWHTACFB000538 Gene=GWHGACFB000538 Position=GWHACFB00000001: 36269266-36269589, 36270560-36270756, 36271541-36271676, 36271755-36272000, 36272094-36272329, 36272923-36273040, 36273844-36273996, 36274169-36274255, 36282017-36282310: + Frame=0 OriID=evm.model.Cha01g005380 OriTrascriptID=evm.model.Cha01g005380 OriGeneID=evm.TU.Cha01g005380 OriSeqID=Cha1	5442.2	4953.4	4631	5314.8	4934.4	4845.6	4904.8	4678.3	5218.8	1.00454	0.938367	0.00653303	Nonsignificant	0.985047	0.804435	-0.0217362	Nonsignificant	1.01979	0.670137	0.0282693	Nonsignificant	5	Molecular Function:phosphatidylinositol phospholipase C activity (GO:0004435),Molecular Function:protein binding (GO:0005515),Biological Process:lipid metabolic process (GO:0006629),Biological Process:signal transduction (GO:0007165),Biological Process:intracellular signal transduction (GO:0035556)	phosphatidylinositol phospholipase C, delta	3.1.4.11	ko00562 Inositol phosphate metabolism ko01100 Metabolic pathways ko04070 Phosphatidylinositol signaling system ko04933 AGE-RAGE signaling pathway in diabetic complications
GWHPACFB000542	mRNA=GWHTACFB000542 Gene=GWHGACFB000542 Position=GWHACFB00000001: 36975353-36975522, 36976880-36977084, 36983381-36983398, 36993097-36993185, 36993460-36993522, 36995098-36995479, 36995559-36995722, 36999319-36999544: + Frame=0 OriID=evm.model.Cha01g005420 OriTrascriptID=evm.model.Cha01g005420 OriGeneID=evm.TU.Cha01g005420 OriSeqID=Cha1	251.8	201.4	260	234.8	262.7	283.4	255.1	267.1	242.5	1.09492	0.384045	0.130831	Nonsignificant	1.07221	0.431608	0.100587	Nonsignificant	1.02118	0.749278	0.0302439	Nonsignificant	2	Molecular Function:phosphoribosylanthranilate isomerase activity (GO:0004640),Biological Process:tryptophan metabolic process (GO:0006568)	phosphoribosylanthranilate isomerase	5.3.1.24	ko00400 Phenylalanine, tyrosine and tryptophan biosynthesis ko01100 Metabolic pathways ko01110 Biosynthesis of secondary metabolites ko01230 Biosynthesis of amino acids
GWHPACFB000544	mRNA=GWHTACFB000544 Gene=GWHGACFB000544 Position=GWHACFB00000001: 37030696-37030803, 37031458-37031520, 37031598-37031701, 37031786-37031854, 37031937-37032126, 37032212-37032302, 37032380-37032435, 37048756-37048873, 37049122-37049246, 37049325-37049560, 37049648-37049927, 37050051-37050178, 37051176-37051248, 37051393-37051491, 37051618-37051815, 37051936-37052274, 37053604-37054058, 37057863-3…	2098.1	1938.5	2080.4	1973.1	2058.5	2134.5	2115.2	2016.5	2117.8	1.00803	0.823493	0.011534	Nonsignificant	1.02166	0.50597	0.0309165	Nonsignificant	0.986655	0.653013	-0.0193825	Nonsignificant	2	Cellular Component:integral component of membrane (GO:0016021),Biological Process:vesicle-mediated transport (GO:0016192)	syntaxin-binding protein 5	--	--
GWHPACFB000551	mRNA=GWHTACFB000551 Gene=GWHGACFB000551 Position=GWHACFB00000001: 37598875-37598919, 37599224-37599428, 37603615-37603703, 37603799-37603877, 37603995-37604122, 37605088-37605186, 37605280-37605388, 37606300-37606685, 37606765-37606830, 37607002-37607118, 37608501-37608698, 37608819-37608935, 37609189-37609248, 37609552-37609638, 37609877-37609960, 37610043-37610177, 37610263-37610325, 37610405-3…	2837.7	2323.3	2811.2	2539	2536.6	2665	2868	2682.8	2788.9	0.970949	0.677686	-0.0425325	Nonsignificant	1.0461	0.523892	0.0650176	Nonsignificant	0.928163	0.0432367	-0.10755	Nonsignificant	5	Molecular Function:structural molecule activity (GO:0005198),Biological Process:intracellular protein transport (GO:0006886),Biological Process:vesicle-mediated transport (GO:0016192),Cellular Component:clathrin coat of trans-Golgi network vesicle (GO:0030130),Cellular Component:clathrin coat of coated pit (GO:0030132)	clathrin heavy chain	--	ko04144 Endocytosis
GWHPACFB000552	mRNA=GWHTACFB000552 Gene=GWHGACFB000552 Position=GWHACFB00000001: 37622333-37622635, 37623806-37624092, 37624598-37624784, 37625651-37625719, 37625808-37626001, 37627135-37627244, 37627336-37627580: + Frame=0 OriID=evm.model.Cha01g005500 OriTrascriptID=evm.model.Cha01g005500 OriGeneID=evm.TU.Cha01g005500 OriSeqID=Cha1	2047.8	2061.3	1938.7	2030.3	1984.3	2154	2104.4	2228.7	2050.4	1.01997	0.562379	0.0285327	Nonsignificant	1.05551	0.162849	0.0779372	Nonsignificant	0.966335	0.383021	-0.0494046	Nonsignificant	--	--	alpha-1,2-mannosyltransferase	2.4.1.131	ko00510 N-Glycan biosynthesis ko01100 Metabolic pathways
GWHPACFB000559	mRNA=GWHTACFB000559 Gene=GWHGACFB000559 Position=GWHACFB00000001: 37866872-37866985, 37867060-37867560: + Frame=0 OriID=evm.model.Cha01g005580 OriTrascriptID=evm.model.Cha01g005580 OriGeneID=evm.TU.Cha01g005580 OriSeqID=Cha1	972.2	1032.7	1147.8	970.8	956.9	947.8	963.5	896	947.1	0.912075	0.213057	-0.132775	Nonsignificant	0.890221	0.105586	-0.167764	Nonsignificant	1.02455	0.343561	0.0349894	Nonsignificant	--	--	--	--	--
GWHPACFB000560	mRNA=GWHTACFB000560 Gene=GWHGACFB000560 Position=GWHACFB00000001: 37872254-37872337, 37873068-37873583, 37879596-37880081, 37882169-37882663: - Frame=0 OriID=evm.model.Cha01g005570 OriTrascriptID=evm.model.Cha01g005570 OriGeneID=evm.TU.Cha01g005570 OriSeqID=Cha1	914.3	967.2	920.9	947.8	970.6	970.1	956.8	966.5	926.2	1.03072	0.191149	0.0436576	Nonsignificant	1.01681	0.488487	0.0240459	Nonsignificant	1.01369	0.414208	0.0196117	Nonsignificant	1	Cellular Component:outer membrane (GO:0019867)	outer membrane protein insertion porin family	--	--
GWHPACFB000563	mRNA=GWHTACFB000563 Gene=GWHGACFB000563 Position=GWHACFB00000001: 38087602-38087888, 38088013-38088168, 38089634-38089766, 38089854-38090044, 38090741-38091147, 38092529-38092669, 38092760-38092903, 38093048-38093119, 38093856-38094000, 38094189-38094366, 38094645-38094704: - Frame=0 OriID=evm.model.Cha01g005630 OriTrascriptID=evm.model.Cha01g005630 OriGeneID=evm.TU.Cha01g005630 OriSeqID=Cha1	362.7	342.3	344.8	384.5	360.3	362.5	313.5	336.5	364.1	1.05477	0.129114	0.0769316	Nonsignificant	0.965994	0.497725	-0.0499146	Nonsignificant	1.0919	0.133586	0.126846	Nonsignificant	2	Molecular Function:protein kinase activity (GO:0004672),Biological Process:protein phosphorylation (GO:0006468)	--	--	--
GWHPACFB000567	mRNA=GWHTACFB000567 Gene=GWHGACFB000567 Position=GWHACFB00000001: 38256627-38256709, 38257201-38257288, 38257382-38257423, 38257991-38258181, 38258751-38258855, 38259108-38259246, 38259396-38259452, 38261282-38261422, 38262448-38262606, 38262880-38263173, 38267824-38267911, 38268417-38268523: - Frame=0 OriID=evm.model.Cha01g005670 OriTrascriptID=evm.model.Cha01g005670 OriGeneID=evm.TU.Cha01g00567…	376.2	332.9	354.5	362.2	380.3	381.1	375.8	390	384.5	1.05641	0.224684	0.0791728	Nonsignificant	1.08152	0.0931561	0.113054	Nonsignificant	0.976789	0.296965	-0.0338816	Nonsignificant	1	Molecular Function:acid phosphatase activity (GO:0003993)	--	--	ko00010 Glycolysis / Gluconeogenesis ko00562 Inositol phosphate metabolism ko01100 Metabolic pathways
GWHPACFB000568	mRNA=GWHTACFB000568 Gene=GWHGACFB000568 Position=GWHACFB00000001: 38299170-38299256, 38299343-38299526, 38299672-38299955, 38303438-38304498, 38304637-38305066: - Frame=0 OriID=evm.model.Cha01g005680 OriTrascriptID=evm.model.Cha01g005680 OriGeneID=evm.TU.Cha01g005680 OriSeqID=Cha1	1521.8	1631.5	1778.4	1379.4	1568.6	1623.2	1718.7	1755.3	1553.1	0.926901	0.315439	-0.109512	Nonsignificant	1.01934	0.759303	0.0276413	Nonsignificant	0.909312	0.190682	-0.137153	Nonsignificant	1	Biological Process:metabolic process (GO:0008152)	abscisate beta-glucosyltransferase	2.4.1.263	ko00906 Carotenoid biosynthesis ko01100 Metabolic pathways ko01110 Biosynthesis of secondary metabolites
GWHPACFB000573	mRNA=GWHTACFB000573 Gene=GWHGACFB000573 Position=GWHACFB00000001: 38591167-38591506, 38594532-38594690, 38594788-38594987, 38596009-38596180, 38598503-38598719, 38598808-38599006: - Frame=0 OriID=evm.model.Cha01g005730 OriTrascriptID=evm.model.Cha01g005730 OriGeneID=evm.TU.Cha01g005730 OriSeqID=Cha1	234.7	215.3	191.6	242.4	227.6	181.4	202.7	231.6	211.6	1.01527	0.890129	0.0218696	Nonsignificant	1.0067	0.928992	0.00963668	Nonsignificant	1.00852	0.93225	0.0122329	Nonsignificant	--	--	--	--	--
GWHPACFB000574	mRNA=GWHTACFB000574 Gene=GWHGACFB000574 Position=GWHACFB00000001: 38615595-38615753, 38616203-38616250, 38618192-38618270, 38618587-38618675, 38619867-38619905, 38620017-38620123, 38620349-38620405, 38624817-38624880, 38633716-38633769, 38634660-38634702, 38635146-38635339: - Frame=0 OriID=evm.model.Cha01g005740 OriTrascriptID=evm.model.Cha01g005740 OriGeneID=evm.TU.Cha01g005740 OriSeqID=Cha1	526.8	557.3	523.4	538.5	560.5	545.7	550.5	551.2	537	1.02314	0.379883	0.0330057	Nonsignificant	1.01941	0.425267	0.027733	Nonsignificant	1.00366	0.813897	0.00527269	Nonsignificant	--	--	--	--	--
GWHPACFB000575	mRNA=GWHTACFB000575 Gene=GWHGACFB000575 Position=GWHACFB00000001: 39712672-39712870, 39713288-39713355, 39714183-39714236, 39715000-39715260, 39715338-39715427: + Frame=0 OriID=evm.model.Cha01g005770 OriTrascriptID=evm.model.Cha01g005770 OriGeneID=evm.TU.Cha01g005770 OriSeqID=Cha1	708.1	533.2	618.3	573.6	602.2	624.2	683.8	587.5	656.7	0.96795	0.724732	-0.0469954	Nonsignificant	1.03678	0.714606	0.0521127	Nonsignificant	0.93361	0.255734	-0.0991081	Nonsignificant	--	--	--	--	--
GWHPACFB000579	mRNA=GWHTACFB000579 Gene=GWHGACFB000579 Position=GWHACFB00000001: 40890977-40891128, 40892472-40892604, 40892837-40892892, 40986865-40986979, 40988093-40988203, 40988298-40988485, 40988579-40988635, 40989005-40989164, 40989256-40989324: + Frame=0 OriID=evm.model.Cha01g005790 OriTrascriptID=evm.model.Cha01g005790 OriGeneID=evm.TU.Cha01g005790 OriSeqID=Cha1	156.4	165.2	148.4	136.3	174.9	153.1	146.9	175.6	152.2	0.987872	0.883611	-0.0176035	Nonsignificant	1.01	0.88383	0.0143553	Nonsignificant	0.978091	0.819558	-0.0319588	Nonsignificant	--	--	--	--	--
GWHPACFB000580	mRNA=GWHTACFB000580 Gene=GWHGACFB000580 Position=GWHACFB00000001: 40996126-40996194, 40996657-40997016: - Frame=0 OriID=evm.model.Cha01g005800 OriTrascriptID=evm.model.Cha01g005800 OriGeneID=evm.TU.Cha01g005800 OriSeqID=Cha1	44.9	49.2	52.8	47.8	47.3	45.5	43	43.2	42.5	0.957114	0.428833	-0.0632378	Nonsignificant	0.876106	0.116094	-0.190822	Nonsignificant	1.09246	0.00553228	0.127585	Nonsignificant	--	--	--	--	--
GWHPACFB000582	mRNA=GWHTACFB000582 Gene=GWHGACFB000582 Position=GWHACFB00000001: 41151234-41151250, 41151409-41153041: - Frame=0 OriID=evm.model.Cha01g005820 OriTrascriptID=evm.model.Cha01g005820 OriGeneID=evm.TU.Cha01g005820 OriSeqID=Cha1	175.4	192.8	192.8	217.8	195.8	211.1	179.8	169.2	186.2	1.11355	0.0715792	0.155163	Nonsignificant	0.954011	0.322711	-0.0679227	Nonsignificant	1.16723	0.0218527	0.223085	Nonsignificant	--	--	--	--	--
GWHPACFB000583	mRNA=GWHTACFB000583 Gene=GWHGACFB000583 Position=GWHACFB00000001: 41201435-41201515, 41202720-41202800, 41203526-41203573, 41203683-41203848, 41205157-41205308, 41205591-41205670, 41207807-41207879, 41207988-41208037, 41209295-41209439: - Frame=0 OriID=evm.model.Cha01g005830 OriTrascriptID=evm.model.Cha01g005830 OriGeneID=evm.TU.Cha01g005830 OriSeqID=Cha1	3204.3	3166	3221.6	3129.1	3154.6	2981.8	3160.3	3270.3	3017.1	0.965971	0.125479	-0.0499478	Nonsignificant	0.984966	0.55707	-0.0218535	Nonsignificant	0.980715	0.540875	-0.0280943	Nonsignificant	--	--	alpha-soluble NSF attachment protein	--
GWHPACFB000584	mRNA=GWHTACFB000584 Gene=GWHGACFB000584 Position=GWHACFB00000001: 41299775-41300156, 41303356-41303508, 41303616-41303819, 41305071-41305536, 41305937-41306063: + Frame=0 OriID=evm.model.Cha01g005840 OriTrascriptID=evm.model.Cha01g005840 OriGeneID=evm.TU.Cha01g005840 OriSeqID=Cha1	81.8	84.7	85.8	105.2	93.6	86.1	94.1	94.1	95.8	1.12921	0.128406	0.175315	Nonsignificant	1.12564	0.00132367	0.170751	Nonsignificant	1.00317	0.961955	0.00456469	Nonsignificant	--	--	--	--	--
GWHPACFB000590	mRNA=GWHTACFB000590 Gene=GWHGACFB000590 Position=GWHACFB00000001: 41666496-41666714, 41668806-41668997, 41669235-41669400, 41669702-41670093: + Frame=0 OriID=evm.model.Cha01g005900 OriTrascriptID=evm.model.Cha01g005900 OriGeneID=evm.TU.Cha01g005900 OriSeqID=Cha1	5525.6	5572.8	5034.1	5650.2	5902.8	5922.6	6112.6	5806.3	6087.9	1.08325	0.0814595	0.115372	Nonsignificant	1.11618	0.0344873	0.158572	Nonsignificant	0.9705	0.249928	-0.0431998	Nonsignificant	4	Molecular Function:peroxidase activity (GO:0004601),Biological Process:response to oxidative stress (GO:0006979),Molecular Function:heme binding (GO:0020037),Biological Process:oxidation-reduction process (GO:0055114)	peroxidase	1.11.1.7	ko00940 Phenylpropanoid biosynthesis ko01100 Metabolic pathways ko01110 Biosynthesis of secondary metabolites
GWHPACFB000603	mRNA=GWHTACFB000603 Gene=GWHGACFB000603 Position=GWHACFB00000001: 42534099-42534286, 42535399-42535457, 42536112-42536168, 42536253-42536287, 42536669-42536772, 42536916-42536988, 42537825-42537883, 42537971-42538036, 42538130-42538213, 42539019-42539083, 42539192-42539274, 42539522-42539612, 42539841-42539899, 42541052-42541192, 42541702-42541809: + Frame=0 OriID=evm.model.Cha01g006030 OriTrascr…	4713.2	5212.2	4096.6	5478.6	4561	4882.9	4462.6	4736.6	4682.8	1.06422	0.514238	0.0897971	Nonsignificant	0.990016	0.895432	-0.0144767	Nonsignificant	1.07495	0.285471	0.104274	Nonsignificant	1	Biological Process:carbohydrate metabolic process (GO:0005975)	alpha-galactosidase	3.2.1.22	ko00052 Galactose metabolism ko00561 Glycerolipid metabolism ko00600 Sphingolipid metabolism ko00603 Glycosphingolipid biosynthesis - globo and isoglobo series
GWHPACFB000608	mRNA=GWHTACFB000608 Gene=GWHGACFB000608 Position=GWHACFB00000001: 42823413-42823654, 42823723-42823842, 42825037-42825222, 42825784-42825835, 42826477-42826542, 42827716-42827802, 42828382-42828474, 42829333-42829413, 42829794-42829865, 42830449-42830517, 42830661-42830771, 42832492-42832542: + Frame=0 OriID=evm.model.Cha01g006080 OriTrascriptID=evm.model.Cha01g006080 OriGeneID=evm.TU.Cha01g00608…	1646.4	1720.1	1862.4	1718.4	1875.5	1688.4	1695.3	1845.3	1639.1	1.01021	0.846021	0.0146588	Nonsignificant	0.990591	0.861777	-0.0136389	Nonsignificant	1.01981	0.706637	0.0282977	Nonsignificant	4	Molecular Function:nucleotide binding (GO:0000166),Molecular Function:aminoacyl-tRNA ligase activity (GO:0004812),Molecular Function:ATP binding (GO:0005524),Biological Process:tRNA aminoacylation for protein translation (GO:0006418)	tryptophanyl-tRNA synthetase	6.1.1.2	ko00970 Aminoacyl-tRNA biosynthesis
GWHPACFB000609	mRNA=GWHTACFB000609 Gene=GWHGACFB000609 Position=GWHACFB00000001: 42835895-42835996, 42836990-42837098, 42837258-42837329, 42841195-42841339, 42841474-42841632, 42842556-42842617, 42842718-42842844, 42844204-42844297: - Frame=0 OriID=evm.model.Cha01g006090 OriTrascriptID=evm.model.Cha01g006090 OriGeneID=evm.TU.Cha01g006090 OriSeqID=Cha1	756.3	763.1	688.3	778	758.7	765.8	788.1	791.7	772.8	1.04294	0.267251	0.060657	Nonsignificant	1.06563	0.120788	0.0917119	Nonsignificant	0.978704	0.107706	-0.0310549	Nonsignificant	1	Molecular Function:methyltransferase activity (GO:0008168)	2-methoxy-6-polyprenyl-1,4-benzoquinol methylase	2.1.1.201	ko00130 Ubiquinone and other terpenoid-quinone biosynthesis ko01100 Metabolic pathways ko01110 Biosynthesis of secondary metabolites
GWHPACFB000611	mRNA=GWHTACFB000611 Gene=GWHGACFB000611 Position=GWHACFB00000001: 42995703-42996004, 42998516-42998588, 42999493-42999703, 43000367-43000679, 43001120-43001261: - Frame=0 OriID=evm.model.Cha01g006110 OriTrascriptID=evm.model.Cha01g006110 OriGeneID=evm.TU.Cha01g006110 OriSeqID=Cha1	382.4	362	346.3	343.3	401	421.5	432.9	388.8	400.4	1.06885	0.38413	0.096066	Nonsignificant	1.12047	0.0599389	0.164108	Nonsignificant	0.953932	0.523453	-0.068042	Nonsignificant	--	--	--	--	--
GWHPACFB000615	mRNA=GWHTACFB000615 Gene=GWHGACFB000615 Position=GWHACFB00000001: 43119524-43119685, 43120197-43120423, 43121296-43121451, 43122862-43122945, 43123193-43123253, 43136342-43136407, 43141954-43142022: - Frame=0 OriID=evm.model.Cha01g006150 OriTrascriptID=evm.model.Cha01g006150 OriGeneID=evm.TU.Cha01g006150 OriSeqID=Cha1	1101.6	1035.7	1301	1123.5	1209.3	1297.4	1191.2	1265.6	1104.9	1.05581	0.534518	0.0783536	Nonsignificant	1.03589	0.678858	0.0508706	Nonsignificant	1.01923	0.755223	0.027483	Nonsignificant	1	Molecular Function:intramolecular lyase activity (GO:0016872)	chalcone isomerase	5.5.1.6	ko00941 Flavonoid biosynthesis ko01100 Metabolic pathways ko01110 Biosynthesis of secondary metabolites
GWHPACFB000623	mRNA=GWHTACFB000623 Gene=GWHGACFB000623 Position=GWHACFB00000001: 43733205-43733288, 43733831-43733914, 43734073-43734243, 43735072-43735137, 43736127-43736192, 43736701-43736817, 43737641-43737786, 43737964-43738054, 43738215-43738283, 43743404-43743495, 43744146-43744209, 43744519-43744623: + Frame=0 OriID=evm.model.Cha01g006230 OriTrascriptID=evm.model.Cha01g006230 OriGeneID=evm.TU.Cha01g00623…	1112.5	1015.8	1115	1047.3	1140.9	1056.1	1091.3	1076	1062.4	1.00031	0.994349	0.000444755	Nonsignificant	0.995807	0.899512	-0.00606231	Nonsignificant	1.00452	0.882811	0.00650707	Nonsignificant	1	Molecular Function:tRNA binding (GO:0000049)	aminoacyl tRNA synthase complex-interacting multifunctional protein 1	--	--
GWHPACFB000626	mRNA=GWHTACFB000626 Gene=GWHGACFB000626 Position=GWHACFB00000001: 43863637-43863917, 43864178-43864426, 43865792-43865901, 43866093-43866166, 43867032-43867101, 43869684-43869783, 43869868-43869943, 43870127-43870201, 43870406-43870459, 43873594-43873683, 43873848-43873964, 43874162-43874272, 43874367-43874506, 43875007-43875088, 43875309-43875388, 43876031-43876139, 43876797-43876919, 43891647-4…	893.2	839	860.1	848.7	863.1	856.6	910.5	1132.8	869.9	0.99078	0.65087	-0.0133628	Nonsignificant	1.12379	0.268044	0.168372	Nonsignificant	0.881642	0.294675	-0.181735	Nonsignificant	3	Molecular Function:protein kinase activity (GO:0004672),Molecular Function:ATP binding (GO:0005524),Biological Process:protein phosphorylation (GO:0006468)	SCY1-like protein 1	--	--
GWHPACFB000635	mRNA=GWHTACFB000635 Gene=GWHGACFB000635 Position=GWHACFB00000001: 44414365-44414652, 44414869-44415009, 44420082-44420216, 44421943-44422233: + Frame=0 OriID=evm.model.Cha01g006390 OriTrascriptID=evm.model.Cha01g006390 OriGeneID=evm.TU.Cha01g006390 OriSeqID=Cha1	708.5	630.8	735.8	582.4	629.7	658.2	674.9	658.7	616.3	0.901306	0.150428	-0.149911	Nonsignificant	0.939666	0.310601	-0.0897807	Nonsignificant	0.959177	0.399656	-0.0601304	Nonsignificant	--	--	--	--	--
GWHPACFB000641	mRNA=GWHTACFB000641 Gene=GWHGACFB000641 Position=GWHACFB00000001: 44702561-44702584, 44703117-44704139: - Frame=0 OriID=evm.model.Cha01g006410 OriTrascriptID=evm.model.Cha01g006410 OriGeneID=evm.TU.Cha01g006410 OriSeqID=Cha1	444.6	490.4	517.2	439.3	480.5	449.3	471.5	469.1	448.8	0.942776	0.322454	-0.0850123	Nonsignificant	0.956755	0.402657	-0.0637782	Nonsignificant	0.985389	0.661714	-0.0212342	Nonsignificant	1	Molecular Function:protein binding (GO:0005515)	WD repeat-containing protein 68	--	--
GWHPACFB000644	mRNA=GWHTACFB000644 Gene=GWHGACFB000644 Position=GWHACFB00000001: 45132871-45133134, 45133932-45134204, 45136832-45137077, 45140679-45140765: - Frame=0 OriID=evm.model.Cha01g006440 OriTrascriptID=evm.model.Cha01g006440 OriGeneID=evm.TU.Cha01g006440 OriSeqID=Cha1	2859.8	2947.5	2829.4	2821.6	2888.8	2885.6	2859.3	2833.1	2877.1	0.995288	0.76081	-0.0068147	Nonsignificant	0.992219	0.583805	-0.0112691	Nonsignificant	1.00309	0.745004	0.00445445	Nonsignificant	--	--	--	--	--
GWHPACFB000645	mRNA=GWHTACFB000645 Gene=GWHGACFB000645 Position=GWHACFB00000001: 45251149-45251244, 45253380-45253523, 45261621-45261879, 45261983-45262074, 45262172-45262280, 45263660-45264031, 45275200-45275222: - Frame=0 OriID=evm.model.Cha01g006450 OriTrascriptID=evm.model.Cha01g006450 OriGeneID=evm.TU.Cha01g006450 OriSeqID=Cha1	478.9	456.2	461.5	442.7	431.1	430.8	479.9	453.3	462.3	0.934126	0.0177876	-0.0983113	Nonsignificant	0.999212	0.973548	-0.00113675	Nonsignificant	0.934862	0.0256461	-0.0971746	Nonsignificant	1	Biological Process:oxidation-reduction process (GO:0055114)	NADPH2:quinone reductase	1.6.5.5	--
GWHPACFB000651	mRNA=GWHTACFB000651 Gene=GWHGACFB000651 Position=GWHACFB00000001: 45767501-45767596, 45768339-45768446, 45768524-45768648, 45768824-45769088, 45773047-45773115, 45773220-45773381, 45773482-45773559: + Frame=0 OriID=evm.model.Cha01g006510 OriTrascriptID=evm.model.Cha01g006510 OriGeneID=evm.TU.Cha01g006510 OriSeqID=Cha1	1947.3	1987.8	1919.6	2025.6	1958	2041.1	1976.1	2042.6	2000.7	1.02904	0.154184	0.0412942	Nonsignificant	1.02813	0.118834	0.0400244	Nonsignificant	1.00088	0.958695	0.00126971	Nonsignificant	1	Molecular Function:GTP binding (GO:0005525)	--	--	--
GWHPACFB000653	mRNA=GWHTACFB000653 Gene=GWHGACFB000653 Position=GWHACFB00000001: 45796591-45796803, 45796934-45796957, 45797063-45797089, 45797371-45797489, 46018698-46018869, 46021551-46021739, 46022576-46022650, 46026902-46026940: - Frame=0 OriID=evm.model.Cha01g006530 OriTrascriptID=evm.model.Cha01g006530 OriGeneID=evm.TU.Cha01g006530 OriSeqID=Cha1	405.6	410	366.4	408.8	395.3	415.4	384.9	369.5	385.1	1.03173	0.453417	0.0450597	Nonsignificant	0.964044	0.392385	-0.0528291	Nonsignificant	1.07021	0.0273975	0.0978888	Nonsignificant	4	Molecular Function:superoxide dismutase activity (GO:0004784),Biological Process:superoxide metabolic process (GO:0006801),Molecular Function:metal ion binding (GO:0046872),Biological Process:oxidation-reduction process (GO:0055114)	superoxide dismutase, Fe-Mn family	1.15.1.1	ko04146 Peroxisome
GWHPACFB000671	mRNA=GWHTACFB000671 Gene=GWHGACFB000671 Position=GWHACFB00000001: 48866617-48866694, 48867250-48867386, 48868182-48868309, 48868731-48868807, 48870534-48870620, 48870807-48870923, 48871684-48871798, 48872120-48872322: - Frame=0 OriID=evm.model.Cha01g006640 OriTrascriptID=evm.model.Cha01g006640 OriGeneID=evm.TU.Cha01g006640 OriSeqID=Cha1	134	142	146.4	152.8	138.7	133.9	121.9	168.3	147.4	1.0071	0.889129	0.0102102	Nonsignificant	1.03598	0.733908	0.0510029	Nonsignificant	0.972121	0.793942	-0.0407927	Nonsignificant	--	--	--	--	--
GWHPACFB000675	mRNA=GWHTACFB000675 Gene=GWHGACFB000675 Position=GWHACFB00000001: 49092677-49092928, 49095893-49096261: - Frame=0 OriID=evm.model.Cha01g006730 OriTrascriptID=evm.model.Cha01g006730 OriGeneID=evm.TU.Cha01g006730 OriSeqID=Cha1	112.9	70.6	113.4	75.1	75.1	89.6	111.3	81.9	89.7	0.807679	0.272883	-0.308145	Nonsignificant	0.952846	0.793623	-0.0696849	Nonsignificant	0.847649	0.225463	-0.238461	Nonsignificant	2	Molecular Function:peptide-methionine (S)-S-oxide reductase activity (GO:0008113),Biological Process:oxidation-reduction process (GO:0055114)	peptide-methionine (S)-S-oxide reductase	1.8.4.11	--
GWHPACFB000683	mRNA=GWHTACFB000683 Gene=GWHGACFB000683 Position=GWHACFB00000001: 49867530-49867718, 49868742-49868955, 49870588-49870754, 49873890-49874014, 49882776-49882836, 49884098-49884146, 49888620-49888711: + Frame=0 OriID=evm.model.Cha01g006840 OriTrascriptID=evm.model.Cha01g006840 OriGeneID=evm.TU.Cha01g006840 OriSeqID=Cha1	64.7	67.8	54.7	53.9	57.7	56	53.1	57.7	60.9	0.895299	0.186491	-0.159558	Nonsignificant	0.917201	0.320039	-0.12469	Nonsignificant	0.976121	0.615905	-0.0348679	Nonsignificant	--	--	cytochrome b pre-mRNA-processing protein 3	--	--
GWHPACFB000686	mRNA=GWHTACFB000686 Gene=GWHGACFB000686 Position=GWHACFB00000001: 51688588-51688911, 51689722-51689789, 51690864-51690997, 51691858-51691946, 51692235-51692292, 51692393-51692445, 51692926-51693024, 51693153-51693266, 51697912-51698013, 51698425-51698523: + Frame=0 OriID=evm.model.Cha01g006880 OriTrascriptID=evm.model.Cha01g006880 OriGeneID=evm.TU.Cha01g006880 OriSeqID=Cha1	236	262.2	250.5	267.4	248.6	274.3	232.6	244.3	259.9	1.05556	0.268059	0.0780127	Nonsignificant	0.984106	0.735542	-0.0231147	Nonsignificant	1.07261	0.181006	0.101127	Nonsignificant	1	Biological Process:phosphatidylinositol phosphorylation (GO:0046854)	myo-inositol-1(or 4)-monophosphatase	3.1.3.25	ko00562 Inositol phosphate metabolism ko01100 Metabolic pathways ko04070 Phosphatidylinositol signaling system
GWHPACFB000689	mRNA=GWHTACFB000689 Gene=GWHGACFB000689 Position=GWHACFB00000001: 51770836-51771806, 51772373-51772502: + Frame=0 OriID=evm.model.Cha01g006890 OriTrascriptID=evm.model.Cha01g006890 OriGeneID=evm.TU.Cha01g006890 OriSeqID=Cha1	45	71.3	49.9	58.4	56.5	42.8	46	59.3	58.4	0.948857	0.779304	-0.0757377	Nonsignificant	0.984958	0.931769	-0.0218661	Nonsignificant	0.963348	0.774472	-0.0538717	Nonsignificant	2	Molecular Function:RNA binding (GO:0003723),Biological Process:RNA processing (GO:0006396)	--	--	--
GWHPACFB000690	mRNA=GWHTACFB000690 Gene=GWHGACFB000690 Position=GWHACFB00000001: 51772572-51772644, 51772818-51773599: + Frame=0 OriID=evm.model.Cha01g006900 OriTrascriptID=evm.model.Cha01g006900 OriGeneID=evm.TU.Cha01g006900 OriSeqID=Cha1	105.7	103.5	113.7	105.3	103.2	101	108.9	109.8	100	0.958501	0.251918	-0.061148	Nonsignificant	0.986993	0.766414	-0.0188884	Nonsignificant	0.971133	0.41365	-0.0422596	Nonsignificant	--	--	--	--	--
GWHPACFB000691	mRNA=GWHTACFB000691 Gene=GWHGACFB000691 Position=GWHACFB00000001: 51791730-51791854, 51793095-51793200, 51793791-51793882, 51794423-51794531, 51794695-51794784, 51794862-51794932, 51795183-51795249, 51795456-51795723, 51796756-51796883, 51796975-51797034, 51797867-51797923, 51799705-51799855, 51803544-51803575: - Frame=0 OriID=evm.model.Cha01g006910 OriTrascriptID=evm.model.Cha01g006910 OriGeneID…	809.9	783	800.8	797.2	720.9	792.9	729.9	717.5	767.7	0.965451	0.348442	-0.0507251	Nonsignificant	0.925387	0.0250332	-0.111871	Nonsignificant	1.04329	0.332037	0.0611454	Nonsignificant	1	Molecular Function:zinc ion binding (GO:0008270)	zinc finger protein	--	--
GWHPACFB000696	mRNA=GWHTACFB000696 Gene=GWHGACFB000696 Position=GWHACFB00000001: 52736086-52736197, 52739747-52739860, 52740805-52740947: + Frame=0 OriID=evm.model.Cha01g006960 OriTrascriptID=evm.model.Cha01g006960 OriGeneID=evm.TU.Cha01g006960 OriSeqID=Cha1	1736.2	1657.3	1932.8	1736.1	1780.2	1766.4	1818.3	1870.2	1635.1	0.991814	0.876348	-0.0118582	Nonsignificant	0.999493	0.993785	-0.000731514	Nonsignificant	0.992317	0.859972	-0.0111267	Nonsignificant	--	--	small subunit ribosomal protein S20e	--	ko03010 Ribosome
GWHPACFB000698	mRNA=GWHTACFB000698 Gene=GWHGACFB000698 Position=GWHACFB00000001: 52895866-52896085, 52896524-52896628, 52896769-52896827, 52896914-52897294, 52897394-52897458, 52899514-52899685, 52901310-52901390: - Frame=0 OriID=evm.model.Cha01g006980 OriTrascriptID=evm.model.Cha01g006980 OriGeneID=evm.TU.Cha01g006980 OriSeqID=Cha1	1320.5	1514.2	1326.2	1482.7	1445	1361.7	1347.7	1390.5	1420.3	1.03088	0.588838	0.0438802	Nonsignificant	0.999423	0.99105	-0.000832384	Nonsignificant	1.03148	0.352334	0.0447126	Nonsignificant	1	Molecular Function:hydrolase activity (GO:0016787)	N4-(beta-N-acetylglucosaminyl)-L-asparaginase	3.5.1.26	ko00511 Other glycan degradation
GWHPACFB000707	mRNA=GWHTACFB000707 Gene=GWHGACFB000707 Position=GWHACFB00000001: 53863457-53863474, 53864158-53864299, 53865410-53865636, 53867001-53867258, 53867945-53868259: + Frame=0 OriID=evm.model.Cha01g007060 OriTrascriptID=evm.model.Cha01g007060 OriGeneID=evm.TU.Cha01g007060 OriSeqID=Cha1	5060	5470.4	5462	5107.9	5303.8	4934	5348.6	5171.3	5226.2	0.959562	0.279497	-0.059552	Nonsignificant	0.984599	0.60201	-0.0223919	Nonsignificant	0.974571	0.324743	-0.0371601	Nonsignificant	1	Biological Process:oxidation-reduction process (GO:0055114)	NADPH2:quinone reductase	1.6.5.5	--
GWHPACFB000710	mRNA=GWHTACFB000710 Gene=GWHGACFB000710 Position=GWHACFB00000001: 54116555-54118072, 54119649-54119724, 54119883-54120099, 54122278-54122437: - Frame=0 OriID=evm.model.Cha01g007100 OriTrascriptID=evm.model.Cha01g007100 OriGeneID=evm.TU.Cha01g007100 OriSeqID=Cha1	101.8	85.7	121.1	108	108.3	105.2	97	108.3	97.9	1.0418	0.715728	0.0590807	Nonsignificant	0.982502	0.876357	-0.0254683	Nonsignificant	1.06036	0.179863	0.084549	Nonsignificant	1	Biological Process:metabolic process (GO:0008152)	--	--	--
GWHPACFB000713	mRNA=GWHTACFB000713 Gene=GWHGACFB000713 Position=GWHACFB00000001: 54595775-54595999, 54596823-54596999, 54602417-54602515: + Frame=0 OriID=evm.model.Cha01g007130 OriTrascriptID=evm.model.Cha01g007130 OriGeneID=evm.TU.Cha01g007130 OriSeqID=Cha1	523.7	523.3	565	492.5	500.4	489.5	519.8	567.6	513.6	0.919603	0.0384031	-0.120917	Nonsignificant	0.993176	0.87552	-0.00987844	Nonsignificant	0.925921	0.0851382	-0.111039	Nonsignificant	1	Cellular Component:nucleus (GO:0005634)	--	--	--
GWHPACFB000729	mRNA=GWHTACFB000729 Gene=GWHGACFB000729 Position=GWHACFB00000001: 55809552-55809594, 55809890-55810018, 55810333-55810372, 55812711-55812786, 55812865-55813065, 55813185-55813397, 55813500-55813898: + Frame=0 OriID=evm.model.Cha01g007290 OriTrascriptID=evm.model.Cha01g007290 OriGeneID=evm.TU.Cha01g007290 OriSeqID=Cha1	426.2	445.4	411.3	456.6	436.8	419.7	456	500.1	467.9	1.02354	0.526512	0.0335681	Nonsignificant	1.10999	0.046048	0.15054	Nonsignificant	0.922121	0.0945993	-0.116972	Nonsignificant	3	Molecular Function:mRNA binding (GO:0003729),Cellular Component:U1 snRNP (GO:0005685),Biological Process:mRNA splice site selection (GO:0006376)	--	--	--
GWHPACFB000732	mRNA=GWHTACFB000732 Gene=GWHGACFB000732 Position=GWHACFB00000001: 56182379-56182841, 56183025-56183092, 56183199-56183477, 56186073-56186264: + Frame=0 OriID=evm.model.Cha01g007320 OriTrascriptID=evm.model.Cha01g007320 OriGeneID=evm.TU.Cha01g007320 OriSeqID=Cha1	637.5	635.1	611.9	663.3	682.2	632.5	694.5	708.1	646.6	1.04962	0.13411	0.0698606	Nonsignificant	1.0874	0.0542873	0.120879	Nonsignificant	0.965255	0.371745	-0.0510184	Nonsignificant	--	--	--	--	--
GWHPACFB000740	mRNA=GWHTACFB000740 Gene=GWHGACFB000740 Position=GWHACFB00000001: 57980294-57980666, 57996075-57996931, 57998645-57998806, 57998910-57999142, 57999368-57999455, 57999582-57999797: + Frame=0 OriID=evm.model.Cha01g007420 OriTrascriptID=evm.model.Cha01g007420 OriGeneID=evm.TU.Cha01g007420 OriSeqID=Cha1	7934.4	8970.7	7950.1	9327.3	8940.6	9359.7	7978.8	8247.6	8372	1.11154	0.0661297	0.152563	Nonsignificant	0.989668	0.824664	-0.0149832	Nonsignificant	1.12315	0.00473777	0.167546	Nonsignificant	--	--	beta-fructofuranosidase	3.2.1.26	ko00052 Galactose metabolism ko00500 Starch and sucrose metabolism ko01100 Metabolic pathways
GWHPACFB000741	mRNA=GWHTACFB000741 Gene=GWHGACFB000741 Position=GWHACFB00000001: 58822748-58822888, 58823730-58823839, 58823951-58824221, 58824321-58824459, 58825054-58825420, 58826548-58826913, 58827002-58827080, 58827798-58827997, 58828105-58828204: + Frame=0 OriID=evm.model.Cha01g007410 OriTrascriptID=evm.model.Cha01g007410 OriGeneID=evm.TU.Cha01g007410 OriSeqID=Cha1	5984.8	6246.7	5353.7	6741.8	6142	6459	5914.1	6157.4	6676.9	1.09995	0.137936	0.137435	Nonsignificant	1.06615	0.327184	0.0924057	Nonsignificant	1.0317	0.523733	0.0450292	Nonsignificant	3	Molecular Function:copper ion binding (GO:0005507),Molecular Function:oxidoreductase activity (GO:0016491),Biological Process:oxidation-reduction process (GO:0055114)	--	--	--
GWHPACFB000751	mRNA=GWHTACFB000751 Gene=GWHGACFB000751 Position=GWHACFB00000001: 60734263-60734287, 60734410-60734990: - Frame=0 OriID=evm.model.Cha01g007460 OriTrascriptID=evm.model.Cha01g007460 OriGeneID=evm.TU.Cha01g007460 OriSeqID=Cha1	209.1	190	171.1	173.8	215.9	227.9	204.7	200.7	201.7	1.08313	0.468176	0.115205	Nonsignificant	1.06471	0.378679	0.0904661	Nonsignificant	1.0173	0.851016	0.0247386	Nonsignificant	1	Molecular Function:enzyme inhibitor activity (GO:0004857)	--	--	--
GWHPACFB000759	mRNA=GWHTACFB000759 Gene=GWHGACFB000759 Position=GWHACFB00000001: 62132381-62132996, 62133145-62133470, 62134146-62134699, 62135835-62135883: - Frame=0 OriID=evm.model.Cha01g007590 OriTrascriptID=evm.model.Cha01g007590 OriGeneID=evm.TU.Cha01g007590 OriSeqID=Cha1	1560.7	1571.1	1716.7	1649.1	1706.5	2012.7	1917	2437.1	1650.6	1.10721	0.233535	0.146927	Nonsignificant	1.23847	0.178335	0.308554	Nonsignificant	0.894016	0.455591	-0.161627	Nonsignificant	--	--	--	--	--
GWHPACFB000761	mRNA=GWHTACFB000761 Gene=GWHGACFB000761 Position=GWHACFB00000001: 62398834-62399273, 62402017-62402071: + Frame=0 OriID=evm.model.Cha01g007610 OriTrascriptID=evm.model.Cha01g007610 OriGeneID=evm.TU.Cha01g007610 OriSeqID=Cha1	6972.4	8233	7578.8	8006.6	7176.7	7084.1	6453.3	7594.2	6890.6	0.977318	0.731157	-0.0331006	Nonsignificant	0.918975	0.279929	-0.121903	Nonsignificant	1.06349	0.374033	0.0888026	Nonsignificant	1	Molecular Function:calcium ion binding (GO:0005509)	calcium-binding protein CML	--	ko04626 Plant-pathogen interaction
GWHPACFB000762	mRNA=GWHTACFB000762 Gene=GWHGACFB000762 Position=GWHACFB00000001: 62415620-62415642, 62415746-62415818, 62415904-62416042, 62416135-62416322: + Frame=0 OriID=evm.model.Cha01g007620 OriTrascriptID=evm.model.Cha01g007620 OriGeneID=evm.TU.Cha01g007620 OriSeqID=Cha1	317.7	217.4	293.9	254.5	308.1	316.2	295	297	264.8	1.06007	0.667999	0.0841628	Nonsignificant	1.03353	0.786523	0.0475864	Nonsignificant	1.02568	0.75544	0.0365764	Nonsignificant	4	Molecular Function:structural constituent of ribosome (GO:0003735),Cellular Component:intracellular (GO:0005622),Cellular Component:ribosome (GO:0005840),Biological Process:translation (GO:0006412)	small subunit ribosomal protein S13e	--	ko03010 Ribosome
GWHPACFB000763	mRNA=GWHTACFB000763 Gene=GWHGACFB000763 Position=GWHACFB00000001: 62481373-62481539, 62481628-62481751, 62482429-62482543, 62482682-62482741, 62482837-62482896, 62482988-62483082, 62483170-62483241: + Frame=0 OriID=evm.model.Cha01g007630 OriTrascriptID=evm.model.Cha01g007630 OriGeneID=evm.TU.Cha01g007630 OriSeqID=Cha1	239.5	268.2	246.3	240.8	229.2	220.8	233.3	217.3	225.8	0.91618	0.11329	-0.126296	Nonsignificant	0.897082	0.0578579	-0.156688	Nonsignificant	1.02129	0.552679	0.0303914	Nonsignificant	--	--	chloride channel, nucleotide-sensitive, 1A	--	ko03013 RNA transport
GWHPACFB000764	mRNA=GWHTACFB000764 Gene=GWHGACFB000764 Position=GWHACFB00000001: 62484946-62485905, 62486410-62486563, 62486645-62486793, 62486888-62487170, 62487318-62487423, 62487528-62487618, 62487757-62487832, 62488637-62489124: - Frame=0 OriID=evm.model.Cha01g007640 OriTrascriptID=evm.model.Cha01g007640 OriGeneID=evm.TU.Cha01g007640 OriSeqID=Cha1	489.6	501.4	557.2	517.1	505.8	576.3	518.2	584.9	497.8	1.03294	0.603639	0.0467585	Nonsignificant	1.03404	0.628337	0.0482913	Nonsignificant	0.998938	0.987574	-0.00153282	Nonsignificant	--	--	transketolase	2.2.1.1	ko00030 Pentose phosphate pathway ko00710 Carbon fixation in photosynthetic organisms ko01100 Metabolic pathways ko01110 Biosynthesis of secondary metabolites ko01200 Carbon metabolism ko01230 Biosynthesis of amino acids
GWHPACFB000771	mRNA=GWHTACFB000771 Gene=GWHGACFB000771 Position=GWHACFB00000001: 63514416-63514496, 63515396-63515452, 63515900-63515951, 63516065-63516153, 63516392-63516442, 63516595-63516789, 63516970-63517050, 63517159-63517221, 63517550-63517624, 63517710-63517892, 63518008-63518088, 63518198-63518284, 63518414-63518461, 63519989-63520053, 63520173-63520236, 63521108-63521173: - Frame=0 OriID=evm.model.Cha…	10923.6	10944.9	11658.6	10254.6	10323	11774	11309.5	10909.2	11417	0.964939	0.516414	-0.0514906	Nonsignificant	1.00324	0.90562	0.00466558	Nonsignificant	0.961823	0.455859	-0.0561562	Nonsignificant	--	--	enolase	4.2.1.11	ko00010 Glycolysis / Gluconeogenesis ko01100 Metabolic pathways ko01110 Biosynthesis of secondary metabolites ko01200 Carbon metabolism ko01230 Biosynthesis of amino acids ko03018 RNA degradation
GWHPACFB000772	mRNA=GWHTACFB000772 Gene=GWHGACFB000772 Position=GWHACFB00000001: 63670676-63671027, 63672427-63672494, 63679284-63679415, 63685127-63685288, 63686310-63686600: + Frame=0 OriID=evm.model.Cha01g007720 OriTrascriptID=evm.model.Cha01g007720 OriGeneID=evm.TU.Cha01g007720 OriSeqID=Cha1	165.6	142.4	169.5	129.6	139	141.3	215.6	177	164.7	0.858429	0.0701878	-0.220229	Nonsignificant	1.16712	0.203389	0.222953	Nonsignificant	0.73551	0.0355109	-0.443182	Significant	--	--	--	--	--
GWHPACFB000777	mRNA=GWHTACFB000777 Gene=GWHGACFB000777 Position=GWHACFB00000001: 64009732-64009946, 64010030-64010065, 64010166-64010275, 64010906-64011085, 64014427-64014554, 64014662-64014724, 64015143-64015196, 64015296-64015331: + Frame=0 OriID=evm.model.Cha01g007770 OriTrascriptID=evm.model.Cha01g007770 OriGeneID=evm.TU.Cha01g007770 OriSeqID=Cha1	1226.3	1335.6	1221.8	1288.1	1266.3	1230.1	1243	1399.4	1182	1.00021	0.995107	0.000305001	Nonsignificant	1.01076	0.864663	0.0154357	Nonsignificant	0.989567	0.852142	-0.0151307	Nonsignificant	1	Biological Process:protein metabolic process (GO:0019538)	--	--	--
GWHPACFB000778	mRNA=GWHTACFB000778 Gene=GWHGACFB000778 Position=GWHACFB00000001: 64079280-64079605, 64079811-64079957, 64087902-64088055, 64088848-64088983, 64089453-64089598, 64098332-64098427, 64098529-64098581, 64110495-64110626, 64112292-64112343, 64112447-64112566, 64112877-64113011, 64114426-64114554, 64114868-64114945, 64115826-64115966, 64124134-64124228, 64125031-64125227, 64136641-64137428, 64142282-6…	1019.5	1023.3	992.6	968.2	972.5	994.5	1083.8	1068	1060.4	0.96699	0.0574045	-0.0484278	Nonsignificant	1.05825	0.00767586	0.0816751	Nonsignificant	0.913766	0.000980868	-0.130103	Nonsignificant	2	Molecular Function:nucleic acid binding (GO:0003676),Cellular Component:nucleus (GO:0005634)	--	--	--
GWHPACFB000786	mRNA=GWHTACFB000786 Gene=GWHGACFB000786 Position=GWHACFB00000001: 65492226-65493152, 65493251-65493399, 65506324-65506573: + Frame=0 OriID=evm.model.Cha01g007860 OriTrascriptID=evm.model.Cha01g007860 OriGeneID=evm.TU.Cha01g007860 OriSeqID=Cha1	829.8	825.9	996	844.7	776.5	756.8	910.3	1017.1	806.3	0.896783	0.215517	-0.157169	Nonsignificant	1.03092	0.757716	0.0439374	Nonsignificant	0.869883	0.148827	-0.201106	Nonsignificant	2	Molecular Function:metalloendopeptidase activity (GO:0004222),Biological Process:proteolysis (GO:0006508)	--	--	--
GWHPACFB000802	mRNA=GWHTACFB000802 Gene=GWHGACFB000802 Position=GWHACFB00000001: 70873089-70873676, 70875709-70875723, 70886657-70887676: + Frame=0 OriID=evm.model.Cha01g008020 OriTrascriptID=evm.model.Cha01g008020 OriGeneID=evm.TU.Cha01g008020 OriSeqID=Cha1	395.8	443	421.1	417	432.3	405.1	430.7	473.6	391.8	0.995635	0.912924	-0.00631177	Nonsignificant	1.02873	0.681083	0.0408678	Nonsignificant	0.967827	0.606458	-0.0471796	Nonsignificant	4	Molecular Function:nucleic acid binding (GO:0003676),Biological Process:metabolic process (GO:0008152),Molecular Function:zinc ion binding (GO:0008270),Molecular Function:hydrolase activity (GO:0016787)	--	--	--
GWHPACFB000803	mRNA=GWHTACFB000803 Gene=GWHGACFB000803 Position=GWHACFB00000001: 70892005-70892032, 70909210-70910243: + Frame=0 OriID=evm.model.Cha01g008010 OriTrascriptID=evm.model.Cha01g008010 OriGeneID=evm.TU.Cha01g008010 OriSeqID=Cha1	48.7	42.2	59.2	45.6	46.3	52.4	51.5	50.5	46.1	0.961359	0.738551	-0.0568527	Nonsignificant	0.986676	0.904592	-0.0193523	Nonsignificant	0.974342	0.665997	-0.0375003	Nonsignificant	2	Biological Process:metabolic process (GO:0008152),Molecular Function:hydrolase activity (GO:0016787)	--	--	--
GWHPACFB000804	mRNA=GWHTACFB000804 Gene=GWHGACFB000804 Position=GWHACFB00000001: 70940430-70941342, 70941863-70941870: + Frame=0 OriID=evm.model.Cha01g008040 OriTrascriptID=evm.model.Cha01g008040 OriGeneID=evm.TU.Cha01g008040 OriSeqID=Cha1	537.1	593	562.7	515.4	579.4	543.5	603.9	599.3	535.1	0.967805	0.500832	-0.047212	Nonsignificant	1.02688	0.610158	0.0382656	Nonsignificant	0.942473	0.313211	-0.0854775	Nonsignificant	2	Biological Process:metabolic process (GO:0008152),Molecular Function:hydrolase activity (GO:0016787)	--	--	--
GWHPACFB000806	mRNA=GWHTACFB000806 Gene=GWHGACFB000806 Position=GWHACFB00000001: 71949171-71950169: + Frame=0 OriID=evm.model.Cha01g008060 OriTrascriptID=evm.model.Cha01g008060 OriGeneID=evm.TU.Cha01g008060 OriSeqID=Cha1	864.4	805.5	735.1	759.4	801.9	899.9	898.8	774.6	916.4	1.02337	0.75447	0.033325	Nonsignificant	1.07684	0.349603	0.106804	Nonsignificant	0.950344	0.521011	-0.0734788	Nonsignificant	2	Biological Process:metabolic process (GO:0008152),Molecular Function:hydrolase activity (GO:0016787)	--	--	--
GWHPACFB000807	mRNA=GWHTACFB000807 Gene=GWHGACFB000807 Position=GWHACFB00000001: 72409814-72409987, 72421401-72421456, 72421529-72421634, 72421820-72421897, 72422019-72422065, 72422148-72422229, 72422357-72422498, 72422921-72423036, 72423160-72423234, 72423321-72423439, 72435485-72435552, 72435646-72435710, 72435795-72435873, 72438309-72438361, 72438485-72438607, 72451040-72451108, 72451467-72451535, 72451616-7…	2696.7	2493.7	2724.2	2606.3	2534.2	2486.3	2621.7	2480.3	2700.7	0.963637	0.29986	-0.0534386	Nonsignificant	0.985862	0.720573	-0.020543	Nonsignificant	0.977457	0.468557	-0.0328956	Nonsignificant	2	Biological Process:carbohydrate metabolic process (GO:0005975),Biological Process:organic substance metabolic process (GO:0071704)	phosphoglucomutase	5.4.2.2	ko00010 Glycolysis / Gluconeogenesis ko00030 Pentose phosphate pathway ko00052 Galactose metabolism ko00230 Purine metabolism ko00500 Starch and sucrose metabolism ko00520 Amino sugar and nucleotide sugar metabolism ko01100 Metabolic pathways ko01110 Biosynthesis of secondary metabolites
GWHPACFB000810	mRNA=GWHTACFB000810 Gene=GWHGACFB000810 Position=GWHACFB00000001: 73346365-73346386, 73348437-73348609, 73348982-73349194, 73349297-73349494, 73349648-73349788, 73350567-73350683, 73354673-73354807: + Frame=0 OriID=evm.model.Cha01g008070 OriTrascriptID=evm.model.Cha01g008070 OriGeneID=evm.TU.Cha01g008070 OriSeqID=Cha1	1510.9	1453.5	1560.5	1531.1	1718.9	1705.6	1568.9	1570.9	1536.6	1.09518	0.10215	0.131174	Nonsignificant	1.03348	0.19907	0.0475124	Nonsignificant	1.0597	0.204868	0.0836614	Nonsignificant	--	--	fructokinase	2.7.1.4	ko00051 Fructose and mannose metabolism ko00500 Starch and sucrose metabolism ko00520 Amino sugar and nucleotide sugar metabolism ko01100 Metabolic pathways
GWHPACFB000827	mRNA=GWHTACFB000827 Gene=GWHGACFB000827 Position=GWHACFB00000001: 77702846-77702939, 77703090-77703157, 77703279-77703515, 77703654-77703944, 77704043-77704230, 77704357-77704531, 77705396-77705525, 77715088-77715116: + Frame=0 OriID=evm.model.Cha01g008270 OriTrascriptID=evm.model.Cha01g008270 OriGeneID=evm.TU.Cha01g008270 OriSeqID=Cha1	642.4	484.5	573.9	489	467.1	496.7	579.5	501.2	578.3	0.854186	0.150518	-0.227377	Nonsignificant	0.975423	0.803976	-0.0358996	Nonsignificant	0.875708	0.0660187	-0.191478	Nonsignificant	1	Biological Process:oxidation-reduction process (GO:0055114)	L-iditol 2-dehydrogenase	1.1.1.14	ko00040 Pentose and glucuronate interconversions ko00051 Fructose and mannose metabolism ko01100 Metabolic pathways
GWHPACFB000835	mRNA=GWHTACFB000835 Gene=GWHGACFB000835 Position=GWHACFB00000001: 78011606-78013032, 78050651-78050746, 78062754-78062766: + Frame=0 OriID=evm.model.Cha01g008350 OriTrascriptID=evm.model.Cha01g008350 OriGeneID=evm.TU.Cha01g008350 OriSeqID=Cha1	1158.9	1135.1	1114.1	1013.2	1103	1031.9	1039.6	1061	1055.4	0.923711	0.045747	-0.114486	Nonsignificant	0.926029	0.00434168	-0.11087	Nonsignificant	0.997497	0.929831	-0.00361584	Nonsignificant	1	Biological Process:metabolic process (GO:0008152)	--	--	--
GWHPACFB000837	mRNA=GWHTACFB000837 Gene=GWHGACFB000837 Position=GWHACFB00000001: 78128710-78128763, 78128943-78129014, 78138084-78138146, 78138406-78138572, 78138665-78138737, 78140280-78140345, 78140446-78140529, 78141013-78141090, 78141202-78141285, 78141998-78142077, 78147995-78148052, 78148132-78148434, 78148523-78148693, 78149440-78149639, 78152419-78152821, 78153306-78153557, 78153643-78154143, 78160223-7…	1453.8	1315.2	1450.3	1344.3	1380.6	1373.5	1390.9	1308.5	1385.4	0.971346	0.439178	-0.0419429	Nonsignificant	0.968123	0.443759	-0.0467382	Nonsignificant	1.00333	0.882645	0.00479535	Nonsignificant	4	Molecular Function:nucleotide binding (GO:0000166),Molecular Function:aminoacyl-tRNA ligase activity (GO:0004812),Molecular Function:ATP binding (GO:0005524),Biological Process:tRNA aminoacylation for protein translation (GO:0006418)	valyl-tRNA synthetase	6.1.1.9	ko00970 Aminoacyl-tRNA biosynthesis
GWHPACFB000850	mRNA=GWHTACFB000850 Gene=GWHGACFB000850 Position=GWHACFB00000001: 81805192-81805590, 81808224-81808434, 81808592-81808889, 81809015-81809407, 81809502-81809579, 81809689-81809932: + Frame=0 OriID=evm.model.Cha01g008490 OriTrascriptID=evm.model.Cha01g008490 OriGeneID=evm.TU.Cha01g008490 OriSeqID=Cha1	70.8	80.3	84.9	95.7	89.5	76.4	84.6	121.7	75	1.10847	0.292317	0.148576	Nonsignificant	1.19195	0.366208	0.253323	Nonsignificant	0.929968	0.690514	-0.104747	Nonsignificant	1	Molecular Function:methyltransferase activity (GO:0008168)	--	--	--
GWHPACFB000857	mRNA=GWHTACFB000857 Gene=GWHGACFB000857 Position=GWHACFB00000001: 83918180-83918272, 83928566-83928706, 83929445-83929553, 83929675-83929736, 83930260-83930363, 83930595-83930697: + Frame=0 OriID=evm.model.Cha01g008570 OriTrascriptID=evm.model.Cha01g008570 OriGeneID=evm.TU.Cha01g008570 OriSeqID=Cha1	213.6	226.8	225	225.8	221.1	197.7	219.8	254	212.8	0.968741	0.511061	-0.0458177	Nonsignificant	1.03186	0.625394	0.045248	Nonsignificant	0.938829	0.415046	-0.0910657	Nonsignificant	1	Molecular Function:GTP binding (GO:0005525)	ADP-ribosylation factor related protein 1	--	--
GWHPACFB000863	mRNA=GWHTACFB000863 Gene=GWHGACFB000863 Position=GWHACFB00000001: 84616748-84616942, 84619777-84619858, 84620688-84620775, 84620869-84620919, 84622167-84622332: - Frame=0 OriID=evm.model.Cha01g008630 OriTrascriptID=evm.model.Cha01g008630 OriGeneID=evm.TU.Cha01g008630 OriSeqID=Cha1	2476.5	2644.2	2114.3	2659.9	2495.5	2330.3	2288.6	2376.6	2589.3	1.03465	0.671686	0.0491442	Nonsignificant	1.0027	0.972931	0.00388317	Nonsignificant	1.03187	0.586466	0.045261	Nonsignificant	--	--	--	--	--
GWHPACFB000864	mRNA=GWHTACFB000864 Gene=GWHGACFB000864 Position=GWHACFB00000001: 84739744-84740043, 84742217-84742416, 84742529-84742577, 84745432-84745575: - Frame=0 OriID=evm.model.Cha01g008640 OriTrascriptID=evm.model.Cha01g008640 OriGeneID=evm.TU.Cha01g008640 OriSeqID=Cha1	1135	1675.7	1282.8	1591.6	1418.4	1088.8	1058.3	1376.5	1202.8	1.00129	0.993938	0.0018667	Nonsignificant	0.888628	0.45916	-0.170348	Nonsignificant	1.12679	0.426382	0.172215	Nonsignificant	--	--	cytochrome b-561	1.16.5.1	--
GWHPACFB000870	mRNA=GWHTACFB000870 Gene=GWHGACFB000870 Position=GWHACFB00000001: 86586861-86587031, 86587101-86587213, 86590626-86590803: - Frame=0 OriID=evm.model.Cha01g008700 OriTrascriptID=evm.model.Cha01g008700 OriGeneID=evm.TU.Cha01g008700 OriSeqID=Cha1	371.3	323	349.4	345.2	337.2	422.4	392	335.7	381.5	1.05854	0.541388	0.0820781	Nonsignificant	1.06276	0.381435	0.0878124	Nonsignificant	0.996033	0.965851	-0.0057343	Nonsignificant	--	--	tripeptidyl-peptidase II	3.4.14.10	--
GWHPACFB000872	mRNA=GWHTACFB000872 Gene=GWHGACFB000872 Position=GWHACFB00000001: 87100437-87101145, 87103876-87103984, 87104420-87104548, 87104895-87105030, 87107212-87107532: + Frame=0 OriID=evm.model.Cha01g008720 OriTrascriptID=evm.model.Cha01g008720 OriGeneID=evm.TU.Cha01g008720 OriSeqID=Cha1	402.8	362.5	374.3	398.4	432	390.8	409.3	377.5	400.8	1.0716	0.193369	0.099772	Nonsignificant	1.04212	0.354111	0.0595215	Nonsignificant	1.02829	0.518287	0.0402505	Nonsignificant	2	Biological Process:lipid metabolic process (GO:0006629),Biological Process:lipid catabolic process (GO:0016042)	--	--	--
GWHPACFB000882	mRNA=GWHTACFB000882 Gene=GWHGACFB000882 Position=GWHACFB00000001: 88462385-88462407, 88463140-88463668: - Frame=0 OriID=evm.model.Cha01g008820 OriTrascriptID=evm.model.Cha01g008820 OriGeneID=evm.TU.Cha01g008820 OriSeqID=Cha1	497.5	473.2	551.1	506.9	480.9	515.1	559	514	483.6	0.98758	0.815013	-0.0180297	Nonsignificant	1.02287	0.733493	0.0326195	Nonsignificant	0.965502	0.500668	-0.0506492	Nonsignificant	1	Molecular Function:protein binding (GO:0005515)	--	--	--
GWHPACFB000883	mRNA=GWHTACFB000883 Gene=GWHGACFB000883 Position=GWHACFB00000001: 88811962-88812285, 88812542-88812798, 88812975-88813130, 88820362-88820472, 88822376-88822602, 88822744-88823102: - Frame=0 OriID=evm.model.Cha01g008840 OriTrascriptID=evm.model.Cha01g008840 OriGeneID=evm.TU.Cha01g008840 OriSeqID=Cha1	443.1	503.4	423.3	512.2	473.8	517.6	472.2	531.2	505.4	1.09768	0.183351	0.134456	Nonsignificant	1.10147	0.191685	0.139436	Nonsignificant	0.996554	0.940847	-0.00498076	Nonsignificant	--	--	--	--	--
GWHPACFB000894	mRNA=GWHTACFB000894 Gene=GWHGACFB000894 Position=GWHACFB00000001: 91931624-91931761, 91931878-91932019, 91932129-91932409, 91933522-91933644, 91933761-91933902, 91934012-91934292, 91935246-91936115, 91936154-91936798: + Frame=0 OriID=evm.model.Cha01g008940 OriTrascriptID=evm.model.Cha01g008940 OriGeneID=evm.TU.Cha01g008940 OriSeqID=Cha1	4955.1	4354.8	4331.1	4942.1	4521.4	4489.9	4224.8	4240.9	4403.9	1.0229	0.699365	0.0326673	Nonsignificant	0.94345	0.291954	-0.0839822	Nonsignificant	1.08421	0.082296	0.116649	Nonsignificant	4	Molecular Function:ATP binding (GO:0005524),Biological Process:protein folding (GO:0006457),Biological Process:response to stress (GO:0006950),Molecular Function:unfolded protein binding (GO:0051082)	molecular chaperone HtpG	--	ko04141 Protein processing in endoplasmic reticulum ko04626 Plant-pathogen interaction
GWHPACFB000900	mRNA=GWHTACFB000900 Gene=GWHGACFB000900 Position=GWHACFB00000001: 92482102-92482109, 92494818-92495829: + Frame=0 OriID=evm.model.Cha01g008980 OriTrascriptID=evm.model.Cha01g008980 OriGeneID=evm.TU.Cha01g008980 OriSeqID=Cha1	1180.5	1080.7	1035.6	989.5	992.2	1151.2	1071.3	1001.9	1216.2	0.950285	0.469701	-0.0735676	Nonsignificant	0.997755	0.975752	-0.00324191	Nonsignificant	0.952423	0.562519	-0.0703257	Nonsignificant	--	--	--	--	--
GWHPACFB000904	mRNA=GWHTACFB000904 Gene=GWHGACFB000904 Position=GWHACFB00000001: 92734485-92734785, 92748520-92748740: + Frame=0 OriID=evm.model.Cha01g009020 OriTrascriptID=evm.model.Cha01g009020 OriGeneID=evm.TU.Cha01g009020 OriSeqID=Cha1	2920.1	2760.4	2761.5	2797.9	2757.7	2797.8	2736.3	2767.3	2895.6	0.989505	0.617992	-0.0152213	Nonsignificant	0.99493	0.852705	-0.00733291	Nonsignificant	0.994547	0.777758	-0.0078884	Nonsignificant	2	Cellular Component:mitochondrial inner membrane (GO:0005743),Biological Process:respiratory electron transport chain (GO:0022904)	NADH dehydrogenase (ubiquinone) 1 alpha subcomplex subunit 5	--	ko00190 Oxidative phosphorylation ko01100 Metabolic pathways
GWHPACFB000905	mRNA=GWHTACFB000905 Gene=GWHGACFB000905 Position=GWHACFB00000001: 92854040-92854199, 92858620-92858692, 92868634-92868758, 92886921-92887059, 92887297-92887393, 92887552-92887620, 92887905-92888043, 92889663-92889742, 92889846-92889950, 92892775-92892882: + Frame=0 OriID=evm.model.Cha01g009010 OriTrascriptID=evm.model.Cha01g009010 OriGeneID=evm.TU.Cha01g009010 OriSeqID=Cha1	1956.1	1833.6	1963.5	1811.7	1840.3	1777.4	1896.5	1863.1	1811.1	0.943718	0.0782904	-0.0835718	Nonsignificant	0.968279	0.281436	-0.046506	Nonsignificant	0.974635	0.200816	-0.0370658	Nonsignificant	--	--	--	--	--
GWHPACFB000906	mRNA=GWHTACFB000906 Gene=GWHGACFB000906 Position=GWHACFB00000001: 92959593-92959682, 92965810-92965854, 92980316-92980330, 92993501-92993638, 92993789-92993923, 92994023-92994202, 92994515-92994646: + Frame=0 OriID=evm.model.Cha01g009070 OriTrascriptID=evm.model.Cha01g009070 OriGeneID=evm.TU.Cha01g009070 OriSeqID=Cha1	822.4	762.1	748.2	823.6	830.2	824.1	864.4	774.1	787.3	1.06225	0.166396	0.0871172	Nonsignificant	1.03991	0.439796	0.0564598	Nonsignificant	1.02148	0.600594	0.0306574	Nonsignificant	2	Molecular Function:nucleotide binding (GO:0000166),Molecular Function:metal ion binding (GO:0046872)	H+-transporting ATPase	3.6.3.6	ko00190 Oxidative phosphorylation
GWHPACFB000907	mRNA=GWHTACFB000907 Gene=GWHGACFB000907 Position=GWHACFB00000001: 92998987-92999906, 93000002-93000419: - Frame=0 OriID=evm.model.Cha01g009060 OriTrascriptID=evm.model.Cha01g009060 OriGeneID=evm.TU.Cha01g009060 OriSeqID=Cha1	587.3	515.7	551.1	456.9	509.8	439.2	470.3	463.1	511.5	0.849949	0.0491268	-0.234552	Nonsignificant	0.873526	0.0526798	-0.195077	Nonsignificant	0.973009	0.643593	-0.0394757	Nonsignificant	1	Biological Process:metabolic process (GO:0008152)
GWHPACFB000908	mRNA=GWHTACFB000908 Gene=GWHGACFB000908 Position=GWHACFB00000001: 93585064-93585104, 93592994-93593076, 93593310-93594502: + Frame=0 OriID=evm.model.Cha01g009080 OriTrascriptID=evm.model.Cha01g009080 OriGeneID=evm.TU.Cha01g009080 OriSeqID=Cha1	2483.7	2439.2	2272.9	2299	2357	2179.9	2273.2	2121.3	2303.9	0.949985	0.220313	-0.0740238	Nonsignificant	0.930876	0.124333	-0.103339	Nonsignificant	1.02053	0.582962	0.0293148	Nonsignificant	1	Biological Process:metabolic process (GO:0008152)
GWHPACFB000922	mRNA=GWHTACFB000922 Gene=GWHGACFB000922 Position=GWHACFB00000001: 95213377-95213468, 95214538-95214628, 95215041-95215148, 95216047-95216112: + Frame=0 OriID=evm.model.Cha01g009220 OriTrascriptID=evm.model.Cha01g009220 OriGeneID=evm.TU.Cha01g009220 OriSeqID=Cha1	533.5	621.3	559.4	602.5	538.2	570.2	523.2	554.2	556.5	0.998075	0.974212	-0.00278	Nonsignificant	0.953156	0.395863	-0.0692158	Nonsignificant	1.04713	0.297419	0.0664357	Nonsignificant	--	--	--	--	--
GWHPACFB000923	mRNA=GWHTACFB000923 Gene=GWHGACFB000923 Position=GWHACFB00000001: 95267604-95268139, 95268260-95268512: + Frame=0 OriID=evm.model.Cha01g009230 OriTrascriptID=evm.model.Cha01g009230 OriGeneID=evm.TU.Cha01g009230 OriSeqID=Cha1	778.3	868.7	844.5	903	915.1	958.4	990	992	941.3	1.11439	0.0405341	0.156253	Nonsignificant	1.17331	0.0104916	0.230583	Nonsignificant	0.949783	0.106954	-0.0743305	Nonsignificant	1	Biological Process:carbohydrate metabolic process (GO:0005975)	chitinase	3.2.1.14	ko00520 Amino sugar and nucleotide sugar metabolism ko01100 Metabolic pathways
GWHPACFB000944	mRNA=GWHTACFB000944 Gene=GWHGACFB000944 Position=GWHACFB00000001: 98378889-98378972, 98379655-98379762, 98380850-98380924, 98385037-98385128, 98385921-98386007, 98400935-98401093, 98401496-98401594, 98402987-98403114, 98404509-98404768: - Frame=0 OriID=evm.model.Cha01g009410 OriTrascriptID=evm.model.Cha01g009410 OriGeneID=evm.TU.Cha01g009410 OriSeqID=Cha1	92.8	88.7	88.3	88.5	86.1	80.6	86.5	90.4	85.6	0.945886	0.150936	-0.080262	Nonsignificant	0.972943	0.302658	-0.0395729	Nonsignificant	0.97219	0.428324	-0.0406891	Nonsignificant	1	Molecular Function:catalytic activity (GO:0003824)	--	--	--
GWHPACFB000949	mRNA=GWHTACFB000949 Gene=GWHGACFB000949 Position=GWHACFB00000001: 99371354-99371437, 99372185-99372314, 99372535-99372730, 99375583-99375654, 99375857-99375929, 99376026-99376130, 99377099-99377221, 99377325-99377401, 99378334-99378378, 99378526-99378721: - Frame=0 OriID=evm.model.Cha01g009490 OriTrascriptID=evm.model.Cha01g009490 OriGeneID=evm.TU.Cha01g009490 OriSeqID=Cha1	287.7	241.6	278.5	268	292.1	288.9	298.3	292.2	277.3	1.051	0.438701	0.0717664	Nonsignificant	1.07428	0.263988	0.103364	Nonsignificant	0.978336	0.557242	-0.031598	Nonsignificant	--	--	spermidine synthase	2.5.1.16	ko00270 Cysteine and methionine metabolism ko00330 Arginine and proline metabolism ko00410 beta-Alanine metabolism ko00480 Glutathione metabolism ko01100 Metabolic pathways
GWHPACFB000950	mRNA=GWHTACFB000950 Gene=GWHGACFB000950 Position=GWHACFB00000001: 99561077-99561655, 99564075-99564082, 99570456-99570559, 99571562-99571818, 99581283-99581352, 99581988-99582041, 99582243-99582360, 99582791-99582854, 99583024-99583328, 99583410-99583449, 99583715-99584029, 99587952-99587990: + Frame=0 OriID=evm.model.Cha01g009500 OriTrascriptID=evm.model.Cha01g009500 OriGeneID=evm.TU.Cha01g00950…	155	153.2	183.3	158.1	177	165.7	178.8	150.3	160.9	1.01892	0.795434	0.0270431	Nonsignificant	0.996948	0.970742	-0.00440967	Nonsignificant	1.02204	0.736193	0.0314528	Nonsignificant	4	Molecular Function:catalytic activity (GO:0003824),Molecular Function:GTP binding (GO:0005525),Biological Process:small GTPase mediated signal transduction (GO:0007264),Molecular Function:metal ion binding (GO:0046872)	protein phosphatase 2C	3.1.3.16	ko04016 MAPK signaling pathway - plant ko04075 Plant hormone signal transduction
GWHPACFB000964	mRNA=GWHTACFB000964 Gene=GWHGACFB000964 Position=GWHACFB00000001: 101485763-101486020, 101486697-101486954, 101487628-101487895, 101487992-101488297, 101488392-101488660, 101488763-101488981, 101489192-101490787, 101490939-101491100, 101491392-101491546, 101492040-101492909, 101493036-101493505, 101493600-101493670, 101493795-101494138, 101494223-101494402, 101494611-101494714, 101494828-10149493…	680.8	639.7	665.8	664.6	761.2	753.4	688	752.7	686.3	1.09712	0.125074	0.133715	Nonsignificant	1.07084	0.133167	0.0987365	Nonsignificant	1.02454	0.67012	0.0349786	Nonsignificant	6	Biological Process:glutamate biosynthetic process (GO:0006537),Biological Process:nitrogen compound metabolic process (GO:0006807),Biological Process:metabolic process (GO:0008152),Molecular Function:glutamate synthase activity (GO:0015930),Molecular Function:oxidoreductase activity (GO:0016491),Biological Process:oxidation-reduction process (GO:0055114)	--	--	ko00250 Alanine, aspartate and glutamate metabolism ko00910 Nitrogen metabolism ko01100 Metabolic pathways ko01110 Biosynthesis of secondary metabolites ko01230 Biosynthesis of amino acids
GWHPACFB000977	mRNA=GWHTACFB000977 Gene=GWHGACFB000977 Position=GWHACFB00000001: 103164538-103164867, 103168412-103168487, 103171156-103171185, 103177770-103178317, 103178683-103179792, 103180002-103180031, 103183724-103183915, 103187029-103187469: - Frame=0 OriID=evm.model.Cha01g009760 OriTrascriptID=evm.model.Cha01g009760 OriGeneID=evm.TU.Cha01g009760 OriSeqID=Cha1	587.7	636.9	636.1	583.9	593.6	586.3	645.3	650.4	632.5	0.947923	0.122353	-0.0771585	Nonsignificant	1.03628	0.258997	0.0514092	Nonsignificant	0.914739	0.00083428	-0.128568	Nonsignificant	2	Biological Process:proteolysis (GO:0006508),Molecular Function:serine-type peptidase activity (GO:0008236)	dipeptidyl-peptidase 4	3.4.14.5
GWHPACFB000978	mRNA=GWHTACFB000978 Gene=GWHGACFB000978 Position=GWHACFB00000001: 103474006-103474023, 103479182-103479301, 103486193-103486229, 103492549-103494206: + Frame=0 OriID=evm.model.Cha01g009750 OriTrascriptID=evm.model.Cha01g009750 OriGeneID=evm.TU.Cha01g009750 OriSeqID=Cha1	1928.7	1816.6	1862.2	1785.3	1835.8	1792	1961	1911.6	1879.6	0.965332	0.1479	-0.0509027	Nonsignificant	1.0258	0.296908	0.0367561	Nonsignificant	0.941049	0.0165617	-0.0876588	Nonsignificant	--	--	--	--	--
GWHPACFB000980	mRNA=GWHTACFB000980 Gene=GWHGACFB000980 Position=GWHACFB00000001: 103505235-103505268, 103520315-103520417, 103528023-103528033, 103552225-103552258, 103566657-103566704, 103586382-103586479, 103593073-103593114, 103599759-103599823, 103599926-103600081, 103601705-103601827, 103602155-103602217, 103602360-103602464, 103602691-103602790, 103602884-103602954, 103604457-103604513, 103608056-10360813…	175	159.5	174.7	190.1	180	187.7	175.6	165.8	180.1	1.09544	0.0529792	0.131516	Nonsignificant	1.02416	0.570004	0.0344348	Nonsignificant	1.06961	0.0807594	0.0970807	Nonsignificant	1	Molecular Function:ATP binding (GO:0005524)	ATP-dependent Clp protease ATP-binding subunit ClpX	--
GWHPACFB000991	mRNA=GWHTACFB000991 Gene=GWHGACFB000991 Position=GWHACFB00000001: 104626588-104626752, 104628236-104628307, 104629040-104629147, 104633954-104634088, 104634194-104634349: - Frame=0 OriID=evm.model.Cha01g009930 OriTrascriptID=evm.model.Cha01g009930 OriGeneID=evm.TU.Cha01g009930 OriSeqID=Cha1	900.3	928.8	861.6	880.8	898.8	921.7	936.2	999.1	922.5	1.00394	0.884288	0.00567232	Nonsignificant	1.0621	0.142681	0.0869234	Nonsignificant	0.945238	0.119212	-0.0812511	Nonsignificant	--	--	large subunit ribosomal protein L9	--	ko03010 Ribosome
GWHPACFB000993	mRNA=GWHTACFB000993 Gene=GWHGACFB000993 Position=GWHACFB00000001: 104729419-104729617, 104729714-104732130: - Frame=0 OriID=evm.model.Cha01g009910 OriTrascriptID=evm.model.Cha01g009910 OriGeneID=evm.TU.Cha01g009910 OriSeqID=Cha1	547.3	567.3	598.4	532.3	521.1	505.4	541	583.5	499.8	0.909982	0.0376056	-0.136089	Nonsignificant	0.948219	0.356177	-0.076707	Nonsignificant	0.959675	0.438341	-0.0593823	Nonsignificant	2	Biological Process:intracellular protein transport (GO:0006886),Molecular Function:Ran GTPase binding (GO:0008536)	importin subunit beta-1	--	ko03013 RNA transport
GWHPACFB000997	mRNA=GWHTACFB000997 Gene=GWHGACFB000997 Position=GWHACFB00000001: 105800614-105800839, 105801707-105801780, 105804047-105804145, 105805105-105805338, 105805945-105806223: - Frame=0 OriID=evm.model.Cha01g010000 OriTrascriptID=evm.model.Cha01g010000 OriGeneID=evm.TU.Cha01g010000 OriSeqID=Cha1	365.8	441.3	381.1	401.1	341.4	330.2	343.7	381.4	357.4	0.902794	0.293482	-0.147531	Nonsignificant	0.911042	0.239868	-0.134411	Nonsignificant	0.990947	0.900809	-0.0131204	Nonsignificant	--	--	--	--	--
GWHPACFB000999	mRNA=GWHTACFB000999 Gene=GWHGACFB000999 Position=GWHACFB00000001: 105842936-105843163, 105844041-105844133: - Frame=0 OriID=evm.model.Cha01g009980 OriTrascriptID=evm.model.Cha01g009980 OriGeneID=evm.TU.Cha01g009980 OriSeqID=Cha1	1416.7	1563.7	1573.8	1375.5	1539.7	1381.9	1608.5	1548.9	1408	0.943547	0.310673	-0.0838343	Nonsignificant	1.00246	0.964199	0.00354362	Nonsignificant	0.941232	0.326777	-0.0873779	Nonsignificant	--	--	--	--	--
GWHPACFB001000	mRNA=GWHTACFB001000 Gene=GWHGACFB001000 Position=GWHACFB00000001: 106014990-106015170, 106015367-106015488, 106015583-106015820, 106015906-106015967, 106018729-106018810, 106024651-106024754: + Frame=0 OriID=evm.model.Cha01g009970 OriTrascriptID=evm.model.Cha01g009970 OriGeneID=evm.TU.Cha01g009970 OriSeqID=Cha1	450.1	435.9	514.4	443.9	445.3	450.9	482.5	515.9	396.4	0.956941	0.493108	-0.0634983	Nonsignificant	0.996001	0.967467	-0.0057807	Nonsignificant	0.960783	0.659681	-0.0577176	Nonsignificant	1	Molecular Function:nucleic acid binding (GO:0003676)	--	--	--
GWHPACFB001004	mRNA=GWHTACFB001004 Gene=GWHGACFB001004 Position=GWHACFB00000001: 106661129-106661266, 106661349-106661516, 106661878-106661940, 106662624-106662728, 106662931-106663040, 106663170-106663466, 106664383-106664461, 106664636-106664744, 106664851-106664892, 106665287-106665417, 106670626-106670931: - Frame=0 OriID=evm.model.Cha01g010010 OriTrascriptID=evm.model.Cha01g010010 OriGeneID=evm.TU.Cha01g01…	173.6	170.8	167.4	171.3	176.8	174.2	206.3	187.3	176.8	1.02052	0.217736	0.0292986	Nonsignificant	1.1145	0.0910777	0.156394	Nonsignificant	0.915673	0.141792	-0.127095	Nonsignificant	3	Molecular Function:protein kinase activity (GO:0004672),Molecular Function:ATP binding (GO:0005524),Biological Process:protein phosphorylation (GO:0006468)	--	--	--
GWHPACFB001005	mRNA=GWHTACFB001005 Gene=GWHGACFB001005 Position=GWHACFB00000001: 106684902-106685112, 106698088-106698095, 106700953-106701126, 106701224-106701274, 106701354-106701590, 106701700-106701798, 106701899-106701954, 106706130-106706241, 106711122-106711301, 106711549-106711815, 106718246-106718461, 106718550-106718753, 106718848-106718973, 106719124-106719429, 106719517-106719615, 106719716-10672022…	244.5	192.3	211.6	192	195.5	215.6	245.9	239.2	214.2	0.930136	0.422588	-0.104487	Nonsignificant	1.0785	0.400085	0.109027	Nonsignificant	0.862434	0.0573512	-0.213514	Nonsignificant	--	--	--	--	--
GWHPACFB001016	mRNA=GWHTACFB001016 Gene=GWHGACFB001016 Position=GWHACFB00000001: 107236271-107236401, 107236496-107236604, 107237613-107237870, 107237970-107238113, 107238321-107238629: - Frame=0 OriID=evm.model.Cha01g010160 OriTrascriptID=evm.model.Cha01g010160 OriGeneID=evm.TU.Cha01g010160 OriSeqID=Cha1	33.1	37	38.9	28.8	30.8	25.1	32.2	29.2	28.8	0.777064	0.0274778	-0.363894	Significant	0.827523	0.0359425	-0.273129	Significant	0.939024	0.407897	-0.0907655	Nonsignificant	1	Biological Process:primary metabolic process (GO:0044238)	--	--	--
GWHPACFB001024	mRNA=GWHTACFB001024 Gene=GWHGACFB001024 Position=GWHACFB00000001: 108889811-108890008, 108890122-108890369, 108909972-108910296, 108910555-108910800: + Frame=0 OriID=evm.model.Cha01g010240 OriTrascriptID=evm.model.Cha01g010240 OriGeneID=evm.TU.Cha01g010240 OriSeqID=Cha1	317.9	281.2	314.1	298.7	308.4	329.8	337.7	330.7	335.1	1.02595	0.622639	0.0369642	Nonsignificant	1.09888	0.0636766	0.136038	Nonsignificant	0.933632	0.0777636	-0.0990736	Nonsignificant	2	Molecular Function:oxidoreductase activity (GO:0016491),Biological Process:oxidation-reduction process (GO:0055114)	--	--	--
GWHPACFB001028	mRNA=GWHTACFB001028 Gene=GWHGACFB001028 Position=GWHACFB00000001: 109077052-109077354, 109077655-109077719, 109077925-109078235, 109084243-109084655: - Frame=0 OriID=evm.model.Cha01g010200 OriTrascriptID=evm.model.Cha01g010200 OriGeneID=evm.TU.Cha01g010200 OriSeqID=Cha1	12920.2	12200.9	13037.8	11732.8	12237.2	13490.8	12705.4	12009.9	12694.7	0.981705	0.710847	-0.0266379	Nonsignificant	0.980374	0.513239	-0.0285956	Nonsignificant	1.00136	0.977763	0.00195774	Nonsignificant	2	Molecular Function:O-methyltransferase activity (GO:0008171),Molecular Function:protein dimerization activity (GO:0046983)	caffeic acid 3-O-methyltransferase	2.1.1.68	ko00940 Phenylpropanoid biosynthesis ko01100 Metabolic pathways ko01110 Biosynthesis of secondary metabolites
GWHPACFB001030	mRNA=GWHTACFB001030 Gene=GWHGACFB001030 Position=GWHACFB00000001: 109307612-109307992, 109311404-109311532, 109311913-109312227, 109324486-109324611, 109325048-109325398: - Frame=0 OriID=evm.model.Cha01g010300 OriTrascriptID=evm.model.Cha01g010300 OriGeneID=evm.TU.Cha01g010300 OriSeqID=Cha1	227.2	222.3	220.3	217.9	223.4	223.9	216.1	246	210.9	0.993132	0.614285	-0.00994221	Nonsignificant	1.00478	0.928242	0.00687613	Nonsignificant	0.98841	0.826372	-0.0168183	Nonsignificant	2	Biological Process:metabolic process (GO:0008152),Molecular Function:hydrolase activity (GO:0016787)	IAA-amino acid hydrolase	3.5.1.-	--
GWHPACFB001031	mRNA=GWHTACFB001031 Gene=GWHGACFB001031 Position=GWHACFB00000001: 109367866-109367945, 109368102-109368261, 109368348-109368656, 109369259-109369591, 109369695-109370126, 109370901-109371184, 109371305-109371479: - Frame=0 OriID=evm.model.Cha01g010310 OriTrascriptID=evm.model.Cha01g010310 OriGeneID=evm.TU.Cha01g010310 OriSeqID=Cha1	252.7	214.2	264.6	221.5	228.1	233	235.2	261.4	232.2	0.933151	0.35425	-0.0998174	Nonsignificant	0.996309	0.962129	-0.00533491	Nonsignificant	0.936608	0.193139	-0.0944825	Nonsignificant	1	Molecular Function:DNA binding (GO:0003677)	--	--	--
GWHPACFB001033	mRNA=GWHTACFB001033 Gene=GWHGACFB001033 Position=GWHACFB00000001: 110119574-110119921, 110121435-110121557, 110121689-110121775: + Frame=0 OriID=evm.model.Cha01g010330 OriTrascriptID=evm.model.Cha01g010330 OriGeneID=evm.TU.Cha01g010330 OriSeqID=Cha1	896.1	1033.4	1039.8	959.3	1030.4	941.6	968.9	1100.6	868.4	0.987202	0.826559	-0.0185822	Nonsignificant	0.989425	0.904542	-0.0153376	Nonsignificant	0.997753	0.977246	-0.00324466	Nonsignificant	4	Molecular Function:structural constituent of ribosome (GO:0003735),Cellular Component:ribosome (GO:0005840),Biological Process:translation (GO:0006412),Molecular Function:rRNA binding (GO:0019843)	large subunit ribosomal protein L9e	--	ko03010 Ribosome
GWHPACFB001036	mRNA=GWHTACFB001036 Gene=GWHGACFB001036 Position=GWHACFB00000001: 110292900-110293108, 110293600-110293843, 110293947-110294096, 110295365-110295422, 110295521-110295613, 110297545-110297643, 110298328-110298419, 110299141-110299200, 110299304-110299501: + Frame=0 OriID=evm.model.Cha01g010360 OriTrascriptID=evm.model.Cha01g010360 OriGeneID=evm.TU.Cha01g010360 OriSeqID=Cha1	957.5	918.8	924.7	941.6	917.8	985.5	975.3	1044.8	953.5	1.01567	0.56239	0.022436	Nonsignificant	1.06162	0.128028	0.0862686	Nonsignificant	0.956719	0.27471	-0.0638327	Nonsignificant	--	--	--	--	--
GWHPACFB001050	mRNA=GWHTACFB001050 Gene=GWHGACFB001050 Position=GWHACFB00000001: 111142814-111142945, 111143364-111143432, 111144249-111144335, 111144701-111144808, 111144894-111144984, 111145717-111145796, 111145905-111146009, 111148707-111148801, 111148904-111148988, 111149074-111149298: - Frame=0 OriID=evm.model.Cha01g010500 OriTrascriptID=evm.model.Cha01g010500 OriGeneID=evm.TU.Cha01g010500 OriSeqID=Cha1	352.6	383.9	333.9	369.3	394.8	359	378.3	383.5	371.6	1.04923	0.385658	0.0693364	Nonsignificant	1.05886	0.233762	0.0825071	Nonsignificant	0.990912	0.774174	-0.0131707	Nonsignificant	1	Cellular Component:integral component of membrane (GO:0016021)	--	--	--
GWHPACFB001058	mRNA=GWHTACFB001058 Gene=GWHGACFB001058 Position=GWHACFB00000001: 111535258-111535479, 111535576-111535734, 111536350-111536483, 111536655-111536763: - Frame=0 OriID=evm.model.Cha01g010580 OriTrascriptID=evm.model.Cha01g010580 OriGeneID=evm.TU.Cha01g010580 OriSeqID=Cha1	935.1	925.3	999.4	908.4	898.7	857.9	906.4	921.5	828.4	0.931883	0.0806233	-0.101779	Nonsignificant	0.928841	0.14104	-0.106496	Nonsignificant	1.00328	0.933666	0.00471744	Nonsignificant	4	Molecular Function:structural constituent of ribosome (GO:0003735),Cellular Component:intracellular (GO:0005622),Cellular Component:ribosome (GO:0005840),Biological Process:translation (GO:0006412)	large subunit ribosomal protein L13e	--	ko03010 Ribosome
GWHPACFB001060	mRNA=GWHTACFB001060 Gene=GWHGACFB001060 Position=GWHACFB00000001: 111644399-111644669, 111648269-111648381: - Frame=0 OriID=evm.model.Cha01g010600 OriTrascriptID=evm.model.Cha01g010600 OriGeneID=evm.TU.Cha01g010600 OriSeqID=Cha1	705.7	930.8	662	811.3	754.4	710	763.3	714.3	702.4	0.99008	0.935538	-0.0143823	Nonsignificant	0.948445	0.66752	-0.0763645	Nonsignificant	1.0439	0.410432	0.0619822	Nonsignificant	--	--	--	--	--
GWHPACFB001066	mRNA=GWHTACFB001066 Gene=GWHGACFB001066 Position=GWHACFB00000001: 112088267-112088458, 112094088-112094291, 112094616-112094731, 112096080-112096170, 112099075-112099131: - Frame=0 OriID=evm.model.Cha01g010660 OriTrascriptID=evm.model.Cha01g010660 OriGeneID=evm.TU.Cha01g010660 OriSeqID=Cha1	233.3	196.3	220.4	199.4	222.7	234.3	225.5	229.8	241.6	1.00985	0.893279	0.0141355	Nonsignificant	1.07215	0.257969	0.100512	Nonsignificant	0.941885	0.299471	-0.0863764	Nonsignificant	1	Molecular Function:GTP binding (GO:0005525)	Arf/Sar family, other	--	--
GWHPACFB001067	mRNA=GWHTACFB001067 Gene=GWHGACFB001067 Position=GWHACFB00000001: 112112356-112112478, 112114761-112114865, 112114935-112115072, 112115179-112115316, 112115409-112115516, 112115907-112116017, 112123021-112123087, 112123354-112123536, 112123619-112123699, 112123817-112123902, 112126110-112126199, 112126361-112126441, 112126524-112126622, 112126741-112126806, 112127709-112127817, 112128190-11212828…	1384.9	1386	1388.1	1319	1381.3	1363.5	1405.7	1456.1	1438.4	0.97711	0.22864	-0.0334073	Nonsignificant	1.03395	0.0853021	0.0481671	Nonsignificant	0.945026	0.0292029	-0.0815744	Nonsignificant	2	Biological Process:intracellular protein transport (GO:0006886),Molecular Function:Ran GTPase binding (GO:0008536)	exportin-1	--	ko03008 Ribosome biogenesis in eukaryotes ko03013 RNA transport
GWHPACFB001069	mRNA=GWHTACFB001069 Gene=GWHGACFB001069 Position=GWHACFB00000001: 112325703-112325791, 112327172-112327198, 112330853-112330948, 112333943-112334048, 112334141-112334296: + Frame=0 OriID=evm.model.Cha01g010720 OriTrascriptID=evm.model.Cha01g010720 OriGeneID=evm.TU.Cha01g010720 OriSeqID=Cha1	1930.6	1930.8	1867.7	1894.5	1958.1	1953.8	1918.9	1985.5	1867.5	1.01349	0.429731	0.0193354	Nonsignificant	1.00747	0.739958	0.0107378	Nonsignificant	1.00598	0.787228	0.00859766	Nonsignificant	3	Molecular Function:NADH dehydrogenase (ubiquinone) activity (GO:0008137),Molecular Function:electron carrier activity (GO:0009055),Cellular Component:membrane (GO:0016020)	NADH dehydrogenase (ubiquinone) 1 alpha subcomplex subunit 12	--	ko00190 Oxidative phosphorylation ko01100 Metabolic pathways
GWHPACFB001070	mRNA=GWHTACFB001070 Gene=GWHGACFB001070 Position=GWHACFB00000001: 112404147-112404200, 112404748-112404845, 112407155-112407233, 112409033-112409092, 112409267-112409333, 112409424-112409548, 112410052-112410153, 112410340-112410711, 112410811-112410858, 112410972-112411034, 112412455-112412535, 112412716-112412814, 112413113-112413250, 112416787-112416918: + Frame=0 OriID=evm.model.Cha01g010710 …	422.8	444.8	431.5	445	455.1	465.6	420.2	500.6	444.5	1.05127	0.0638663	0.0721281	Nonsignificant	1.05096	0.421305	0.0717055	Nonsignificant	1.00029	0.995925	0.000422613	Nonsignificant	3	Cellular Component:integral component of membrane (GO:0016021),Molecular Function:transmembrane transporter activity (GO:0022857),Biological Process:transmembrane transport (GO:0055085)	--	--	--
GWHPACFB001075	mRNA=GWHTACFB001075 Gene=GWHGACFB001075 Position=GWHACFB00000001: 112579846-112580359, 112580846-112580994, 112581336-112581669, 112581890-112581980, 112584037-112584346, 112584427-112584537, 112585604-112585699, 112585895-112586185: - Frame=0 OriID=evm.model.Cha01g010750 OriTrascriptID=evm.model.Cha01g010750 OriGeneID=evm.TU.Cha01g010750 OriSeqID=Cha1	442.9	389.7	450.2	414	417.5	426.3	444.8	451.4	414.1	0.980511	0.689866	-0.0283937	Nonsignificant	1.02144	0.701628	0.0306009	Nonsignificant	0.959933	0.220406	-0.0589946	Nonsignificant	1	Molecular Function:ATP binding (GO:0005524)	ATPase family AAA domain-containing protein 3A/B	--	--
GWHPACFB001078	mRNA=GWHTACFB001078 Gene=GWHGACFB001078 Position=GWHACFB00000001: 112669267-112669695, 112675517-112675762, 112676096-112676614: - Frame=0 OriID=evm.model.Cha01g010780 OriTrascriptID=evm.model.Cha01g010780 OriGeneID=evm.TU.Cha01g010780 OriSeqID=Cha1	2738.3	2561.7	2616.3	2572.7	2549.1	2385.6	2554.3	2608.4	2504.5	0.948347	0.158133	-0.0765129	Nonsignificant	0.968533	0.239968	-0.0461265	Nonsignificant	0.979158	0.465116	-0.0303865	Nonsignificant	2	Cellular Component:intracellular (GO:0005622),Biological Process:intracellular protein transport (GO:0006886)	--	--	--
GWHPACFB001080	mRNA=GWHTACFB001080 Gene=GWHGACFB001080 Position=GWHACFB00000001: 112858676-112858898, 112865481-112865548, 112865700-112865855, 112866037-112866228, 112866312-112866491, 112866564-112866743: + Frame=0 OriID=evm.model.Cha01g010800 OriTrascriptID=evm.model.Cha01g010800 OriGeneID=evm.TU.Cha01g010800 OriSeqID=Cha1	2460.6	2371.7	1860.5	2387.5	2379.3	2439.5	2121.7	2197.3	2646	1.07672	0.456901	0.106649	Nonsignificant	1.04067	0.733477	0.0575134	Nonsignificant	1.03464	0.672505	0.0491354	Nonsignificant	2	Molecular Function:catalytic activity (GO:0003824),Biological Process:nucleoside metabolic process (GO:0009116)	--	--	--
GWHPACFB001082	mRNA=GWHTACFB001082 Gene=GWHGACFB001082 Position=GWHACFB00000001: 113236753-113236978, 113237088-113237368, 113237438-113237521, 113238393-113238468, 113238750-113238853, 113241129-113241196, 113250600-113250603: - Frame=0 OriID=evm.model.Cha01g010820 OriTrascriptID=evm.model.Cha01g010820 OriGeneID=evm.TU.Cha01g010820 OriSeqID=Cha1	973.9	991.8	821.4	1037.1	986.4	1041.8	996.6	1021.9	1041.4	1.09982	0.178478	0.137264	Nonsignificant	1.09788	0.177273	0.13472	Nonsignificant	1.00176	0.938641	0.00254377	Nonsignificant	1	Molecular Function:nucleic acid binding (GO:0003676)	--	--	--
GWHPACFB001083	mRNA=GWHTACFB001083 Gene=GWHGACFB001083 Position=GWHACFB00000001: 113291347-113291715, 113296689-113296903, 113297511-113297604, 113297833-113297972, 113298800-113298874, 113299732-113299889, 113300000-113300100, 113300201-113300240, 113300868-113301025: + Frame=0 OriID=evm.model.Cha01g010830 OriTrascriptID=evm.model.Cha01g010830 OriGeneID=evm.TU.Cha01g010830 OriSeqID=Cha1	1351	1328.2	1212.5	1406.9	1373.5	1362.5	1367.2	1380.6	1468.2	1.06455	0.135665	0.0902405	Nonsignificant	1.08333	0.112468	0.115474	Nonsignificant	0.982661	0.517478	-0.0252339	Nonsignificant	5	Cellular Component:nucleosome (GO:0000786),Molecular Function:DNA binding (GO:0003677),Molecular Function:protein binding (GO:0005515),Cellular Component:nucleus (GO:0005634),Biological Process:nucleosome assembly (GO:0006334)	--	--	--
GWHPACFB001084	mRNA=GWHTACFB001084 Gene=GWHGACFB001084 Position=GWHACFB00000001: 113313888-113315165, 113316606-113316854: - Frame=0 OriID=evm.model.Cha01g010840 OriTrascriptID=evm.model.Cha01g010840 OriGeneID=evm.TU.Cha01g010840 OriSeqID=Cha1	34.9	33.3	33.1	40.6	36.2	36.6	36.4	37.1	38.2	1.11945	0.0563441	0.162786	Nonsignificant	1.10267	0.0109933	0.140995	Nonsignificant	1.01522	0.724659	0.0217915	Nonsignificant	2	Cellular Component:nucleus (GO:0005634),Molecular Function:sequence-specific DNA binding (GO:0043565)	--	--	--
GWHPACFB001085	mRNA=GWHTACFB001085 Gene=GWHGACFB001085 Position=GWHACFB00000001: 113485955-113486208, 113486966-113487064, 113487231-113487288, 113487943-113488023, 113488156-113488227, 113488316-113488554, 113488670-113488741, 113490398-113490514, 113490592-113490673, 113490793-113490839, 113492026-113492107, 113492266-113492349: + Frame=0 OriID=evm.model.Cha01g010850 OriTrascriptID=evm.model.Cha01g010850 OriG…	550.9	483.1	469.6	513.9	500.6	517.8	520.9	529.2	561.2	1.01909	0.728463	0.027278	Nonsignificant	1.07163	0.268968	0.0998043	Nonsignificant	0.950971	0.119691	-0.0725263	Nonsignificant	--	--	--	--	--
GWHPACFB001088	mRNA=GWHTACFB001088 Gene=GWHGACFB001088 Position=GWHACFB00000001: 113557913-113558211, 113560052-113560245, 113571875-113571986, 113572087-113572353, 113572583-113572754: - Frame=0 OriID=evm.model.Cha01g010880 OriTrascriptID=evm.model.Cha01g010880 OriGeneID=evm.TU.Cha01g010880 OriSeqID=Cha1	229.7	227.2	216.9	215.5	225.6	236.6	237.3	248.1	236.7	1.00579	0.86629	0.00832634	Nonsignificant	1.07168	0.0404804	0.0998782	Nonsignificant	0.938513	0.106552	-0.0915519	Nonsignificant	2	Biological Process:defense response (GO:0006952),Biological Process:response to biotic stimulus (GO:0009607)	--	--	--
GWHPACFB001090	mRNA=GWHTACFB001090 Gene=GWHGACFB001090 Position=GWHACFB00000001: 113704162-113704217, 113704354-113705314: - Frame=0 OriID=evm.model.Cha01g010900 OriTrascriptID=evm.model.Cha01g010900 OriGeneID=evm.TU.Cha01g010900 OriSeqID=Cha1	1329.1	1161.3	1374.6	1206.3	1286.2	1172.7	1191.1	1174.7	1134.7	0.948305	0.413646	-0.0765765	Nonsignificant	0.905692	0.143919	-0.142907	Nonsignificant	1.04705	0.218023	0.0663309	Nonsignificant	7	Molecular Function:magnesium ion binding (GO:0000287),Molecular Function:ATP binding (GO:0005524),Cellular Component:intracellular (GO:0005622),Biological Process:inositol trisphosphate metabolic process (GO:0032957),Molecular Function:inositol tetrakisphosphate 1-kinase activity (GO:0047325),Molecular Function:inositol-1,3,4-trisphosphate 6-kinase activity (GO:0052725),Molecular Function:inosito…	--	--	ko00562 Inositol phosphate metabolism ko01100 Metabolic pathways ko04070 Phosphatidylinositol signaling system
GWHPACFB001096	mRNA=GWHTACFB001096 Gene=GWHGACFB001096 Position=GWHACFB00000001: 114050211-114052559, 114052895-114053099, 114054542-114054765: - Frame=0 OriID=evm.model.Cha01g010990 OriTrascriptID=evm.model.Cha01g010990 OriGeneID=evm.TU.Cha01g010990 OriSeqID=Cha1	389.1	375.8	418	363.1	372.5	374.1	410.4	432.9	372.2	0.938118	0.131981	-0.0921584	Nonsignificant	1.02756	0.642203	0.0392218	Nonsignificant	0.912958	0.122358	-0.13138	Nonsignificant	--	--	--	--	--
GWHPACFB001100	mRNA=GWHTACFB001100 Gene=GWHGACFB001100 Position=GWHACFB00000001: 114234218-114234268, 114235347-114235479, 114239753-114239872, 114240233-114240360, 114240466-114240546, 114248861-114248951, 114250485-114250620, 114258290-114258323: - Frame=0 OriID=evm.model.Cha01g011200 OriTrascriptID=evm.model.Cha01g011200 OriGeneID=evm.TU.Cha01g011200 OriSeqID=Cha1	445.1	424.6	419.3	450.1	384	461.6	409.3	432.8	475.3	1.0052	0.93423	0.00747946	Nonsignificant	1.02203	0.673414	0.0314412	Nonsignificant	0.983528	0.826661	-0.0239617	Nonsignificant	--	--	--	--	--
GWHPACFB001105	mRNA=GWHTACFB001105 Gene=GWHGACFB001105 Position=GWHACFB00000001: 114579796-114580126, 114581530-114581768, 114585283-114585423, 114588619-114588765, 114589054-114589206, 114591867-114591996, 114593094-114593190, 114593407-114593527, 114594808-114594867, 114597271-114597321, 114597406-114597501, 114597822-114597923, 114598860-114598982, 114601408-114601551, 114601653-114601724, 114601821-11460189…	6431.3	6059.3	7061	6206.8	6344.3	6515.8	6521.3	6583.2	6383	0.975209	0.625104	-0.0362164	Nonsignificant	0.996721	0.94633	-0.00473765	Nonsignificant	0.978417	0.261013	-0.0314787	Nonsignificant	6	Molecular Function:nucleotide binding (GO:0000166),Molecular Function:nucleic acid binding (GO:0003676),Molecular Function:alanine-tRNA ligase activity (GO:0004813),Molecular Function:ATP binding (GO:0005524),Biological Process:alanyl-tRNA aminoacylation (GO:0006419),Biological Process:tRNA aminoacylation (GO:0043039)	alanyl-tRNA synthetase	6.1.1.7	ko00970 Aminoacyl-tRNA biosynthesis
GWHPACFB001107	mRNA=GWHTACFB001107 Gene=GWHGACFB001107 Position=GWHACFB00000001: 114678423-114679442, 114679545-114680102: - Frame=0 OriID=evm.model.Cha01g011130 OriTrascriptID=evm.model.Cha01g011130 OriGeneID=evm.TU.Cha01g011130 OriSeqID=Cha1	448.2	454.1	470.3	490.8	498.9	464.8	439.2	469.5	432	1.05967	0.0892989	0.083612	Nonsignificant	0.976759	0.467339	-0.0339248	Nonsignificant	1.08488	0.0697042	0.117537	Nonsignificant	3	Molecular Function:iron ion binding (GO:0005506),Molecular Function:heme binding (GO:0020037),Biological Process:oxidation-reduction process (GO:0055114)	--	--	--
GWHPACFB001111	mRNA=GWHTACFB001111 Gene=GWHGACFB001111 Position=GWHACFB00000001: 114782120-114782828, 114782923-114784964: + Frame=0 OriID=evm.model.Cha01g011090 OriTrascriptID=evm.model.Cha01g011090 OriGeneID=evm.TU.Cha01g011090 OriSeqID=Cha1	145.3	144.3	135.9	156.4	150.7	136	143.1	167.6	149.1	1.04136	0.434981	0.0584732	Nonsignificant	1.08061	0.223904	0.111847	Nonsignificant	0.96368	0.591416	-0.0533741	Nonsignificant	3	Molecular Function:nucleic acid binding (GO:0003676),Molecular Function:DNA binding (GO:0003677),Cellular Component:nucleus (GO:0005634)	tuftelin-interacting protein 11	--	--
GWHPACFB001114	mRNA=GWHTACFB001114 Gene=GWHGACFB001114 Position=GWHACFB00000001: 114941609-114941762, 114947829-114947896, 114963166-114963486: - Frame=0 OriID=evm.model.Cha01g011060 OriTrascriptID=evm.model.Cha01g011060 OriGeneID=evm.TU.Cha01g011060 OriSeqID=Cha1	444.2	548.2	522.5	535	511.7	455.9	447.3	479.3	451.7	0.991881	0.921538	-0.0117616	Nonsignificant	0.909829	0.237862	-0.136333	Nonsignificant	1.09018	0.179727	0.124571	Nonsignificant	--	--	--	--	--
GWHPACFB001116	mRNA=GWHTACFB001116 Gene=GWHGACFB001116 Position=GWHACFB00000001: 115037943-115038881, 115042280-115042732: - Frame=0 OriID=evm.model.Cha01g011040 OriTrascriptID=evm.model.Cha01g011040 OriGeneID=evm.TU.Cha01g011040 OriSeqID=Cha1	2062.9	1857.9	2009.4	1869.1	1841.9	1907.8	1950.3	2053.8	1885.4	0.947489	0.181758	-0.0778187	Nonsignificant	0.993137	0.871298	-0.0099356	Nonsignificant	0.954037	0.161605	-0.0678831	Nonsignificant	--	--	--	--	--
GWHPACFB001121	mRNA=GWHTACFB001121 Gene=GWHGACFB001121 Position=GWHACFB00000001: 115655076-115655488, 115656535-115656846, 115657115-115657202, 115657354-115657416, 115657580-115657740, 115657844-115657919, 115660201-115660260, 115660410-115660517, 115660617-115660850, 115661569-115661675, 115665077-115665194, 115668146-115668281, 115672601-115672675, 115676155-115676248, 115700398-115700404, 115717438-11571745…	140.7	178.7	164.1	246	261.3	159.5	199.3	268.8	168.5	1.37911	0.142859	0.463738	Nonsignificant	1.31665	0.182285	0.396871	Nonsignificant	1.04744	0.827996	0.0668669	Nonsignificant	3	Molecular Function:protein kinase activity (GO:0004672),Molecular Function:ATP binding (GO:0005524),Biological Process:protein phosphorylation (GO:0006468)	mitogen-activated protein kinase kinase kinase 3	2.7.11.25
GWHPACFB001123	mRNA=GWHTACFB001123 Gene=GWHGACFB001123 Position=GWHACFB00000001: 115777479-115777769, 115783645-115783900, 115784467-115784839, 115805963-115806221, 115813667-115813798, 115814516-115814590, 115814669-115814794, 115814895-115815004, 115815096-115815174, 115815270-115815407, 115815513-115815624, 115820982-115821145, 115821262-115821367, 115821633-115821709, 115823198-115823341, 115823423-11582356…	524.6	406	423.2	431.8	420.7	489.3	527.7	442.9	489.6	0.991136	0.929828	-0.012845	Nonsignificant	1.07859	0.469049	0.109151	Nonsignificant	0.918915	0.290812	-0.121996	Nonsignificant	1	Molecular Function:ATP binding (GO:0005524)	--	--	--
GWHPACFB001129	mRNA=GWHTACFB001129 Gene=GWHGACFB001129 Position=GWHACFB00000001: 116337873-116338187, 116338279-116338618, 116340441-116341126: + Frame=0 OriID=evm.model.Cha01g011290 OriTrascriptID=evm.model.Cha01g011290 OriGeneID=evm.TU.Cha01g011290 OriSeqID=Cha1	905.7	1011.3	892.2	985.1	1031.6	1007.4	953.7	982.3	968.4	1.0765	0.147612	0.106347	Nonsignificant	1.03389	0.456622	0.0480808	Nonsignificant	1.04121	0.064578	0.0582657	Nonsignificant	4	Molecular Function:enzyme inhibitor activity (GO:0004857),Cellular Component:cell wall (GO:0005618),Molecular Function:pectinesterase activity (GO:0030599),Biological Process:cell wall modification (GO:0042545)	--	--	--
GWHPACFB001144	mRNA=GWHTACFB001144 Gene=GWHGACFB001144 Position=GWHACFB00000001: 117538514-117538573, 117538679-117539072, 117539180-117539793, 117539898-117539963: + Frame=0 OriID=evm.model.Cha01g011440 OriTrascriptID=evm.model.Cha01g011440 OriGeneID=evm.TU.Cha01g011440 OriSeqID=Cha1	3401.7	3165.2	3543.8	3295.9	3353.4	3345.2	3431.4	3364.7	3309.7	0.988507	0.74661	-0.0166766	Nonsignificant	0.999515	0.98943	-0.00069935	Nonsignificant	0.988987	0.400817	-0.0159772	Nonsignificant	--	--	actin, other eukaryote	--	--
GWHPACFB001149	mRNA=GWHTACFB001149 Gene=GWHGACFB001149 Position=GWHACFB00000001: 117776510-117776616, 117776724-117776811, 117777061-117777191, 117777311-117777344, 117777450-117777514, 117777633-117777706, 117777867-117777949, 117778032-117778100, 117778214-117778636: - Frame=0 OriID=evm.model.Cha01g011490 OriTrascriptID=evm.model.Cha01g011490 OriGeneID=evm.TU.Cha01g011490 OriSeqID=Cha1	193.1	191.8	204.8	205.3	219.3	204.8	198.8	223.9	203.4	1.06732	0.103533	0.093996	Nonsignificant	1.06173	0.237943	0.0864119	Nonsignificant	1.00527	0.909232	0.00758408	Nonsignificant	1	Cellular Component:nucleus (GO:0005634)	--	--	--
GWHPACFB001152	mRNA=GWHTACFB001152 Gene=GWHGACFB001152 Position=GWHACFB00000001: 118045700-118046110, 118049371-118049613: - Frame=0 OriID=evm.model.Cha01g011520 OriTrascriptID=evm.model.Cha01g011520 OriGeneID=evm.TU.Cha01g011520 OriSeqID=Cha1	988.7	903.7	984	1005.8	923.5	920.1	925	937.7	942.7	0.990613	0.830166	-0.0136062	Nonsignificant	0.975316	0.446801	-0.0360578	Nonsignificant	1.01568	0.634042	0.0224517	Nonsignificant	--	--	--	--	--
GWHPACFB001164	mRNA=GWHTACFB001164 Gene=GWHGACFB001164 Position=GWHACFB00000001: 119574002-119574168, 119574798-119574979, 119575065-119577353, 119585730-119585805, 119587731-119587853, 119588417-119588672, 119588766-119589254, 119589328-119589513, 119589630-119589923, 119591498-119592142, 119593228-119593624, 119593751-119593893, 119594144-119594308, 119594988-119595200, 119599206-119599766, 119599857-11959991…	1899.4	1723.8	1740.3	1830.2	1832.2	1879.6	1938.1	1939.3	1963.9	1.03328	0.364914	0.047232	Nonsignificant	1.08908	0.10142	0.123115	Nonsignificant	0.948761	0.00539433	-0.0758828	Nonsignificant	--	--	spatacsin	--	--
GWHPACFB001174	mRNA=GWHTACFB001174 Gene=GWHGACFB001174 Position=GWHACFB00000001: 120061960-120062023, 120062113-120062182, 120063973-120064369, 120069397-120069726, 120071371-120071796, 120078205-120078321, 120091347-120091355: - Frame=0 OriID=evm.model.Cha01g011720 OriTrascriptID=evm.model.Cha01g011720 OriGeneID=evm.TU.Cha01g011720 OriSeqID=Cha1	237.6	209.2	219.3	217.4	200.8	196.8	222.8	236.4	216.3	0.923285	0.177893	-0.115152	Nonsignificant	1.01411	0.774141	0.020217	Nonsignificant	0.910437	0.080154	-0.135369	Nonsignificant	--	--	--	--	--
GWHPACFB001176	mRNA=GWHTACFB001176 Gene=GWHGACFB001176 Position=GWHACFB00000001: 120330694-120330873, 120338663-120338725, 120341533-120341879, 120342000-120342096, 120342217-120342294, 120342387-120342446, 120342573-120342677, 120343480-120343590, 120347661-120347702, 120347891-120347992, 120348070-120348257, 120357229-120357515, 120357608-120357729, 120357883-120357925, 120358011-120358102, 120363725-12036377…	132.8	100.8	105.5	97	114.5	115.1	124.1	123.6	110	0.963138	0.737788	-0.054186	Nonsignificant	1.05485	0.602892	0.0770393	Nonsignificant	0.913056	0.240177	-0.131225	Nonsignificant	--	--	--	--	--
GWHPACFB001178	mRNA=GWHTACFB001178 Gene=GWHGACFB001178 Position=GWHACFB00000001: 120468028-120468110, 120468245-120468292, 120468634-120468725, 120468869-120468959, 120470371-120470431, 120470528-120470605, 120470694-120470744, 120470844-120470917, 120471013-120471085, 120471207-120471264, 120471400-120471446, 120471522-120471587, 120472426-120472458, 120473166-120473218, 120473282-120473357, 120473450-12047350…	2089	2081	2169.9	2065	2086.5	2287.2	2081.5	2056.4	1962.8	1.01558	0.688033	0.0223093	Nonsignificant	0.962271	0.157664	-0.0554853	Nonsignificant	1.0554	0.229106	0.0777946	Nonsignificant	2	Biological Process:metabolic process (GO:0008152),Molecular Function:uridylyltransferase activity (GO:0070569)	UTP--glucose-1-phosphate uridylyltransferase	2.7.7.9	ko00040 Pentose and glucuronate interconversions ko00052 Galactose metabolism ko00500 Starch and sucrose metabolism ko00520 Amino sugar and nucleotide sugar metabolism ko01100 Metabolic pathways
GWHPACFB001179	mRNA=GWHTACFB001179 Gene=GWHGACFB001179 Position=GWHACFB00000001: 120983213-120983301, 120983424-120983628, 121002828-121003028, 121003983-121004197, 121004306-121004559, 121005033-121005085, 121005636-121006100: + Frame=0 OriID=evm.model.Cha01g011790 OriTrascriptID=evm.model.Cha01g011790 OriGeneID=evm.TU.Cha01g011790 OriSeqID=Cha1	10051.5	9940.7	10610	9903.2	10139	10288.3	10335	9459.5	10290.7	0.991122	0.720136	-0.0128661	Nonsignificant	0.983106	0.650153	-0.0245814	Nonsignificant	1.00815	0.802524	0.0117153	Nonsignificant	3	Molecular Function:carboxy-lyase activity (GO:0016831),Biological Process:carboxylic acid metabolic process (GO:0019752),Molecular Function:pyridoxal phosphate binding (GO:0030170)	glutamate decarboxylase	4.1.1.15	ko00250 Alanine, aspartate and glutamate metabolism ko00410 beta-Alanine metabolism ko00430 Taurine and hypotaurine metabolism ko00650 Butanoate metabolism ko01100 Metabolic pathways ko01110 Biosynthesis of secondary metabolites
GWHPACFB001180	mRNA=GWHTACFB001180 Gene=GWHGACFB001180 Position=GWHACFB00000001: 121033091-121033236, 121043257-121043297, 121043376-121043961, 121044073-121044210, 121044315-121044471, 121049122-121049606, 121052617-121052828, 121056336-121056706: + Frame=0 OriID=evm.model.Cha01g011800 OriTrascriptID=evm.model.Cha01g011800 OriGeneID=evm.TU.Cha01g011800 OriSeqID=Cha1	113.5	83.7	120.2	106.9	96.5	104.9	98	121.2	101.1	0.97133	0.807618	-0.0419672	Nonsignificant	1.00914	0.945828	0.0131217	Nonsignificant	0.962535	0.640868	-0.0550889	Nonsignificant	1	Cellular Component:integral component of membrane (GO:0016021)	transmembrane 9 superfamily member 1	--	--
GWHPACFB001181	mRNA=GWHTACFB001181 Gene=GWHGACFB001181 Position=GWHACFB00000001: 121126736-121126852, 121132178-121132326, 121135254-121135401, 121135491-121135650, 121138408-121138499: + Frame=0 OriID=evm.model.Cha01g011810 OriTrascriptID=evm.model.Cha01g011810 OriGeneID=evm.TU.Cha01g011810 OriSeqID=Cha1	929.9	805.3	920.1	791.7	823	790.4	867.1	854.8	797.4	0.905773	0.114183	-0.142778	Nonsignificant	0.948782	0.374552	-0.0758519	Nonsignificant	0.95467	0.187565	-0.066926	Nonsignificant	3	Molecular Function:translation initiation factor activity (GO:0003743),Cellular Component:cytoplasm (GO:0005737),Cellular Component:eukaryotic translation initiation factor 3 complex (GO:0005852)	translation initiation factor 3 subunit J	--	ko03013 RNA transport
GWHPACFB001183	mRNA=GWHTACFB001183 Gene=GWHGACFB001183 Position=GWHACFB00000001: 121199155-121199226, 121201278-121201319, 121205157-121205369, 121207726-121208044, 121208769-121209028, 121261318-121261524: - Frame=0 OriID=evm.model.Cha01g011830 OriTrascriptID=evm.model.Cha01g011830 OriGeneID=evm.TU.Cha01g011830 OriSeqID=Cha1	1783.5	1563.6	2056.5	1585	1731.7	2045.6	1813.6	1519.9	1693.8	0.992357	0.947623	-0.0110689	Nonsignificant	0.930361	0.49221	-0.104137	Nonsignificant	1.06664	0.524632	0.0930682	Nonsignificant	2	Molecular Function:oxidoreductase activity (GO:0016491),Biological Process:oxidation-reduction process (GO:0055114)	--	--	--
GWHPACFB001185	mRNA=GWHTACFB001185 Gene=GWHGACFB001185 Position=GWHACFB00000001: 121651258-121651316, 121652104-121653691: + Frame=0 OriID=evm.model.Cha01g011900 OriTrascriptID=evm.model.Cha01g011900 OriGeneID=evm.TU.Cha01g011900 OriSeqID=Cha1	476.3	443.8	464.8	453.9	459.5	439.6	462.5	488.8	424.5	0.976966	0.396502	-0.03362	Nonsignificant	0.993429	0.891876	-0.00951105	Nonsignificant	0.983428	0.717701	-0.0241089	Nonsignificant	--	--	nonsense-mediated mRNA decay protein 3	--	ko03008 Ribosome biogenesis in eukaryotes ko03013 RNA transport
GWHPACFB001189	mRNA=GWHTACFB001189 Gene=GWHGACFB001189 Position=GWHACFB00000001: 122154768-122154802, 122238740-122239040, 122239758-122239905, 122240216-122240447, 122240546-122240756, 122240905-122241032, 122241311-122241540, 122243885-122244279: - Frame=0 OriID=evm.model.Cha01g011860 OriTrascriptID=evm.model.Cha01g011860 OriGeneID=evm.TU.Cha01g011860 OriSeqID=Cha1	107.6	108.5	107.1	95.5	105.7	114.4	122.9	107.6	98.4	0.976485	0.688694	-0.03433	Nonsignificant	1.01764	0.815359	0.0252218	Nonsignificant	0.959562	0.647887	-0.0595518	Nonsignificant	3	Molecular Function:protein kinase activity (GO:0004672),Molecular Function:ATP binding (GO:0005524),Biological Process:protein phosphorylation (GO:0006468)	--	--	--
GWHPACFB001195	mRNA=GWHTACFB001195 Gene=GWHGACFB001195 Position=GWHACFB00000001: 123525311-123525619, 123526330-123526477, 123526789-123527020, 123527109-123527319, 123527457-123527584, 123528053-123528175, 123528244-123528641, 123532479-123532873: - Frame=0 OriID=evm.model.Cha01g011950 OriTrascriptID=evm.model.Cha01g011950 OriGeneID=evm.TU.Cha01g011950 OriSeqID=Cha1	501.9	479.1	457.7	500.4	505	461.7	482.3	471.4	496	1.01974	0.640108	0.0282014	Nonsignificant	1.00765	0.814225	0.0109886	Nonsignificant	1.012	0.726681	0.0172128	Nonsignificant	3	Molecular Function:protein kinase activity (GO:0004672),Molecular Function:ATP binding (GO:0005524),Biological Process:protein phosphorylation (GO:0006468)	--	--	--
GWHPACFB001208	mRNA=GWHTACFB001208 Gene=GWHGACFB001208 Position=GWHACFB00000001: 126324925-126324988, 126326618-126326737, 126326879-126326993, 126330128-126330210, 126330310-126330386, 126347241-126347318, 126349739-126349810, 126349927-126350000, 126357122-126357254, 126357370-126357441, 126358431-126358550, 126371017-126371088, 126372384-126372524, 126374321-126374405, 126374536-126374977, 126375544-12637580…	2000.7	2425	2025.4	2371.9	2211.5	2159.3	2079.9	2381.4	2152.5	1.0452	0.55644	0.0637812	Nonsignificant	1.02522	0.758607	0.0359342	Nonsignificant	1.01949	0.718668	0.027847	Nonsignificant	2	Cellular Component:integral component of membrane (GO:0016021),Biological Process:protein processing (GO:0016485)	nicastrin	--
GWHPACFB001215	mRNA=GWHTACFB001215 Gene=GWHGACFB001215 Position=GWHACFB00000001: 126638807-126638959, 126639252-126639411, 126639503-126639540, 126639696-126639749, 126639873-126639947, 126640056-126640184, 126640644-126640731, 126640860-126640966, 126641083-126641131, 126641270-126641373, 126641453-126641492, 126642388-126642461: - Frame=0 OriID=evm.model.Cha01g012080 OriTrascriptID=evm.model.Cha01g012080 OriG…	11696.8	10898.7	10518.7	11167.8	10186.5	12720.3	11476.9	9625.4	12644.1	1.029	0.714574	0.0412467	Nonsignificant	1.01909	0.834451	0.0272836	Nonsignificant	1.00973	0.928624	0.0139631	Nonsignificant	3	Molecular Function:glutamate-ammonia ligase activity (GO:0004356),Biological Process:glutamine biosynthetic process (GO:0006542),Biological Process:nitrogen compound metabolic process (GO:0006807)	glutamine synthetase	6.3.1.2	ko00220 Arginine biosynthesis ko00250 Alanine, aspartate and glutamate metabolism ko00630 Glyoxylate and dicarboxylate metabolism ko00910 Nitrogen metabolism ko01100 Metabolic pathways ko01230 Biosynthesis of amino acids
GWHPACFB001220	mRNA=GWHTACFB001220 Gene=GWHGACFB001220 Position=GWHACFB00000001: 127175049-127176321, 127177844-127178499: + Frame=0 OriID=evm.model.Cha01g012200 OriTrascriptID=evm.model.Cha01g012200 OriGeneID=evm.TU.Cha01g012200 OriSeqID=Cha1	660.3	732.2	754.6	756.8	723.9	778.1	750.4	763.6	717.6	1.05202	0.316105	0.0731672	Nonsignificant	1.03936	0.422591	0.0556891	Nonsignificant	1.01219	0.686377	0.0174781	Nonsignificant	3	Molecular Function:protein kinase activity (GO:0004672),Molecular Function:ATP binding (GO:0005524),Biological Process:protein phosphorylation (GO:0006468)	--	--	--
GWHPACFB001221	mRNA=GWHTACFB001221 Gene=GWHGACFB001221 Position=GWHACFB00000001: 127222353-127222518, 127222696-127222817, 127222917-127222949, 127223060-127223141, 127228309-127228346: - Frame=0 OriID=evm.model.Cha01g012210 OriTrascriptID=evm.model.Cha01g012210 OriGeneID=evm.TU.Cha01g012210 OriSeqID=Cha1	263	256.4	285.1	257.8	244.9	247	261.8	273.8	262.7	0.931883	0.128467	-0.101779	Nonsignificant	0.992293	0.838391	-0.0111614	Nonsignificant	0.939121	0.0434081	-0.0906176	Nonsignificant	1	Molecular Function:GTP binding (GO:0005525)	ADP-ribosylation factor-like protein 8	--	--
GWHPACFB001228	mRNA=GWHTACFB001228 Gene=GWHGACFB001228 Position=GWHACFB00000001: 127765218-127765382, 127765664-127765755, 127765870-127765936, 127766051-127766173, 127766945-127767037, 127767237-127767366, 127768128-127768209, 127768747-127768879, 127769202-127769407, 127769499-127769630, 127772413-127772722, 127773084-127773389: + Frame=0 OriID=evm.model.Cha01g012280 OriTrascriptID=evm.model.Cha01g012280 OriG…	4267.5	5028.3	4161.6	4778.7	4951.1	4832.2	4469.4	4371.9	4728.8	1.08208	0.255496	0.113809	Nonsignificant	1.00837	0.90417	0.0120316	Nonsignificant	1.07309	0.0487858	0.101777	Nonsignificant	3	Molecular Function:acid phosphatase activity (GO:0003993),Molecular Function:hydrolase activity (GO:0016787),Molecular Function:metal ion binding (GO:0046872)
GWHPACFB001229	mRNA=GWHTACFB001229 Gene=GWHGACFB001229 Position=GWHACFB00000001: 127830495-127830659, 127830915-127831006, 127831116-127831182, 127831296-127831418, 127832243-127832335, 127832554-127832683, 127833360-127833441, 127833778-127833910, 127834197-127834402, 127834497-127834622, 127838376-127838685, 127839548-127839853: + Frame=0 OriID=evm.model.Cha01g012290 OriTrascriptID=evm.model.Cha01g012290 OriG…	1753	1849.9	1585.8	1750.1	1778.5	1726.8	1731.8	1649.7	1756.9	1.01285	0.791235	0.0184275	Nonsignificant	0.990306	0.850919	-0.0140539	Nonsignificant	1.02277	0.335502	0.0324814	Nonsignificant	3	Molecular Function:acid phosphatase activity (GO:0003993),Molecular Function:hydrolase activity (GO:0016787),Molecular Function:metal ion binding (GO:0046872)
GWHPACFB001231	mRNA=GWHTACFB001231 Gene=GWHGACFB001231 Position=GWHACFB00000001: 127886757-127886981, 127887450-127887584, 127887692-127887771, 127887879-127888008, 127888127-127888259, 127888356-127888477, 127888585-127888722, 127891671-127891859, 127892862-127892999, 127893151-127893633: - Frame=0 OriID=evm.model.Cha01g012310 OriTrascriptID=evm.model.Cha01g012310 OriGeneID=evm.TU.Cha01g012310 OriSeqID=Cha1	1588.4	1504.7	1568	1594.7	1537.3	1548.4	1533.5	1730.9	1542	1.00414	0.844371	0.00596137	Nonsignificant	1.03117	0.522453	0.0442863	Nonsignificant	0.973785	0.563551	-0.0383249	Nonsignificant	--	--	--	--	--
GWHPACFB001236	mRNA=GWHTACFB001236 Gene=GWHGACFB001236 Position=GWHACFB00000001: 128077085-128077201, 128085544-128085684, 128086132-128086249, 128088406-128088549, 128088757-128088847, 128089932-128090172: - Frame=0 OriID=evm.model.Cha01g012320 OriTrascriptID=evm.model.Cha01g012320 OriGeneID=evm.TU.Cha01g012320 OriSeqID=Cha1	2166.3	2306.7	2213.4	2422.6	2267	2070	1978.1	2134.7	2073	1.01095	0.835388	0.0157082	Nonsignificant	0.925132	0.0532367	-0.112269	Nonsignificant	1.09276	0.162071	0.127978	Nonsignificant	1	Molecular Function:protein binding (GO:0005515)	--	--	ko00053 Ascorbate and aldarate metabolism ko00480 Glutathione metabolism ko01100 Metabolic pathways
GWHPACFB001245	mRNA=GWHTACFB001245 Gene=GWHGACFB001245 Position=GWHACFB00000001: 130401125-130401277, 130404942-130405163, 130405230-130405508, 130407114-130407400, 130417883-130418115, 130419060-130419217, 130423394-130423408: + Frame=0 OriID=evm.model.Cha01g012450 OriTrascriptID=evm.model.Cha01g012450 OriGeneID=evm.TU.Cha01g012450 OriSeqID=Cha1	133.8	158.3	127.5	149.4	153.6	135.2	134.2	135.9	141	1.04433	0.600545	0.0625748	Nonsignificant	0.979743	0.782878	-0.0295253	Nonsignificant	1.06592	0.20235	0.0921001	Nonsignificant	--	--	--	--	--
GWHPACFB001247	mRNA=GWHTACFB001247 Gene=GWHGACFB001247 Position=GWHACFB00000001: 130792866-130793767, 130793807-130794275: + Frame=0 OriID=evm.model.Cha01g012480 OriTrascriptID=evm.model.Cha01g012480 OriGeneID=evm.TU.Cha01g012480 OriSeqID=Cha1	2167.1	2144.3	2189.1	2081.3	2005.4	2035.3	1925	1864.3	1904.5	0.941774	0.00786454	-0.0865476	Nonsignificant	0.875902	0.00025838	-0.191159	Nonsignificant	1.0752	0.00733137	0.104611	Nonsignificant	1	Biological Process:metabolic process (GO:0008152)	--	--	--
GWHPACFB001248	mRNA=GWHTACFB001248 Gene=GWHGACFB001248 Position=GWHACFB00000001: 130920646-130920670, 130924998-130925770: + Frame=0 OriID=evm.model.Cha01g012470 OriTrascriptID=evm.model.Cha01g012470 OriGeneID=evm.TU.Cha01g012470 OriSeqID=Cha1	128.3	121.2	149.3	101.6	105.1	102.9	99.5	93.8	91.3	0.776329	0.0698896	-0.36526	Nonsignificant	0.713641	0.0122864	-0.48673	Significant	1.08784	0.0340101	0.12147	Nonsignificant	--	--	--	--	--
GWHPACFB001268	mRNA=GWHTACFB001268 Gene=GWHGACFB001268 Position=GWHACFB00000001: 132968231-132968239, 132972652-132972819, 132973253-132973376, 132973925-132974011, 132974531-132974701, 132974813-132974919, 132975199-132975330, 132975486-132975664, 132982748-132982909, 132983420-132983511, 132983666-132983817, 132984996-132985169, 132985951-132986097, 132997288-132997464, 133005664-133005735, 133008091-13300814…	1695.3	1514	1657.5	1628.5	1528.4	1506.4	1582.5	1652.4	1571.2	0.958186	0.367265	-0.0616222	Nonsignificant	0.987528	0.755934	-0.0181068	Nonsignificant	0.970288	0.353127	-0.0435154	Nonsignificant	4	Molecular Function:microtubule motor activity (GO:0003777),Molecular Function:ATP binding (GO:0005524),Biological Process:microtubule-based movement (GO:0007018),Molecular Function:microtubule binding (GO:0008017)	--	--	--
GWHPACFB001276	mRNA=GWHTACFB001276 Gene=GWHGACFB001276 Position=GWHACFB00000001: 133658835-133658967, 133659949-133660172, 133668690-133668794, 133668894-133668965, 133669049-133669096, 133674656-133674710, 133675888-133675958, 133676098-133676685, 133678017-133678273, 133678360-133678431, 133678520-133678654, 133679070-133679188, 133679275-133679580, 133680158-133680245, 133680342-133680447, 133680533-13368064…	199.7	264.5	217.3	222.9	211.9	214	198.3	193.4	187.2	0.952018	0.608426	-0.0709398	Nonsignificant	0.84945	0.156113	-0.2354	Nonsignificant	1.12075	0.00747008	0.16446	Nonsignificant	--	--	--	--	--
GWHPACFB001282	mRNA=GWHTACFB001282 Gene=GWHGACFB001282 Position=GWHACFB00000001: 134040401-134040904, 134042670-134042792, 134043932-134044048, 134044925-134044945: + Frame=0 OriID=evm.model.Cha01g012820 OriTrascriptID=evm.model.Cha01g012820 OriGeneID=evm.TU.Cha01g012820 OriSeqID=Cha1	2955.2	3244.5	3121.1	3216.2	3136.3	3070.2	3035.8	3162.9	3122.1	1.01093	0.735697	0.0156867	Nonsignificant	1	1	0	Nonsignificant	1.01093	0.579734	0.0156867	Nonsignificant	--	--	14-3-3 protein epsilon	--
GWHPACFB001283	mRNA=GWHTACFB001283 Gene=GWHGACFB001283 Position=GWHACFB00000001: 134114489-134114656, 134116739-134116867, 134117470-134117550, 134122754-134122858, 134122935-134123051, 134123209-134123349, 134123934-134124008, 134124137-134124238, 134125521-134125616, 134125959-134126070, 134126456-134126529, 134135459-134135546, 134137090-134137388: - Frame=0 OriID=evm.model.Cha01g012830 OriTrascriptID=evm.mo…	2481.4	2474.8	2745.6	2391.7	2453.3	2687.8	2766.5	2454	2668.3	0.978057	0.679942	-0.0320094	Nonsignificant	1.02428	0.65255	0.0346102	Nonsignificant	0.954873	0.409786	-0.0666196	Nonsignificant	2	Molecular Function:6-phosphofructokinase activity (GO:0003872),Biological Process:glycolytic process (GO:0006096)	6-phosphofructokinase 1	2.7.1.11	ko00010 Glycolysis / Gluconeogenesis ko00030 Pentose phosphate pathway ko00051 Fructose and mannose metabolism ko00052 Galactose metabolism ko01100 Metabolic pathways ko01110 Biosynthesis of secondary metabolites ko01200 Carbon metabolism ko01230 Biosynthesis of amino acids ko03018 RNA degradation
GWHPACFB001297	mRNA=GWHTACFB001297 Gene=GWHGACFB001297 Position=GWHACFB00000001: 136654573-136654737, 136659148-136659171, 136672135-136672200, 136677114-136677875: - Frame=0 OriID=evm.model.Cha01g012950 OriTrascriptID=evm.model.Cha01g012950 OriGeneID=evm.TU.Cha01g012950 OriSeqID=Cha1	538.2	503.9	473.2	457.1	490.1	499.6	508.5	544.3	497.6	0.954794	0.372639	-0.0667379	Nonsignificant	1.02316	0.644457	0.033037	Nonsignificant	0.933179	0.144885	-0.099775	Nonsignificant	3	Molecular Function:threonine-type endopeptidase activity (GO:0004298),Cellular Component:proteasome core complex (GO:0005839),Biological Process:proteolysis involved in cellular protein catabolic process (GO:0051603)	20S proteasome subunit alpha 4	3.4.25.1	ko03050 Proteasome
GWHPACFB001301	mRNA=GWHTACFB001301 Gene=GWHGACFB001301 Position=GWHACFB00000001: 136809673-136809942, 136811294-136811590, 136816235-136816364, 136818629-136818951, 136823309-136823530, 136823612-136823993, 136825181-136825236: - Frame=0 OriID=evm.model.Cha01g013010 OriTrascriptID=evm.model.Cha01g013010 OriGeneID=evm.TU.Cha01g013010 OriSeqID=Cha1	291.3	263.5	259.4	281.2	277	288.6	296.7	287	290.9	1.04004	0.362358	0.056638	Nonsignificant	1.07418	0.125202	0.10324	Nonsignificant	0.968214	0.103445	-0.0466021	Nonsignificant	2	Molecular Function:3,4-dihydroxy-2-butanone-4-phosphate synthase activity (GO:0008686),Biological Process:riboflavin biosynthetic process (GO:0009231)	--	--	ko00740 Riboflavin metabolism ko00790 Folate biosynthesis ko01100 Metabolic pathways ko01110 Biosynthesis of secondary metabolites
GWHPACFB001309	mRNA=GWHTACFB001309 Gene=GWHGACFB001309 Position=GWHACFB00000001: 137600094-137600147, 137600469-137600533, 137602797-137602854, 137603219-137603327, 137603453-137603725, 137603934-137604161, 137609975-137610027: + Frame=0 OriID=evm.model.Cha01g013090 OriTrascriptID=evm.model.Cha01g013090 OriGeneID=evm.TU.Cha01g013090 OriSeqID=Cha1	660.6	545	708.6	570.6	601	625.8	682.6	630.3	607.7	0.938982	0.488638	-0.0908301	Nonsignificant	1.00334	0.970036	0.00481551	Nonsignificant	0.935853	0.207323	-0.0956456	Nonsignificant	4	Molecular Function:structural constituent of ribosome (GO:0003735),Cellular Component:intracellular (GO:0005622),Cellular Component:ribosome (GO:0005840),Biological Process:translation (GO:0006412)	small subunit ribosomal protein S6e	--	ko03010 Ribosome
GWHPACFB001313	mRNA=GWHTACFB001313 Gene=GWHGACFB001313 Position=GWHACFB00000001: 138369185-138369295, 138369432-138369534, 138372621-138372691, 138376684-138376875, 138377045-138377172, 138377312-138377432: + Frame=0 OriID=evm.model.Cha01g013190 OriTrascriptID=evm.model.Cha01g013190 OriGeneID=evm.TU.Cha01g013190 OriSeqID=Cha1	360.4	358.9	435	379.7	369.8	344.2	378.5	428.8	348.9	0.947501	0.499773	-0.0778012	Nonsignificant	1.00165	0.986143	0.00237275	Nonsignificant	0.945944	0.461557	-0.0801739	Nonsignificant	1	Molecular Function:nucleic acid binding (GO:0003676)	polyadenylate-binding protein 2	--	ko03015 mRNA surveillance pathway
GWHPACFB001315	mRNA=GWHTACFB001315 Gene=GWHGACFB001315 Position=GWHACFB00000001: 138469622-138470278, 138473875-138473985, 138475835-138476020: + Frame=0 OriID=evm.model.Cha01g013170 OriTrascriptID=evm.model.Cha01g013170 OriGeneID=evm.TU.Cha01g013170 OriSeqID=Cha1	685.3	738	789.7	736.1	755.7	730.7	783.3	795.5	691.5	1.00429	0.92375	0.00617997	Nonsignificant	1.02589	0.690267	0.0368795	Nonsignificant	0.978946	0.660909	-0.0306995	Nonsignificant	--	--	--	--	--
GWHPACFB001319	mRNA=GWHTACFB001319 Gene=GWHGACFB001319 Position=GWHACFB00000001: 138640934-138641099, 138641362-138641429, 138641538-138641630, 138642787-138643413: - Frame=0 OriID=evm.model.Cha01g013130 OriTrascriptID=evm.model.Cha01g013130 OriGeneID=evm.TU.Cha01g013130 OriSeqID=Cha1	566.7	583.6	524.2	580.2	580.7	543.7	591.5	633.4	562.1	1.01798	0.665044	0.0257029	Nonsignificant	1.06718	0.240176	0.0938093	Nonsignificant	0.953889	0.317024	-0.0681064	Nonsignificant	--	--	--	--	--
GWHPACFB001321	mRNA=GWHTACFB001321 Gene=GWHGACFB001321 Position=GWHACFB00000001: 138792383-138792449, 138793334-138793463, 138793651-138793722, 138798811-138798954, 138799053-138799124, 138799287-138799352, 138799499-138799563, 138799677-138799820, 138801011-138801352, 138804990-138805384, 138807181-138807495: + Frame=0 OriID=evm.model.Cha01g013220 OriTrascriptID=evm.model.Cha01g013220 OriGeneID=evm.TU.Cha01g01…	574.2	514.7	573.8	549.1	523.2	508.5	585.1	550.5	533.8	0.950743	0.301939	-0.072873	Nonsignificant	1.00403	0.932786	0.00580179	Nonsignificant	0.946927	0.199029	-0.0786748	Nonsignificant	4	Molecular Function:protein kinase activity (GO:0004672),Molecular Function:protein binding (GO:0005515),Molecular Function:ATP binding (GO:0005524),Biological Process:protein phosphorylation (GO:0006468)	--	--	--
GWHPACFB001328	mRNA=GWHTACFB001328 Gene=GWHGACFB001328 Position=GWHACFB00000001: 139892338-139892380, 139893725-139893844, 139895493-139895608, 139895788-139895876, 139901880-139901922, 139906891-139907098, 139907239-139907352, 139907481-139907770, 139908478-139909029, 139909173-139909873, 139910455-139911034, 139911178-139911501, 139913337-139913450: + Frame=0 OriID=evm.model.Cha01g013280 OriTrascriptID=evm.mo…	989.5	960.7	971.3	938.3	960.5	929.6	993.7	978.9	973.3	0.968133	0.067498	-0.0467231	Nonsignificant	1.00835	0.477117	0.0119992	Nonsignificant	0.960114	0.023779	-0.0587223	Nonsignificant	3	Molecular Function:DNA binding (GO:0003677),Molecular Function:protein binding (GO:0005515),Cellular Component:nucleus (GO:0005634)	calmodulin-binding transcription activator	--	--
GWHPACFB001329	mRNA=GWHTACFB001329 Gene=GWHGACFB001329 Position=GWHACFB00000001: 139914697-139915784, 139923815-139923923: - Frame=0 OriID=evm.model.Cha01g013270 OriTrascriptID=evm.model.Cha01g013270 OriGeneID=evm.TU.Cha01g013270 OriSeqID=Cha1	2857.3	3027.9	3115.9	2784.8	2970.6	3024.6	3034.3	2930.5	2790.7	0.975436	0.521643	-0.0358804	Nonsignificant	0.972714	0.473811	-0.0399118	Nonsignificant	1.0028	0.9396	0.00403137	Nonsignificant	--	--	--	--	--
GWHPACFB001330	mRNA=GWHTACFB001330 Gene=GWHGACFB001330 Position=GWHACFB00000001: 139993226-139993287, 139997300-139997582, 139997761-139997985, 139998832-139999029, 140000101-140000555, 140003283-140003418, 140003498-140003576, 140004617-140004855, 140004981-140005285, 140005381-140005495, 140005647-140005805, 140007503-140007602, 140007728-140007836, 140008505-140008595, 140008846-140008970, 140009086-14000923…	289.8	302.1	353.8	319.6	396.4	336.5	363.8	398	317.2	1.11293	0.307299	0.154366	Nonsignificant	1.14095	0.2194	0.19024	Nonsignificant	0.97544	0.802378	-0.0358746	Nonsignificant	5	Molecular Function:ATP binding (GO:0005524),Biological Process:transport (GO:0006810),Cellular Component:integral component of membrane (GO:0016021),Molecular Function:ATPase activity (GO:0016887),Biological Process:transmembrane transport (GO:0055085)	--	--	--
GWHPACFB001332	mRNA=GWHTACFB001332 Gene=GWHGACFB001332 Position=GWHACFB00000001: 140109262-140109336, 140114880-140115347, 140116853-140117156, 140118420-140118865: - Frame=0 OriID=evm.model.Cha01g013320 OriTrascriptID=evm.model.Cha01g013320 OriGeneID=evm.TU.Cha01g013320 OriSeqID=Cha1	73.4	83.3	70.8	83.3	85.9	77.5	81.1	86.9	85.5	1.0844	0.231938	0.116891	Nonsignificant	1.11429	0.107411	0.156119	Nonsignificant	0.973176	0.49681	-0.039228	Nonsignificant	--	--	--	--	--
GWHPACFB001335	mRNA=GWHTACFB001335 Gene=GWHGACFB001335 Position=GWHACFB00000001: 140241160-140241326, 140242379-140242508, 140244023-140244113, 140244972-140245083, 140245568-140245656, 140247024-140247094, 140248493-140248609: - Frame=0 OriID=evm.model.Cha01g013350 OriTrascriptID=evm.model.Cha01g013350 OriGeneID=evm.TU.Cha01g013350 OriSeqID=Cha1	328.3	364	296.5	345.9	361.4	314.7	319.5	366.1	343.6	1.03358	0.666734	0.0476445	Nonsignificant	1.04086	0.600098	0.0577727	Nonsignificant	0.993004	0.906677	-0.0101282	Nonsignificant	2	Molecular Function:GTP binding (GO:0005525),Biological Process:small GTPase mediated signal transduction (GO:0007264)	Ras-related protein Rab-6A	--	--
GWHPACFB001338	mRNA=GWHTACFB001338 Gene=GWHGACFB001338 Position=GWHACFB00000001: 140258988-140259057, 140260436-140260875, 140260979-140261101: - Frame=0 OriID=evm.model.Cha01g013380 OriTrascriptID=evm.model.Cha01g013380 OriGeneID=evm.TU.Cha01g013380 OriSeqID=Cha1	243.3	210.2	227.7	241.6	230.8	219.2	242.2	243.9	240.4	1.01527	0.778883	0.0218594	Nonsignificant	1.0665	0.254189	0.0928844	Nonsignificant	0.951961	0.211641	-0.0710249	Nonsignificant	3	Molecular Function:structural constituent of ribosome (GO:0003735),Cellular Component:ribosome (GO:0005840),Biological Process:translation (GO:0006412)	large subunit ribosomal protein L23	--	ko03010 Ribosome
GWHPACFB001340	mRNA=GWHTACFB001340 Gene=GWHGACFB001340 Position=GWHACFB00000001: 140312219-140312298, 140314387-140314525, 140317458-140317553, 140317813-140317954, 140318459-140318554, 140319187-140319281, 140323412-140323573, 140324573-140324653, 140324752-140324973, 140325094-140325228, 140326094-140326174, 140326383-140326469, 140326594-140326701, 140327077-140327307: + Frame=0 OriID=evm.model.Cha01g013400 …	1119.2	1054.3	1191.4	1147.1	1139.1	1143	1188.3	1255.3	1136.4	1.01911	0.642741	0.0273084	Nonsignificant	1.06392	0.243499	0.089396	Nonsignificant	0.957877	0.281315	-0.0620875	Nonsignificant	2	Molecular Function:asparagine synthase (glutamine-hydrolyzing) activity (GO:0004066),Biological Process:asparagine biosynthetic process (GO:0006529)	asparagine synthase (glutamine-hydrolysing)	6.3.5.4	ko00250 Alanine, aspartate and glutamate metabolism ko01100 Metabolic pathways ko01110 Biosynthesis of secondary metabolites
GWHPACFB001342	mRNA=GWHTACFB001342 Gene=GWHGACFB001342 Position=GWHACFB00000001: 140445179-140445254, 140446403-140446548, 140446790-140447008, 140447675-140447887, 140448583-140448879: + Frame=0 OriID=evm.model.Cha01g013440 OriTrascriptID=evm.model.Cha01g013440 OriGeneID=evm.TU.Cha01g013440 OriSeqID=Cha1	5646.2	5858.6	6434.2	5722.9	5980.2	6554.7	5706.8	6109	5543.9	1.01777	0.770489	0.0254135	Nonsignificant	0.967707	0.540815	-0.0473575	Nonsignificant	1.05173	0.371575	0.0727709	Nonsignificant	2	Molecular Function:calcium ion binding (GO:0005509),Molecular Function:calcium-dependent phospholipid binding (GO:0005544)	annexin D	--	--
GWHPACFB001348	mRNA=GWHTACFB001348 Gene=GWHGACFB001348 Position=GWHACFB00000001: 140867357-140867882, 140870582-140871327, 140887725-140888024: - Frame=0 OriID=evm.model.Cha01g013480 OriTrascriptID=evm.model.Cha01g013480 OriGeneID=evm.TU.Cha01g013480 OriSeqID=Cha1	58.9	53.4	50.6	49.3	56	47.8	49.1	59.9	45.7	0.93984	0.404317	-0.0895123	Nonsignificant	0.949662	0.608558	-0.0745134	Nonsignificant	0.989657	0.919674	-0.0149989	Nonsignificant	2	Cellular Component:integral component of membrane (GO:0016021),Biological Process:transmembrane transport (GO:0055085)	--	--	--
GWHPACFB001357	mRNA=GWHTACFB001357 Gene=GWHGACFB001357 Position=GWHACFB00000001: 141323288-141323295, 141332880-141332988, 141333110-141333191, 141335465-141335665, 141335778-141335867, 141335961-141336093, 141336182-141336332: + Frame=0 OriID=evm.model.Cha01g013590 OriTrascriptID=evm.model.Cha01g013590 OriGeneID=evm.TU.Cha01g013590 OriSeqID=Cha1	106.3	114	118.1	116.8	101.4	101.5	104.7	130.8	111.6	0.94474	0.369942	-0.0820108	Nonsignificant	1.02571	0.751258	0.0366218	Nonsignificant	0.92106	0.383298	-0.118633	Nonsignificant	--	--	protein SCO1/2	--	--
GWHPACFB001359	mRNA=GWHTACFB001359 Gene=GWHGACFB001359 Position=GWHACFB00000001: 141382409-141382494, 141383956-141384114, 141386699-141387185: - Frame=0 OriID=evm.model.Cha01g013570 OriTrascriptID=evm.model.Cha01g013570 OriGeneID=evm.TU.Cha01g013570 OriSeqID=Cha1	4398.8	5254	4248.7	5016.2	4678.9	4283.1	4329.2	4609.6	4581	1.00552	0.949325	0.00793803	Nonsignificant	0.972543	0.715827	-0.0401668	Nonsignificant	1.03391	0.542507	0.0481048	Nonsignificant	1	Molecular Function:protein binding (GO:0005515)	--	--	--
GWHPACFB001365	mRNA=GWHTACFB001365 Gene=GWHGACFB001365 Position=GWHACFB00000001: 142031172-142031665, 142034097-142034212, 142035094-142035974, 142036586-142036765, 142037258-142037424, 142037510-142037633, 142038086-142038211, 142039569-142039844: + Frame=0 OriID=evm.model.Cha01g013650 OriTrascriptID=evm.model.Cha01g013650 OriGeneID=evm.TU.Cha01g013650 OriSeqID=Cha1	4639.8	4408.9	4354.8	4211.8	4257.9	4464.9	4884.4	4587.3	4927.9	0.965017	0.252602	-0.0513743	Nonsignificant	1.07432	0.0741081	0.103419	Nonsignificant	0.898261	0.0210138	-0.154793	Nonsignificant	5	Molecular Function:acyl-CoA dehydrogenase activity (GO:0003995),Molecular Function:acyl-CoA oxidase activity (GO:0003997),Cellular Component:peroxisome (GO:0005777),Biological Process:fatty acid beta-oxidation (GO:0006635),Biological Process:oxidation-reduction process (GO:0055114)	acyl-CoA oxidase	1.3.3.6	ko00071 Fatty acid degradation ko00592 alpha-Linolenic acid metabolism ko01040 Biosynthesis of unsaturated fatty acids ko01100 Metabolic pathways ko01110 Biosynthesis of secondary metabolites ko01212 Fatty acid metabolism ko04146 Peroxisome
GWHPACFB001375	mRNA=GWHTACFB001375 Gene=GWHGACFB001375 Position=GWHACFB00000001: 143020312-143020452, 143021564-143021677, 143021804-143021974, 143022412-143022495, 143022635-143022748, 143022849-143023097, 143024102-143024205, 143024315-143024408, 143024510-143024747, 143026326-143026459: - Frame=0 OriID=evm.model.Cha01g013750 OriTrascriptID=evm.model.Cha01g013750 OriGeneID=evm.TU.Cha01g013750 OriSeqID=Cha1	2061.3	2312.5	2438	2034.2	2092.6	2185.9	2182.6	2069	2118.3	0.92673	0.235392	-0.109779	Nonsignificant	0.935127	0.271313	-0.0967654	Nonsignificant	0.99102	0.746639	-0.0130135	Nonsignificant	2	Biological Process:biosynthetic process (GO:0009058),Molecular Function:pyridoxal phosphate binding (GO:0030170)	--	--	ko00350 Tyrosine metabolism ko00360 Phenylalanine metabolism ko00400 Phenylalanine, tyrosine and tryptophan biosynthesis ko00950 Isoquinoline alkaloid biosynthesis ko00960 Tropane, piperidine and pyridine alkaloid biosynthesis ko01100 Metabolic pathways ko01110 Biosynthesis of secondary metabolites ko01230 Biosynthesis of amino acids
GWHPACFB001376	mRNA=GWHTACFB001376 Gene=GWHGACFB001376 Position=GWHACFB00000001: 143048980-143049056, 143049150-143050125: - Frame=0 OriID=evm.model.Cha01g013760 OriTrascriptID=evm.model.Cha01g013760 OriGeneID=evm.TU.Cha01g013760 OriSeqID=Cha1	228.2	181.6	227.2	207.4	226.5	227.6	250.3	220.5	223.2	1.03846	0.650616	0.0544478	Nonsignificant	1.08948	0.352523	0.123642	Nonsignificant	0.95317	0.401601	-0.0691945	Nonsignificant	--	--	trafficking protein particle complex subunit 12	--	--
GWHPACFB001377	mRNA=GWHTACFB001377 Gene=GWHGACFB001377 Position=GWHACFB00000001: 143184007-143184285, 143188265-143188357, 143188475-143188687, 143189436-143189615, 143189701-143190657: + Frame=0 OriID=evm.model.Cha01g013770 OriTrascriptID=evm.model.Cha01g013770 OriGeneID=evm.TU.Cha01g013770 OriSeqID=Cha1	4219.8	5295.5	4022	4539.3	4171.5	3843.5	4881	3872	5052	0.927386	0.501283	-0.108758	Nonsignificant	1.01977	0.876869	0.0282509	Nonsignificant	0.909402	0.376507	-0.137009	Nonsignificant	3	Molecular Function:copper ion binding (GO:0005507),Molecular Function:oxidoreductase activity (GO:0016491),Biological Process:oxidation-reduction process (GO:0055114)	--	--	--
GWHPACFB001382	mRNA=GWHTACFB001382 Gene=GWHGACFB001382 Position=GWHACFB00000001: 143798029-143798040, 143822744-143822760, 143827890-143827950, 143828065-143828181, 143828764-143829218, 143830247-143832791, 143833706-143836751, 143837687-143837760, 143838035-143838160: - Frame=0 OriID=evm.model.Cha01g013820 OriTrascriptID=evm.model.Cha01g013820 OriGeneID=evm.TU.Cha01g013820 OriSeqID=Cha1	209	208.1	226.9	204.8	205	205	233	245.8	207.7	0.954658	0.252819	-0.0669435	Nonsignificant	1.06599	0.329101	0.092199	Nonsignificant	0.895557	0.166299	-0.159143	Nonsignificant	1	Molecular Function:protein binding (GO:0005515)	--	--	--
GWHPACFB001383	mRNA=GWHTACFB001383 Gene=GWHGACFB001383 Position=GWHACFB00000001: 143917002-143917259, 143917359-143917460, 143918864-143919043, 143919585-143919662, 143926387-143926506, 143926586-143926678, 143937646-143937723, 143942746-143942898, 143943050-143943151, 143943234-143943941, 143945407-143945470, 143945676-143945686: - Frame=0 OriID=evm.model.Cha01g013870 OriTrascriptID=evm.model.Cha01g013870 OriG…	4065.8	3954.2	3814.2	3855.7	3884.6	3776.8	3898.9	3989	3929.9	0.973205	0.2549	-0.0391847	Nonsignificant	0.998614	0.947107	-0.00200069	Nonsignificant	0.974555	0.0739158	-0.037184	Nonsignificant	--	--	mitofilin	--	--
GWHPACFB001385	mRNA=GWHTACFB001385 Gene=GWHGACFB001385 Position=GWHACFB00000001: 144001854-144003363, 144007566-144007754, 144007849-144008000, 144008259-144008738: + Frame=0 OriID=evm.model.Cha01g013850 OriTrascriptID=evm.model.Cha01g013850 OriGeneID=evm.TU.Cha01g013850 OriSeqID=Cha1	2890.5	2682.5	3000.5	2759	2638.2	2671.3	3068.1	3099.6	2865.2	0.941098	0.167476	-0.0875838	Nonsignificant	1.05358	0.266532	0.075305	Nonsignificant	0.893235	0.017114	-0.162889	Nonsignificant	--	--	apoptotic chromatin condensation inducer in the nucleus	--	ko03013 RNA transport ko03015 mRNA surveillance pathway ko03040 Spliceosome
GWHPACFB001387	mRNA=GWHTACFB001387 Gene=GWHGACFB001387 Position=GWHACFB00000001: 144044207-144044543, 144046072-144046231, 144047234-144047573: - Frame=0 OriID=evm.model.Cha01g013830 OriTrascriptID=evm.model.Cha01g013830 OriGeneID=evm.TU.Cha01g013830 OriSeqID=Cha1	129.9	141.2	143	150.2	139.5	147.1	169.1	158.6	152.1	1.05482	0.218429	0.0769937	Nonsignificant	1.15866	0.0271197	0.212454	Nonsignificant	0.910379	0.0715437	-0.13546	Nonsignificant	--	--	--	--	--
GWHPACFB001393	mRNA=GWHTACFB001393 Gene=GWHGACFB001393 Position=GWHACFB00000001: 144322626-144323608, 144336983-144337109, 144337893-144338410, 144339991-144341652, 144344469-144345414: - Frame=0 OriID=evm.model.Cha01g013930 OriTrascriptID=evm.model.Cha01g013930 OriGeneID=evm.TU.Cha01g013930 OriSeqID=Cha1	453	427.8	413.6	416	416.1	437.7	441.2	407	421.2	0.980995	0.578913	-0.0276822	Nonsignificant	0.980686	0.61275	-0.0281368	Nonsignificant	1.00032	0.991848	0.000454535	Nonsignificant	5	Molecular Function:double-stranded DNA binding (GO:0003690),Molecular Function:protein kinase activity (GO:0004672),Molecular Function:protein binding (GO:0005515),Molecular Function:ATP binding (GO:0005524),Biological Process:protein phosphorylation (GO:0006468)	--	--	--
GWHPACFB001395	mRNA=GWHTACFB001395 Gene=GWHGACFB001395 Position=GWHACFB00000001: 144548065-144548149, 144549919-144550051, 144550170-144550241, 144551790-144551933, 144552922-144552993, 144553131-144553202, 144553288-144553400, 144553891-144554022, 144554102-144554443, 144555204-144555598, 144556027-144556341: + Frame=0 OriID=evm.model.Cha01g013950 OriTrascriptID=evm.model.Cha01g013950 OriGeneID=evm.TU.Cha01g01…	147.8	144.9	138.9	149.5	146.5	139.1	151.2	148.4	145.6	1.00811	0.787709	0.0116522	Nonsignificant	1.03151	0.214929	0.0447587	Nonsignificant	0.977314	0.389066	-0.0331066	Nonsignificant	3	Molecular Function:protein kinase activity (GO:0004672),Molecular Function:ATP binding (GO:0005524),Biological Process:protein phosphorylation (GO:0006468)	--	--	--
GWHPACFB001398	mRNA=GWHTACFB001398 Gene=GWHGACFB001398 Position=GWHACFB00000001: 144643121-144643168, 144652761-144652889, 144652981-144653028, 144653120-144653182, 144653570-144653608, 144653851-144653930, 144656577-144656635, 144661048-144661107, 144661243-144661367, 144670405-144670463, 144670900-144670963, 144671150-144671205, 144671303-144671341, 144673609-144673834: - Frame=0 OriID=evm.model.Cha01g013980 …	3575.5	3386.9	3523.8	3287.5	3324.3	3202.7	3493.3	3400.2	3587.1	0.935944	0.028519	-0.0955053	Nonsignificant	0.999466	0.982043	-0.000770656	Nonsignificant	0.936444	0.0267036	-0.0947346	Nonsignificant	--	--	--	--	--
GWHPACFB001402	mRNA=GWHTACFB001402 Gene=GWHGACFB001402 Position=GWHACFB00000001: 144952172-144952558, 144953474-144953524, 144954031-144954119, 144954209-144954269, 144955161-144955239, 144959287-144959423, 144959542-144959700, 144959795-144959871, 144960688-144960827, 144960914-144960945, 144961030-144961104, 144961572-144961644, 144961757-144961845, 144962614-144962658, 144962759-144962911, 144963995-14496409…	196.8	219.6	224.5	221.2	214.9	196.2	191.3	232.5	191.3	0.986581	0.813312	-0.0194901	Nonsignificant	0.959744	0.622982	-0.0592783	Nonsignificant	1.02796	0.73268	0.0397882	Nonsignificant	2	Molecular Function:4-alpha-glucanotransferase activity (GO:0004134),Biological Process:carbohydrate metabolic process (GO:0005975)	4-alpha-glucanotransferase	2.4.1.25	ko00500 Starch and sucrose metabolism ko01100 Metabolic pathways
GWHPACFB001413	mRNA=GWHTACFB001413 Gene=GWHGACFB001413 Position=GWHACFB00000001: 145540153-145540243, 145540401-145540539, 145544285-145544584, 145566512-145566703, 145568407-145568458, 145568555-145568605: + Frame=0 OriID=evm.model.Cha01g014130 OriTrascriptID=evm.model.Cha01g014130 OriGeneID=evm.TU.Cha01g014130 OriSeqID=Cha1	288.1	240	286.3	259.9	264.8	228.3	240.6	264.7	241.4	0.924607	0.352228	-0.113088	Nonsignificant	0.916871	0.269376	-0.125209	Nonsignificant	1.00844	0.887248	0.0121211	Nonsignificant	--	--	--	--	--
GWHPACFB001414	mRNA=GWHTACFB001414 Gene=GWHGACFB001414 Position=GWHACFB00000001: 145571626-145571673, 145573211-145573447, 145575295-145575312: - Frame=0 OriID=evm.model.Cha01g014140 OriTrascriptID=evm.model.Cha01g014140 OriGeneID=evm.TU.Cha01g014140 OriSeqID=Cha1	1267.2	1679.4	1242.4	1611.9	1468.6	1391.2	1379.2	1326.1	1446.5	1.06749	0.57784	0.0942175	Nonsignificant	0.99112	0.936368	-0.0128689	Nonsignificant	1.07705	0.220142	0.107086	Nonsignificant	--	--	--	--	--
GWHPACFB001419	mRNA=GWHTACFB001419 Gene=GWHGACFB001419 Position=GWHACFB00000001: 146474005-146474786, 146475036-146475042: + Frame=0 OriID=evm.model.Cha01g014190 OriTrascriptID=evm.model.Cha01g014190 OriGeneID=evm.TU.Cha01g014190 OriSeqID=Cha1	272.8	358.4	295.1	353.5	348.5	307.5	293.1	317.1	306.6	1.08982	0.400238	0.124089	Nonsignificant	0.989744	0.910851	-0.0148725	Nonsignificant	1.10111	0.128126	0.138962	Nonsignificant	--	--	--	--	--
GWHPACFB001425	mRNA=GWHTACFB001425 Gene=GWHGACFB001425 Position=GWHACFB00000001: 146670990-146671082, 146676669-146677154: - Frame=0 OriID=evm.model.Cha01g014250 OriTrascriptID=evm.model.Cha01g014250 OriGeneID=evm.TU.Cha01g014250 OriSeqID=Cha1	311.7	309.6	338.8	331.3	313.5	286.9	303.9	338.7	290.1	0.97042	0.585081	-0.0433192	Nonsignificant	0.971461	0.624465	-0.0417716	Nonsignificant	0.998928	0.9871	-0.00154762	Nonsignificant	--	--	--	--	--
GWHPACFB001435	mRNA=GWHTACFB001435 Gene=GWHGACFB001435 Position=GWHACFB00000001: 147134801-147135148, 147135892-147136164, 147136750-147137151, 147140488-147140562: - Frame=0 OriID=evm.model.Cha01g014350 OriTrascriptID=evm.model.Cha01g014350 OriGeneID=evm.TU.Cha01g014350 OriSeqID=Cha1	137.8	120.4	142.9	130.6	150.6	170.3	138.9	179.2	122.5	1.12565	0.276118	0.170764	Nonsignificant	1.09848	0.508801	0.135508	Nonsignificant	1.02474	0.867133	0.0352565	Nonsignificant	1	Molecular Function:methyltransferase activity (GO:0008168)	--	--	--
GWHPACFB001438	mRNA=GWHTACFB001438 Gene=GWHGACFB001438 Position=GWHACFB00000001: 147928864-147928902, 147929961-147930044, 147931509-147931593, 147931674-147931814, 147931907-147932020, 147936065-147936162, 147936825-147936904, 147936981-147937086, 147937421-147937548, 147937639-147937768, 147937873-147937929, 147939274-147939501: + Frame=0 OriID=evm.model.Cha01g014380 OriTrascriptID=evm.model.Cha01g014380 OriG…	950.8	813	885.7	880	858.5	863.3	931.1	817.2	913.8	0.981997	0.71351	-0.0262101	Nonsignificant	1.00476	0.940965	0.00684464	Nonsignificant	0.977349	0.606691	-0.0330547	Nonsignificant	--	--	E3 ubiquitin-protein ligase RGLG	2.3.2.27	--
GWHPACFB001440	mRNA=GWHTACFB001440 Gene=GWHGACFB001440 Position=GWHACFB00000001: 147984793-147985119, 147985793-147986049, 147986945-147987134: - Frame=0 OriID=evm.model.Cha01g014400 OriTrascriptID=evm.model.Cha01g014400 OriGeneID=evm.TU.Cha01g014400 OriSeqID=Cha1	89.4	86.9	71.2	77.4	73.7	75.1	71.1	68.6	77.7	0.913939	0.287864	-0.12983	Nonsignificant	0.878384	0.187003	-0.187077	Nonsignificant	1.04048	0.372064	0.057247	Nonsignificant	--	--	--	--	--
GWHPACFB001446	mRNA=GWHTACFB001446 Gene=GWHGACFB001446 Position=GWHACFB00000001: 148176103-148176418, 148176554-148176747, 148185129-148185224, 148185747-148185813, 148185888-148186071, 148186336-148186429, 148186716-148186928, 148190939-148191325, 148191477-148191553, 148203464-148203567, 148203663-148203802: + Frame=0 OriID=evm.model.Cha01g014460 OriTrascriptID=evm.model.Cha01g014460 OriGeneID=evm.TU.Cha01g01…	569.3	640.8	576.4	619.3	664.5	617.9	609.2	614	633.6	1.06448	0.233882	0.0901538	Nonsignificant	1.03935	0.383008	0.0556825	Nonsignificant	1.02418	0.429061	0.0344712	Nonsignificant	2	Molecular Function:oxidoreductase activity (GO:0016491),Biological Process:oxidation-reduction process (GO:0055114)	NADH:ubiquinone reductase (non-electrogenic)	1.6.5.9	--
GWHPACFB001447	mRNA=GWHTACFB001447 Gene=GWHGACFB001447 Position=GWHACFB00000001: 148245564-148245663, 148246479-148246588, 148248352-148248412, 148248739-148248923, 148249144-148249273, 148249815-148249892, 148250008-148250155, 148250292-148250404, 148252615-148252690, 148252801-148252872, 148252979-148253030, 148253598-148253669, 148253851-148253931, 148254177-148254280, 148254376-148254468, 148255070-14825513…	1159.1	1097.9	1200.5	1047.4	1211.8	1277.2	1065.1	1149.7	1090.2	1.02282	0.742129	0.0325522	Nonsignificant	0.955893	0.261916	-0.065079	Nonsignificant	1.07002	0.349196	0.0976312	Nonsignificant	--	--	--	--	--
GWHPACFB001459	mRNA=GWHTACFB001459 Gene=GWHGACFB001459 Position=GWHACFB00000001: 149888363-149888669, 149894143-149894534: + Frame=0 OriID=evm.model.Cha01g014560 OriTrascriptID=evm.model.Cha01g014560 OriGeneID=evm.TU.Cha01g014560 OriSeqID=Cha1	2436.5	2543.3	2268	2127	2335.2	2389.3	2451.3	2067.7	2619.3	0.945321	0.308057	-0.0811233	Nonsignificant	0.984892	0.850711	-0.0219626	Nonsignificant	0.959822	0.626736	-0.0591607	Nonsignificant	--	--	--	--	--
GWHPACFB001461	mRNA=GWHTACFB001461 Gene=GWHGACFB001461 Position=GWHACFB00000001: 150061819-150061928, 150062014-150062086, 150062161-150062361, 150062516-150062654, 150062769-150063002, 150063798-150064021, 150064427-150064544, 150065407-150065582: - Frame=0 OriID=evm.model.Cha01g014610 OriTrascriptID=evm.model.Cha01g014610 OriGeneID=evm.TU.Cha01g014610 OriSeqID=Cha1	995.3	1067.8	966.7	986.3	1044.8	932.5	1037.9	973.6	982.5	0.97815	0.644081	-0.0318718	Nonsignificant	0.988184	0.758157	-0.0171483	Nonsignificant	0.989846	0.803709	-0.0147235	Nonsignificant	--	--	--	--	--
GWHPACFB001463	mRNA=GWHTACFB001463 Gene=GWHGACFB001463 Position=GWHACFB00000001: 150149653-150149892, 150154570-150154719, 150157352-150157442, 150157549-150157721, 150157811-150157915, 150158043-150158158, 150158892-150159098, 150160808-150160904, 150161024-150161092, 150161651-150161884: - Frame=0 OriID=evm.model.Cha01g014630 OriTrascriptID=evm.model.Cha01g014630 OriGeneID=evm.TU.Cha01g014630 OriSeqID=Cha1	262.2	263.4	256.6	267.5	256.1	257.6	237.5	265.5	251.5	0.998722	0.939768	-0.00184559	Nonsignificant	0.964587	0.330854	-0.0520166	Nonsignificant	1.03539	0.370936	0.050171	Nonsignificant	3	Biological Process:metabolic process (GO:0008152),Molecular Function:oxidoreductase activity (GO:0016491),Biological Process:oxidation-reduction process (GO:0055114)	aldehyde dehydrogenase (NAD+)	1.2.1.3	ko00010 Glycolysis / Gluconeogenesis ko00053 Ascorbate and aldarate metabolism ko00071 Fatty acid degradation ko00280 Valine, leucine and isoleucine degradation ko00310 Lysine degradation ko00330 Arginine and proline metabolism ko00340 Histidine metabolism ko00380 Tryptophan metabolism ko00410 beta-Alanine metabolism ko00561 Glycerolipid metabolism ko00620 Pyruvate metabolism ko01100 Metabolic pa…
GWHPACFB001469	mRNA=GWHTACFB001469 Gene=GWHGACFB001469 Position=GWHACFB00000001: 150634689-150634737, 150636554-150636662, 150644084-150644201, 150644683-150644751, 150646962-150647039: + Frame=0 OriID=evm.model.Cha01g014690 OriTrascriptID=evm.model.Cha01g014690 OriGeneID=evm.TU.Cha01g014690 OriSeqID=Cha1	434	431	439.5	455.1	464.3	410.3	433.6	461.3	468.7	1.01932	0.665932	0.0276038	Nonsignificant	1.0453	0.146913	0.0639236	Nonsignificant	0.975139	0.598855	-0.0363197	Nonsignificant	1	Molecular Function:DNA-directed 5'-3' RNA polymerase activity (GO:0003899)	DNA-directed RNA polymerase II subunit RPB4	--	ko00230 Purine metabolism ko00240 Pyrimidine metabolism ko01100 Metabolic pathways ko03020 RNA polymerase
GWHPACFB001473	mRNA=GWHTACFB001473 Gene=GWHGACFB001473 Position=GWHACFB00000001: 150973826-150974117, 150977600-150977676, 150979005-150979083, 150980296-150980355, 150981065-150981166, 150981307-150981400, 150985517-150985559, 150985692-150985737, 150985822-150985868, 150986002-150986101, 150987847-150987901, 150988032-150988098, 150988440-150988476, 150989559-150989638, 150991528-150991624, 150992240-15099235…	1062.8	900.5	945.6	935.2	882.2	788.5	916	952	907.9	0.895837	0.193229	-0.158692	Nonsignificant	0.954278	0.427312	-0.0675181	Nonsignificant	0.938759	0.276219	-0.0911739	Nonsignificant	--	--	--	--	--
GWHPACFB001476	mRNA=GWHTACFB001476 Gene=GWHGACFB001476 Position=GWHACFB00000001: 151160467-151160604, 151168737-151168832, 151168923-151169035, 151173499-151173565, 151173827-151173919, 151174083-151174226, 151174375-151174469, 151174631-151174736, 151174913-151174997, 151175074-151175192, 151175294-151175458, 151177272-151177453, 151177553-151177644, 151177955-151178064, 151178177-151178281, 151178425-15117853…	1100.3	1443.2	1228.2	1248	1245.2	1224.2	1205.4	1233.9	1339.9	0.985603	0.873292	-0.020921	Nonsignificant	1.00199	0.982655	0.00286594	Nonsignificant	0.983647	0.646452	-0.0237869	Nonsignificant	--	--	--	--	--
GWHPACFB001477	mRNA=GWHTACFB001477 Gene=GWHGACFB001477 Position=GWHACFB00000001: 151226609-151226800, 151228032-151228127, 151228226-151228338, 151228467-151228533, 151228675-151228767, 151229080-151229223, 151230544-151230632, 151236138-151236243, 151236401-151236488, 151236589-151236707, 151238311-151238475, 151239146-151239348, 151241832-151241941, 151242329-151242438, 151248199-151248306, 151249435-15124954…	1689	1712.9	1470.4	1674	1757.7	1619.9	1726.8	1555.9	1652.1	1.0368	0.529631	0.0521374	Nonsignificant	1.01283	0.83133	0.0183886	Nonsignificant	1.02367	0.573906	0.0337488	Nonsignificant	1	Molecular Function:carbohydrate binding (GO:0030246)	--	--	--
GWHPACFB001479	mRNA=GWHTACFB001479 Gene=GWHGACFB001479 Position=GWHACFB00000001: 151309558-151311126, 151315138-151315411, 151315496-151315631, 151317177-151317387, 151317513-151317719, 151319438-151319806: + Frame=0 OriID=evm.model.Cha01g014790 OriTrascriptID=evm.model.Cha01g014790 OriGeneID=evm.TU.Cha01g014790 OriSeqID=Cha1	5568.2	5167.2	5516.1	5570.6	5503.6	5704.4	5512.8	5671.3	5369.1	1.03243	0.274968	0.0460495	Nonsignificant	1.01856	0.547331	0.0265373	Nonsignificant	1.01362	0.515168	0.0195122	Nonsignificant	1	Biological Process:carbohydrate metabolic process (GO:0005975)	alpha 1,3-glucosidase	3.2.1.84	ko00510 N-Glycan biosynthesis ko01100 Metabolic pathways ko04141 Protein processing in endoplasmic reticulum
GWHPACFB001481	mRNA=GWHTACFB001481 Gene=GWHGACFB001481 Position=GWHACFB00000001: 151343836-151343922, 151344379-151344434, 151344562-151344647, 151345364-151345482, 151345947-151346018, 151346163-151346234, 151346806-151346979, 151349249-151349404, 151350502-151350583, 151351038-151351184, 151352002-151352188, 151354127-151354232: - Frame=0 OriID=evm.model.Cha01g014810 OriTrascriptID=evm.model.Cha01g014810 OriG…	2092.3	2236.6	2114.9	1931	2164.1	2003.7	2096.6	2006.2	2089.1	0.94646	0.234163	-0.0793863	Nonsignificant	0.960908	0.190672	-0.0575295	Nonsignificant	0.984964	0.69915	-0.0218568	Nonsignificant	--	--	--	--	--
GWHPACFB001487	mRNA=GWHTACFB001487 Gene=GWHGACFB001487 Position=GWHACFB00000001: 151564688-151565238, 151565702-151565834, 151598593-151598661, 151619595-151619635, 151657113-151657146, 151664128-151664355, 151671843-151672100, 151674698-151674798, 151676300-151676447, 151780471-151780534, 151815452-151815986, 151816455-151816578: - Frame=0 OriID=evm.model.Cha01g014870 OriTrascriptID=evm.model.Cha01g014870 OriG…	4053.7	4981.6	3737.3	4414.5	4328.8	4040.9	4515.4	3768.4	4991	1.00091	0.992566	0.00130965	Nonsignificant	1.03932	0.761776	0.0556379	Nonsignificant	0.963043	0.683974	-0.0543282	Nonsignificant	1	Molecular Function:nutrient reservoir activity (GO:0045735)	--	--	--
GWHPACFB001488	mRNA=GWHTACFB001488 Gene=GWHGACFB001488 Position=GWHACFB00000001: 151938882-151939432, 151939916-151940003: - Frame=0 OriID=evm.model.Cha01g014880 OriTrascriptID=evm.model.Cha01g014880 OriGeneID=evm.TU.Cha01g014880 OriSeqID=Cha1	227.3	252.5	201.2	243.8	235.4	237.6	240.6	223.1	307.7	1.05257	0.471432	0.0739158	Nonsignificant	1.13275	0.368171	0.179824	Nonsignificant	0.92922	0.553908	-0.105909	Nonsignificant	1	Molecular Function:nutrient reservoir activity (GO:0045735)	--	--	--
GWHPACFB001491	mRNA=GWHTACFB001491 Gene=GWHGACFB001491 Position=GWHACFB00000001: 152840193-152840307, 152840875-152841425: + Frame=0 OriID=evm.model.Cha01g014910 OriTrascriptID=evm.model.Cha01g014910 OriGeneID=evm.TU.Cha01g014910 OriSeqID=Cha1	83.7	117.7	101.3	91.6	103.8	81.8	103.8	72.1	103.5	0.915758	0.507734	-0.126961	Nonsignificant	0.923026	0.617954	-0.115557	Nonsignificant	0.992126	0.95529	-0.0114048	Nonsignificant	1	Molecular Function:nutrient reservoir activity (GO:0045735)	--	--	--
GWHPACFB001492	mRNA=GWHTACFB001492 Gene=GWHGACFB001492 Position=GWHACFB00000001: 153081107-153081657, 153081999-153082146, 153134308-153134816, 153135420-153135507: - Frame=0 OriID=evm.model.Cha01g014920 OriTrascriptID=evm.model.Cha01g014920 OriGeneID=evm.TU.Cha01g014920 OriSeqID=Cha1	2319.8	2740.6	2073.1	2544.2	2518.8	2330.1	2563.9	2234.5	2783.5	1.03639	0.696341	0.0515693	Nonsignificant	1.06286	0.584781	0.0879493	Nonsignificant	0.975099	0.734786	-0.03638	Nonsignificant	1	Molecular Function:nutrient reservoir activity (GO:0045735)	--	--	--
GWHPACFB001493	mRNA=GWHTACFB001493 Gene=GWHGACFB001493 Position=GWHACFB00000001: 153257614-153258164, 153258683-153258806: - Frame=0 OriID=evm.model.Cha01g014930 OriTrascriptID=evm.model.Cha01g014930 OriGeneID=evm.TU.Cha01g014930 OriSeqID=Cha1	210.5	255.4	217.4	263.2	283.3	213	243	225.8	242.1	1.11152	0.369435	0.152531	Nonsignificant	1.04039	0.573719	0.0571275	Nonsignificant	1.06836	0.495691	0.0954033	Nonsignificant	1	Molecular Function:nutrient reservoir activity (GO:0045735)	--	--	--
GWHPACFB001494	mRNA=GWHTACFB001494 Gene=GWHGACFB001494 Position=GWHACFB00000001: 153309279-153309380, 153310404-153310556, 153311091-153311243, 153312299-153312382, 153313948-153314113, 153314197-153314222: + Frame=0 OriID=evm.model.Cha01g014940 OriTrascriptID=evm.model.Cha01g014940 OriGeneID=evm.TU.Cha01g014940 OriSeqID=Cha1	1595.7	1878.8	1670.3	1769.3	1719.5	1562.5	1586.6	1635.7	1631.5	0.981826	0.781708	-0.0264603	Nonsignificant	0.943438	0.323226	-0.0840003	Nonsignificant	1.04069	0.363551	0.0575401	Nonsignificant	1	Biological Process:vacuolar transport (GO:0007034)	charged multivesicular body protein 6	--	ko04144 Endocytosis
GWHPACFB001497	mRNA=GWHTACFB001497 Gene=GWHGACFB001497 Position=GWHACFB00000001: 153980422-153980689, 153981001-153981176, 153981303-153981662, 153985343-153985516, 153985623-153986222: - Frame=0 OriID=evm.model.Cha01g014970 OriTrascriptID=evm.model.Cha01g014970 OriGeneID=evm.TU.Cha01g014970 OriSeqID=Cha1	1381.3	1324.5	1259.9	1275.4	1367.5	1363.2	1352.7	1384.4	1310.6	1.01019	0.784974	0.0146229	Nonsignificant	1.02068	0.542123	0.0295268	Nonsignificant	0.989723	0.725754	-0.0149039	Nonsignificant	2	Biological Process:prenylcysteine catabolic process (GO:0030328),Biological Process:oxidation-reduction process (GO:0055114)	--	--	--
GWHPACFB001499	mRNA=GWHTACFB001499 Gene=GWHGACFB001499 Position=GWHACFB00000001: 154040109-154040311, 154040480-154040633, 154040787-154041300, 154043517-154043630, 154044066-154044147, 154065002-154065612, 154066158-154066271, 154069290-154069387: - Frame=0 OriID=evm.model.Cha01g014990 OriTrascriptID=evm.model.Cha01g014990 OriGeneID=evm.TU.Cha01g014990 OriSeqID=Cha1	7230.9	6804.4	7477.6	6559.7	6935	6559	6629	6178.9	6886.9	0.932171	0.105246	-0.101334	Nonsignificant	0.915488	0.100963	-0.127387	Nonsignificant	1.01822	0.646739	0.0260537	Nonsignificant	1	Biological Process:oxidation-reduction process (GO:0055114)	cinnamyl-alcohol dehydrogenase	1.1.1.195	ko00940 Phenylpropanoid biosynthesis ko01100 Metabolic pathways ko01110 Biosynthesis of secondary metabolites
GWHPACFB001513	mRNA=GWHTACFB001513 Gene=GWHGACFB001513 Position=GWHACFB00000001: 154952546-154953235, 154955119-154955285, 154960538-154960724, 154960928-154960996, 154963225-154963408, 154971932-154972170, 154972880-154973167: - Frame=0 OriID=evm.model.Cha01g015130 OriTrascriptID=evm.model.Cha01g015130 OriGeneID=evm.TU.Cha01g015130 OriSeqID=Cha1	1295	1225.1	1239.1	1257.2	1243.6	1227.6	1294	1230.9	1284.4	0.991807	0.678455	-0.011869	Nonsignificant	1.01333	0.595613	0.0191002	Nonsignificant	0.978763	0.276374	-0.0309693	Nonsignificant	--	--	--	--	--
GWHPACFB001518	mRNA=GWHTACFB001518 Gene=GWHGACFB001518 Position=GWHACFB00000001: 155179591-155179906, 155180637-155180798, 155181772-155181857, 155188390-155188465, 155189883-155190040, 155193460-155193573, 155193660-155193758, 155194130-155194208, 155195931-155196049: - Frame=0 OriID=evm.model.Cha01g015140 OriTrascriptID=evm.model.Cha01g015140 OriGeneID=evm.TU.Cha01g015140 OriSeqID=Cha1	255.8	261	293.2	266.3	268	259.1	242.6	283.7	241.7	0.979506	0.668945	-0.0298735	Nonsignificant	0.948148	0.48309	-0.0768156	Nonsignificant	1.03307	0.58103	0.0469421	Nonsignificant	2	Cellular Component:intracellular (GO:0005622),Biological Process:intracellular protein transport (GO:0006886)	--	--	--
GWHPACFB001523	mRNA=GWHTACFB001523 Gene=GWHGACFB001523 Position=GWHACFB00000001: 155564304-155564390, 155571215-155571595, 155574334-155574534: + Frame=0 OriID=evm.model.Cha01g015330 OriTrascriptID=evm.model.Cha01g015330 OriGeneID=evm.TU.Cha01g015330 OriSeqID=Cha1	240.4	207.7	252.2	241.8	245.4	251.6	243	236.8	225.9	1.05498	0.399236	0.0772108	Nonsignificant	1.00771	0.905362	0.0110819	Nonsignificant	1.0469	0.127908	0.0661289	Nonsignificant	3	Molecular Function:protein kinase activity (GO:0004672),Molecular Function:ATP binding (GO:0005524),Biological Process:protein phosphorylation (GO:0006468)	calcium-dependent protein kinase	2.7.11.1	ko04626 Plant-pathogen interaction
GWHPACFB001525	mRNA=GWHTACFB001525 Gene=GWHGACFB001525 Position=GWHACFB00000001: 155671625-155671768, 155673619-155673754, 155678334-155678569, 155679379-155679472, 155679554-155679744, 155681540-155681759, 155682121-155682288, 155683034-155683155: + Frame=0 OriID=evm.model.Cha01g015310 OriTrascriptID=evm.model.Cha01g015310 OriGeneID=evm.TU.Cha01g015310 OriSeqID=Cha1	292	277.2	323.6	267.9	308.2	282.6	322.2	288.4	275.2	0.961806	0.563102	-0.0561828	Nonsignificant	0.992159	0.910857	-0.011356	Nonsignificant	0.969406	0.647266	-0.0448268	Nonsignificant	1	Cellular Component:integral component of membrane (GO:0016021)	--	--	--
GWHPACFB001526	mRNA=GWHTACFB001526 Gene=GWHGACFB001526 Position=GWHACFB00000001: 155686445-155686673, 155687072-155687211, 155688362-155688606, 155688722-155689016, 155689174-155690184: - Frame=0 OriID=evm.model.Cha01g015300 OriTrascriptID=evm.model.Cha01g015300 OriGeneID=evm.TU.Cha01g015300 OriSeqID=Cha1	2440	2122.5	2578.9	2302.5	2313.2	2351.7	2474	2553.6	2280.4	0.975635	0.710201	-0.0355865	Nonsignificant	1.02333	0.742283	0.0332697	Nonsignificant	0.953394	0.240728	-0.0688562	Nonsignificant	1	Biological Process:gene silencing by RNA (GO:0031047)	--	--	--
GWHPACFB001528	mRNA=GWHTACFB001528 Gene=GWHGACFB001528 Position=GWHACFB00000001: 155825106-155825114, 155831522-155831710, 155832913-155833028, 155836475-155836820: + Frame=0 OriID=evm.model.Cha01g015280 OriTrascriptID=evm.model.Cha01g015280 OriGeneID=evm.TU.Cha01g015280 OriSeqID=Cha1	1349.6	1570.6	1399.5	1473.1	1568	1556	1506.5	1494	1442.8	1.06422	0.275511	0.0897929	Nonsignificant	1.02861	0.586228	0.0407004	Nonsignificant	1.03461	0.223645	0.0490925	Nonsignificant	4	Molecular Function:peroxidase activity (GO:0004601),Biological Process:response to oxidative stress (GO:0006979),Molecular Function:heme binding (GO:0020037),Biological Process:oxidation-reduction process (GO:0055114)	peroxidase	1.11.1.7	ko00940 Phenylpropanoid biosynthesis ko01100 Metabolic pathways ko01110 Biosynthesis of secondary metabolites
GWHPACFB001532	mRNA=GWHTACFB001532 Gene=GWHGACFB001532 Position=GWHACFB00000001: 155962286-155962478, 155963303-155963676, 155969329-155969556: - Frame=0 OriID=evm.model.Cha01g015240 OriTrascriptID=evm.model.Cha01g015240 OriGeneID=evm.TU.Cha01g015240 OriSeqID=Cha1	853	829.1	954.2	856.2	843.5	845.2	831.1	862	806.3	0.96533	0.510638	-0.0509056	Nonsignificant	0.948071	0.334162	-0.0769327	Nonsignificant	1.0182	0.412478	0.0260272	Nonsignificant	3	Biological Process:cellular aromatic compound metabolic process (GO:0006725),Molecular Function:ferrous iron binding (GO:0008198),Molecular Function:oxidoreductase activity (GO:0016491)	4,5-DOPA dioxygenase extradiol	1.13.11.-	ko00965 Betalain biosynthesis
GWHPACFB001537	mRNA=GWHTACFB001537 Gene=GWHGACFB001537 Position=GWHACFB00000001: 156060681-156061150, 156061273-156061504, 156061585-156062069, 156062490-156062799, 156066380-156066457, 156074837-156074920, 156075010-156075081, 156078000-156078137, 156078224-156078374, 156078553-156078698, 156078879-156078932, 156082590-156082676, 156084720-156084830, 156085743-156085907: - Frame=0 OriID=evm.model.Cha01g015190 …	493.1	527.5	566.2	558.3	547.4	523.9	553.2	633.5	535.4	1.02697	0.57543	0.0383976	Nonsignificant	1.08527	0.287907	0.118049	Nonsignificant	0.946287	0.387629	-0.079651	Nonsignificant	--	--	--	--	--
GWHPACFB001539	mRNA=GWHTACFB001539 Gene=GWHGACFB001539 Position=GWHACFB00000001: 156198295-156198298, 156198371-156198400, 156198826-156198902, 156199341-156199479, 156199603-156200169, 156200275-156200499, 156200626-156200792, 156200882-156200998, 156201087-156201260, 156201342-156201437, 156201544-156201879, 156201962-156202154, 156202268-156202422, 156203866-156204099: - Frame=0 OriID=evm.model.Cha01g015390 …	1648.4	1480.3	1634.4	1642.7	1564.5	1623.9	1905.2	1818.5	1632.7	1.01428	0.719422	0.0204509	Nonsignificant	1.12456	0.110432	0.169363	Nonsignificant	0.90193	0.10478	-0.148912	Nonsignificant	2	Biological Process:sucrose metabolic process (GO:0005985),Molecular Function:sucrose synthase activity (GO:0016157)	sucrose synthase	2.4.1.13	ko00500 Starch and sucrose metabolism ko01100 Metabolic pathways
GWHPACFB001540	mRNA=GWHTACFB001540 Gene=GWHGACFB001540 Position=GWHACFB00000001: 156368632-156369070, 156369201-156369251, 156373884-156374056, 156375328-156375563, 156376287-156376479, 156376599-156376781: + Frame=0 OriID=evm.model.Cha01g015520 OriTrascriptID=evm.model.Cha01g015520 OriGeneID=evm.TU.Cha01g015520 OriSeqID=Cha1	227.3	241.5	218.8	243.8	225.7	246.7	233.1	290.6	258	1.04159	0.364553	0.058793	Nonsignificant	1.13685	0.154892	0.185045	Nonsignificant	0.916208	0.289514	-0.126253	Nonsignificant	2	Biological Process:biosynthetic process (GO:0009058),Molecular Function:transferase activity (GO:0016740)	--	--	ko00906 Carotenoid biosynthesis ko01100 Metabolic pathways ko01110 Biosynthesis of secondary metabolites
GWHPACFB001542	mRNA=GWHTACFB001542 Gene=GWHGACFB001542 Position=GWHACFB00000001: 156599293-156599393, 156600589-156600682, 156601334-156601407, 156601490-156601538, 156601696-156601863, 156602003-156602209: - Frame=0 OriID=evm.model.Cha01g015500 OriTrascriptID=evm.model.Cha01g015500 OriGeneID=evm.TU.Cha01g015500 OriSeqID=Cha1	1536.1	1714.4	1584.2	1542.3	1550.9	1539.7	1551.9	1527.8	1462.6	0.95826	0.333768	-0.0615108	Nonsignificant	0.939521	0.177114	-0.0900034	Nonsignificant	1.01995	0.374951	0.0284925	Nonsignificant	2	Molecular Function:GTP binding (GO:0005525),Biological Process:small GTPase mediated signal transduction (GO:0007264)	--	--	--
GWHPACFB001546	mRNA=GWHTACFB001546 Gene=GWHGACFB001546 Position=GWHACFB00000001: 156785487-156786585, 156789179-156789275, 156789344-156789407, 156789507-156789563, 156791552-156791589, 156791700-156791781, 156792127-156792216: + Frame=0 OriID=evm.model.Cha01g015460 OriTrascriptID=evm.model.Cha01g015460 OriGeneID=evm.TU.Cha01g015460 OriSeqID=Cha1	701.7	673	649.9	688.9	710.8	619.3	737.5	729	724.1	0.997234	0.955433	-0.00399599	Nonsignificant	1.08199	0.0233077	0.113689	Nonsignificant	0.921665	0.171512	-0.117685	Nonsignificant	--	--	beta-catenin-like protein 1	--	ko03040 Spliceosome
GWHPACFB001565	mRNA=GWHTACFB001565 Gene=GWHGACFB001565 Position=GWHACFB00000001: 157440460-157440911, 157449503-157451150: - Frame=0 OriID=evm.model.Cha01g015660 OriTrascriptID=evm.model.Cha01g015660 OriGeneID=evm.TU.Cha01g015660 OriSeqID=Cha1	2004.2	1924.9	1907.3	1857.2	1894.6	1965.8	2074.8	1824.2	1970.2	0.979645	0.415319	-0.0296691	Nonsignificant	1.00562	0.896019	0.00808511	Nonsignificant	0.97417	0.558824	-0.0377542	Nonsignificant	2	Molecular Function:catalytic activity (GO:0003824),Biological Process:metabolic process (GO:0008152)	--	--	--
GWHPACFB001578	mRNA=GWHTACFB001578 Gene=GWHGACFB001578 Position=GWHACFB00000001: 158507854-158508517, 158508773-158509686, 158509773-158509919: + Frame=0 OriID=evm.model.Cha01g015780 OriTrascriptID=evm.model.Cha01g015780 OriGeneID=evm.TU.Cha01g015780 OriSeqID=Cha1	1083.3	995.4	1051.1	1070.5	1029.9	1080.6	1111.9	1111.3	1043.2	1.01636	0.599707	0.0234099	Nonsignificant	1.04364	0.255477	0.061631	Nonsignificant	0.973855	0.360111	-0.0382211	Nonsignificant	1	Molecular Function:protein binding (GO:0005515)	--	--	--
GWHPACFB001579	mRNA=GWHTACFB001579 Gene=GWHGACFB001579 Position=GWHACFB00000001: 158576519-158576528, 158576685-158576781, 158576896-158576981, 158577091-158577135, 158578461-158578591, 158580466-158580576, 158580679-158580936: + Frame=0 OriID=evm.model.Cha01g015790 OriTrascriptID=evm.model.Cha01g015790 OriGeneID=evm.TU.Cha01g015790 OriSeqID=Cha1	171.2	164.7	138.5	170.6	139.1	159.5	151.8	139.5	190.2	0.989039	0.904738	-0.015901	Nonsignificant	1.01497	0.903073	0.0214318	Nonsignificant	0.974455	0.829493	-0.0373328	Nonsignificant	2	Biological Process:mature ribosome assembly (GO:0042256),Molecular Function:ribosome binding (GO:0043022)	--	--	--
GWHPACFB001581	mRNA=GWHTACFB001581 Gene=GWHGACFB001581 Position=GWHACFB00000001: 158692995-158693402, 158693746-158693806, 158693939-158694009, 158694117-158694152, 158694853-158695026, 158695104-158695144, 158695226-158695275, 158695403-158695491, 158695574-158695648, 158695807-158695895, 158696018-158696078, 158696279-158696395, 158697286-158697506, 158697691-158697748, 158698727-158698861: - Frame=0 OriID=ev…	230.1	238.2	233.8	242.1	237.7	242.9	253.3	250.5	241.2	1.02934	0.0732743	0.0417204	Nonsignificant	1.0611	0.0301253	0.0855639	Nonsignificant	0.970067	0.136552	-0.0438435	Nonsignificant	2	Biological Process:defense response (GO:0006952),Cellular Component:integral component of membrane (GO:0016021)	--	--	--
GWHPACFB001585	mRNA=GWHTACFB001585 Gene=GWHGACFB001585 Position=GWHACFB00000001: 158959187-158959321, 158959420-158959499, 158960393-158960517, 158960616-158960737, 158961244-158961465, 158961618-158961734, 158961847-158961947, 158962040-158962092, 158962191-158962376, 158962732-158962856: + Frame=0 OriID=evm.model.Cha01g015870 OriTrascriptID=evm.model.Cha01g015870 OriGeneID=evm.TU.Cha01g015870 OriSeqID=Cha1	357.6	396.9	345	405.9	383.9	366.6	346.7	420.6	344.2	1.05175	0.382014	0.0727929	Nonsignificant	1.01091	0.898811	0.0156603	Nonsignificant	1.0404	0.615439	0.0571326	Nonsignificant	2	Cellular Component:integral component of membrane (GO:0016021),Biological Process:transmembrane transport (GO:0055085)	uncharacterized protein	--	--
GWHPACFB001586	mRNA=GWHTACFB001586 Gene=GWHGACFB001586 Position=GWHACFB00000001: 158964216-158964417, 158964892-158964957, 158965054-158965135, 158965630-158965725, 158965821-158965926, 158966033-158966092, 158966401-158966521, 158970419-158970530, 158970977-158971076, 158971157-158971211, 158972396-158972502, 158973944-158973996, 158974145-158974270, 158976470-158976538, 158976690-158976846, 158977136-15897737…	678.8	660.6	702.3	668	680.5	647.7	678	673.1	646.3	0.977715	0.380339	-0.0325146	Nonsignificant	0.978302	0.396915	-0.0316476	Nonsignificant	0.999399	0.978148	-0.000867004	Nonsignificant	--	--	exosome complex exonuclease DIS3/RRP44	3.1.13.-	ko03018 RNA degradation
GWHPACFB001594	mRNA=GWHTACFB001594 Gene=GWHGACFB001594 Position=GWHACFB00000001: 159206044-159206286, 159212136-159212210, 159217282-159217412, 159217785-159217880, 159218035-159218089, 159218300-159218391, 159218477-159218580, 159218950-159219022, 159219884-159220286, 159220683-159221006, 159221100-159221297, 159221628-159221723, 159221830-159221893, 159222147-159222274, 159222863-159223109, 159223253-15922340…	234.3	254.3	312.3	252.4	286.5	246.9	266.7	280.3	265.5	0.981146	0.858435	-0.02746	Nonsignificant	1.01448	0.879153	0.0207457	Nonsignificant	0.967138	0.538974	-0.0482056	Nonsignificant	--	--	--	--	--
GWHPACFB001596	mRNA=GWHTACFB001596 Gene=GWHGACFB001596 Position=GWHACFB00000001: 159230102-159230217, 159230424-159230580, 159230941-159231025, 159232561-159232651, 159233036-159233123, 159233208-159233249: - Frame=0 OriID=evm.model.Cha01g015960 OriTrascriptID=evm.model.Cha01g015960 OriGeneID=evm.TU.Cha01g015960 OriSeqID=Cha1	240	266.3	230.2	263.8	270	257.7	247.3	247.5	249.1	1.07468	0.181486	0.103904	Nonsignificant	1.01005	0.84036	0.0144232	Nonsignificant	1.06399	0.0115814	0.0894807	Nonsignificant	--	--	nucleoside-triphosphatase	3.6.1.15	ko00230 Purine metabolism ko00730 Thiamine metabolism ko01100 Metabolic pathways
GWHPACFB001597	mRNA=GWHTACFB001597 Gene=GWHGACFB001597 Position=GWHACFB00000001: 159257888-159257908, 159258020-159258100, 159258259-159258339, 159258465-159258509, 159258605-159258662, 159258765-159258884, 159258994-159259040: - Frame=0 OriID=evm.model.Cha01g015970 OriTrascriptID=evm.model.Cha01g015970 OriGeneID=evm.TU.Cha01g015970 OriSeqID=Cha1	199.8	293.5	336.9	284	284.4	256.2	246.2	335	273.8	0.993255	0.966294	-0.00976447	Nonsignificant	1.02987	0.872203	0.0424655	Nonsignificant	0.964444	0.734381	-0.05223	Nonsignificant	--	--	--	--	--
GWHPACFB001598	mRNA=GWHTACFB001598 Gene=GWHGACFB001598 Position=GWHACFB00000001: 159288366-159288473, 159294991-159295070, 159295625-159295695, 159300621-159300691, 159300780-159300861, 159301131-159301192: + Frame=0 OriID=evm.model.Cha01g015980 OriTrascriptID=evm.model.Cha01g015980 OriGeneID=evm.TU.Cha01g015980 OriSeqID=Cha1	98.9	92.7	106.8	99.6	98	93.8	89.6	100.5	79	0.976542	0.626369	-0.0342467	Nonsignificant	0.90181	0.258863	-0.149105	Nonsignificant	1.08287	0.312874	0.114858	Nonsignificant	--	--
GWHPACFB001602	mRNA=GWHTACFB001602 Gene=GWHGACFB001602 Position=GWHACFB00000001: 159478129-159479404, 159479521-159479540: + Frame=0 OriID=evm.model.Cha01g016000 OriTrascriptID=evm.model.Cha01g016000 OriGeneID=evm.TU.Cha01g016000 OriSeqID=Cha1	7844.6	7302.6	7931.5	7625.7	7875.8	8610.5	8109	7977.1	7895.4	1.04477	0.386922	0.0631894	Nonsignificant	1.03912	0.218512	0.0553599	Nonsignificant	1.00544	0.892441	0.00782942	Nonsignificant	--	--	phosphoserine aminotransferase	2.6.1.52	ko00260 Glycine, serine and threonine metabolism ko00750 Vitamin B6 metabolism ko01100 Metabolic pathways ko01200 Carbon metabolism ko01230 Biosynthesis of amino acids
GWHPACFB001603	mRNA=GWHTACFB001603 Gene=GWHGACFB001603 Position=GWHACFB00000001: 159515447-159515773, 159517557-159519008: + Frame=0 OriID=evm.model.Cha01g016030 OriTrascriptID=evm.model.Cha01g016030 OriGeneID=evm.TU.Cha01g016030 OriSeqID=Cha1	2196.1	1994.6	2022.2	1945.9	2026.4	1874.1	2121	1945.9	2111.1	0.94101	0.187324	-0.0877183	Nonsignificant	0.994383	0.897597	-0.00812696	Nonsignificant	0.946326	0.198695	-0.0795913	Nonsignificant	2	Molecular Function:catalytic activity (GO:0003824),Biological Process:metabolic process (GO:0008152)	--	--	--
GWHPACFB001604	mRNA=GWHTACFB001604 Gene=GWHGACFB001604 Position=GWHACFB00000001: 159519720-159521083, 159523134-159523264, 159531022-159531035: - Frame=0 OriID=evm.model.Cha01g016040 OriTrascriptID=evm.model.Cha01g016040 OriGeneID=evm.TU.Cha01g016040 OriSeqID=Cha1	124.1	100.2	133.8	104.2	111.5	117.4	124.2	127.5	133.4	0.930187	0.479169	-0.104407	Nonsignificant	1.0754	0.43321	0.104871	Nonsignificant	0.86497	0.0206348	-0.209278	Nonsignificant	2	Molecular Function:catalytic activity (GO:0003824),Biological Process:metabolic process (GO:0008152)	--	--	--
GWHPACFB001606	mRNA=GWHTACFB001606 Gene=GWHGACFB001606 Position=GWHACFB00000001: 159816562-159817006, 159817149-159817302, 159818303-159818672: + Frame=0 OriID=evm.model.Cha01g016060 OriTrascriptID=evm.model.Cha01g016060 OriGeneID=evm.TU.Cha01g016060 OriSeqID=Cha1	3986.2	4505.8	3966.8	3935.2	4549.7	4684.2	5192.3	3945.1	4713.7	1.05701	0.460601	0.0799916	Nonsignificant	1.11175	0.314555	0.152835	Nonsignificant	0.950762	0.625193	-0.0728438	Nonsignificant	4	Molecular Function:chitinase activity (GO:0004568),Biological Process:chitin catabolic process (GO:0006032),Molecular Function:chitin binding (GO:0008061),Biological Process:cell wall macromolecule catabolic process (GO:0016998)	basic endochitinase B	3.2.1.14	ko00520 Amino sugar and nucleotide sugar metabolism ko01100 Metabolic pathways ko04016 MAPK signaling pathway - plant
GWHPACFB001607	mRNA=GWHTACFB001607 Gene=GWHGACFB001607 Position=GWHACFB00000001: 159962192-159962360, 159962504-159962657, 159963272-159963674: + Frame=0 OriID=evm.model.Cha01g016070 OriTrascriptID=evm.model.Cha01g016070 OriGeneID=evm.TU.Cha01g016070 OriSeqID=Cha1	2926.7	3557.3	2935.4	2894.3	3333.3	3294.6	4060.8	3074.6	3360.1	1.01091	0.898225	0.0156598	Nonsignificant	1.11424	0.375157	0.156064	Nonsignificant	0.907265	0.374457	-0.140404	Nonsignificant	3	Molecular Function:chitinase activity (GO:0004568),Biological Process:chitin catabolic process (GO:0006032),Biological Process:cell wall macromolecule catabolic process (GO:0016998)	basic endochitinase B	3.2.1.14	ko00520 Amino sugar and nucleotide sugar metabolism ko01100 Metabolic pathways ko04016 MAPK signaling pathway - plant
GWHPACFB001615	mRNA=GWHTACFB001615 Gene=GWHGACFB001615 Position=GWHACFB00000001: 160242822-160243002, 160243941-160244006, 160244521-160244604, 160244880-160244966, 160246204-160246313, 160249382-160249415, 160251178-160251315, 160251487-160251558, 160251936-160252010, 160252931-160253045, 160253125-160253200: - Frame=0 OriID=evm.model.Cha01g016150 OriTrascriptID=evm.model.Cha01g016150 OriGeneID=evm.TU.Cha01g01…	98.4	103.7	95.3	94.6	94.1	88.4	100	86.9	96.2	0.931742	0.0987385	-0.101998	Nonsignificant	0.951917	0.358581	-0.0710929	Nonsignificant	0.978806	0.670939	-0.030905	Nonsignificant	--	--	palmitoyltransferase	2.3.1.225	--
GWHPACFB001621	mRNA=GWHTACFB001621 Gene=GWHGACFB001621 Position=GWHACFB00000001: 160595732-160595811, 160595906-160596004, 160596117-160596227, 160596385-160596458, 160596950-160597020, 160597491-160597544, 160599192-160599266: + Frame=0 OriID=evm.model.Cha01g016210 OriTrascriptID=evm.model.Cha01g016210 OriGeneID=evm.TU.Cha01g016210 OriSeqID=Cha1	543.6	681.1	571	653.9	587.8	596.1	558.2	541.5	584.7	1.02344	0.779582	0.0334334	Nonsignificant	0.938019	0.445256	-0.0923116	Nonsignificant	1.09107	0.103128	0.125745	Nonsignificant	--	--	--	--	--
GWHPACFB001623	mRNA=GWHTACFB001623 Gene=GWHGACFB001623 Position=GWHACFB00000001: 160608535-160608714, 160608841-160608894, 160608994-160609074, 160609861-160609956, 160613989-160614164, 160614416-160614489, 160615003-160615110, 160615186-160615361, 160616348-160616398, 160617650-160617760, 160619512-160619566, 160626483-160626602, 160626754-160626854, 160628214-160628328, 160628517-160628710: - Frame=0 OriID=ev…	1409.4	1448.3	1393	1480.5	1450.9	1355.3	1412.2	1503.9	1400.8	1.00847	0.785252	0.012167	Nonsignificant	1.01557	0.578299	0.0222952	Nonsignificant	0.993004	0.850031	-0.0101282	Nonsignificant	2	Molecular Function:protein kinase activity (GO:0004672),Biological Process:protein phosphorylation (GO:0006468)	--	--	--
GWHPACFB001630	mRNA=GWHTACFB001630 Gene=GWHGACFB001630 Position=GWHACFB00000001: 160987807-160988003, 160988105-160988186, 160989222-160989319, 160989482-160989579, 160990515-160990644, 160990759-160990950, 160993666-160993732: + Frame=0 OriID=evm.model.Cha01g016240 OriTrascriptID=evm.model.Cha01g016240 OriGeneID=evm.TU.Cha01g016240 OriSeqID=Cha1	124.1	113.9	119	123.4	112.1	129.9	110.5	109.6	101.6	1.02353	0.663795	0.0335526	Nonsignificant	0.90112	0.0449295	-0.150208	Nonsignificant	1.13584	0.0696424	0.183761	Nonsignificant	2	Molecular Function:oxidoreductase activity (GO:0016491),Biological Process:oxidation-reduction process (GO:0055114)	prolyl 4-hydroxylase	1.14.11.2	ko00330 Arginine and proline metabolism ko01100 Metabolic pathways
GWHPACFB001636	mRNA=GWHTACFB001636 Gene=GWHGACFB001636 Position=GWHACFB00000001: 161369644-161370222, 161370349-161370925, 161370994-161371138, 161371249-161371339, 161378240-161378311, 161379496-161379762: + Frame=0 OriID=evm.model.Cha01g016550 OriTrascriptID=evm.model.Cha01g016550 OriGeneID=evm.TU.Cha01g016550 OriSeqID=Cha1	199.7	200.7	197.6	210.4	231.4	217	223.6	217.7	218.6	1.10167	0.0792008	0.139695	Nonsignificant	1.10351	0.000548	0.142102	Nonsignificant	0.998333	0.957498	-0.00240686	Nonsignificant	--	--	la-related protein 1	--	--
GWHPACFB001640	mRNA=GWHTACFB001640 Gene=GWHGACFB001640 Position=GWHACFB00000001: 161607417-161607590, 161609999-161610292: - Frame=0 OriID=evm.model.Cha01g016510 OriTrascriptID=evm.model.Cha01g016510 OriGeneID=evm.TU.Cha01g016510 OriSeqID=Cha1	1119.7	897.2	1153.2	1156.3	1258	1161.7	1191.7	1265.1	1058.7	1.12804	0.194314	0.173818	Nonsignificant	1.10896	0.315883	0.149202	Nonsignificant	1.01721	0.784157	0.0246168	Nonsignificant	1	Biological Process:ubiquitin-dependent protein catabolic process (GO:0006511)	S-phase kinase-associated protein 1	--	ko04120 Ubiquitin mediated proteolysis ko04141 Protein processing in endoplasmic reticulum
GWHPACFB001644	mRNA=GWHTACFB001644 Gene=GWHGACFB001644 Position=GWHACFB00000001: 161754389-161754481, 161754562-161754658, 161754828-161754951, 161757585-161757770, 161758355-161758442, 161758689-161758745, 161758855-161758944, 161759053-161759175, 161759821-161759895, 161759973-161760032, 161761006-161761122, 161761534-161761773, 161761849-161761914, 161762125-161762214, 161762943-161763032, 161763889-16176397…	642	615.6	619.3	665.6	652.5	628.8	622.3	700.3	610.5	1.0373	0.160593	0.052827	Nonsignificant	1.02994	0.558099	0.0425645	Nonsignificant	1.00714	0.886166	0.0102625	Nonsignificant	3	Molecular Function:protein transporter activity (GO:0008565),Biological Process:protein transport (GO:0015031),Cellular Component:retromer complex (GO:0030904)	vacuolar protein sorting-associated protein 35	--	ko04144 Endocytosis
GWHPACFB001646	mRNA=GWHTACFB001646 Gene=GWHGACFB001646 Position=GWHACFB00000001: 161826421-161826549, 161826641-161826784, 161826874-161826936, 161828132-161828255, 161828791-161829017, 161829124-161829291, 161829390-161829540, 161830934-161831277: - Frame=0 OriID=evm.model.Cha01g016450 OriTrascriptID=evm.model.Cha01g016450 OriGeneID=evm.TU.Cha01g016450 OriSeqID=Cha1	2409.6	2371.9	2650.4	2488	2520.8	2671.7	2521.8	2556.3	2432.3	1.03345	0.470053	0.0474691	Nonsignificant	1.01056	0.796071	0.0151587	Nonsignificant	1.02265	0.448583	0.0323105	Nonsignificant	--	--	3-dehydroquinate synthase	4.2.3.4	ko00400 Phenylalanine, tyrosine and tryptophan biosynthesis ko01100 Metabolic pathways ko01110 Biosynthesis of secondary metabolites ko01230 Biosynthesis of amino acids
GWHPACFB001649	mRNA=GWHTACFB001649 Gene=GWHGACFB001649 Position=GWHACFB00000001: 161959204-161959626, 161959778-161960219, 161964609-161964735, 161966253-161966377, 161966765-161966814, 161967286-161967351, 161967454-161967502, 161967891-161967973, 161968059-161968138, 161968259-161968361, 161968940-161969128: + Frame=0 OriID=evm.model.Cha01g016420 OriTrascriptID=evm.model.Cha01g016420 OriGeneID=evm.TU.Cha01g01…	447.4	362.7	366	390.5	390.4	407	419	385.8	402.6	1.01003	0.895972	0.0144027	Nonsignificant	1.02661	0.739855	0.037893	Nonsignificant	0.98385	0.588262	-0.0234903	Nonsignificant	4	Molecular Function:peroxidase activity (GO:0004601),Biological Process:response to oxidative stress (GO:0006979),Molecular Function:heme binding (GO:0020037),Biological Process:oxidation-reduction process (GO:0055114)	L-ascorbate peroxidase	1.11.1.11	ko00053 Ascorbate and aldarate metabolism ko00480 Glutathione metabolism
GWHPACFB001651	mRNA=GWHTACFB001651 Gene=GWHGACFB001651 Position=GWHACFB00000001: 161979739-161979900, 161981643-161981930, 161982210-161982342, 161985257-161985429: - Frame=0 OriID=evm.model.Cha01g016400 OriTrascriptID=evm.model.Cha01g016400 OriGeneID=evm.TU.Cha01g016400 OriSeqID=Cha1	153.8	174.1	176.3	197	210.2	187.6	185	205.5	177.4	1.17969	0.0358468	0.238409	Nonsignificant	1.12634	0.126591	0.171641	Nonsignificant	1.04737	0.447151	0.0667677	Nonsignificant	5	Molecular Function:endopeptidase activity (GO:0004175),Molecular Function:threonine-type endopeptidase activity (GO:0004298),Cellular Component:proteasome core complex (GO:0005839),Biological Process:ubiquitin-dependent protein catabolic process (GO:0006511),Biological Process:proteolysis involved in cellular protein catabolic process (GO:0051603)	20S proteasome subunit alpha 4	3.4.25.1	ko03050 Proteasome
GWHPACFB001656	mRNA=GWHTACFB001656 Gene=GWHGACFB001656 Position=GWHACFB00000001: 162124857-162125045, 162126092-162126160, 162127014-162127061, 162127132-162127227, 162127301-162127411, 162129580-162129664, 162129770-162129882, 162130506-162130571, 162131356-162131475, 162131658-162131705, 162137648-162137719, 162137895-162137954, 162138024-162138089, 162139183-162139319, 162139563-162139782, 162142461-16214251…	6820.7	7379.5	5839.8	7294	7262.2	7324	7238.4	6269.5	7521.8	1.09183	0.305954	0.126743	Nonsignificant	1.04939	0.604954	0.0695458	Nonsignificant	1.04044	0.532677	0.0571977	Nonsignificant	5	Molecular Function:alpha-mannosidase activity (GO:0004559),Biological Process:carbohydrate metabolic process (GO:0005975),Biological Process:mannose metabolic process (GO:0006013),Molecular Function:zinc ion binding (GO:0008270),Molecular Function:mannosidase activity (GO:0015923)	alpha-mannosidase	3.2.1.24	ko00511 Other glycan degradation
GWHPACFB001657	mRNA=GWHTACFB001657 Gene=GWHGACFB001657 Position=GWHACFB00000001: 162178672-162178716, 162179803-162179871, 162180213-162180316, 162181211-162181334, 162187482-162187794, 162187893-162188102, 162188187-162188301, 162189207-162189312, 162189429-162189536: - Frame=0 OriID=evm.model.Cha01g016340 OriTrascriptID=evm.model.Cha01g016340 OriGeneID=evm.TU.Cha01g016340 OriSeqID=Cha1	465.8	501.3	552.3	490.7	479.1	434.6	443.1	454.7	428.7	0.924312	0.275494	-0.113548	Nonsignificant	0.873042	0.0701689	-0.195877	Nonsignificant	1.05873	0.236831	0.0823292	Nonsignificant	--	--	26S proteasome regulatory subunit N10	--	ko03050 Proteasome
GWHPACFB001658	mRNA=GWHTACFB001658 Gene=GWHGACFB001658 Position=GWHACFB00000001: 162240151-162240177, 162246735-162246824, 162277722-162277775, 162277921-162277991, 162278122-162278201, 162280377-162280457, 162280543-162280559: - Frame=0 OriID=evm.model.Cha01g016330 OriTrascriptID=evm.model.Cha01g016330 OriGeneID=evm.TU.Cha01g016330 OriSeqID=Cha1	475.2	478.6	520.3	464.2	459.3	454.6	508.7	455.6	425.2	0.934876	0.0960606	-0.0971538	Nonsignificant	0.942609	0.376675	-0.0852686	Nonsignificant	0.991796	0.89091	-0.0118853	Nonsignificant	--	--	--	--	--
GWHPACFB001662	mRNA=GWHTACFB001662 Gene=GWHGACFB001662 Position=GWHACFB00000001: 162553638-162553705, 162553809-162554043, 162554142-162554204, 162554576-162554653, 162554791-162554904, 162555231-162555308, 162555462-162555595, 162556575-162556815, 162557110-162557214: - Frame=0 OriID=evm.model.Cha01g016710 OriTrascriptID=evm.model.Cha01g016710 OriGeneID=evm.TU.Cha01g016710 OriSeqID=Cha1	669	838	677.3	899.7	756.4	757	737.6	774	767.7	1.10475	0.353841	0.143717	Nonsignificant	1.04349	0.602817	0.0614198	Nonsignificant	1.0587	0.413961	0.0822969	Nonsignificant	2	Molecular Function:oxidoreductase activity (GO:0016491),Biological Process:oxidation-reduction process (GO:0055114)	ferredoxin--NADP+ reductase	1.18.1.2	ko00195 Photosynthesis ko01100 Metabolic pathways
GWHPACFB001666	mRNA=GWHTACFB001666 Gene=GWHGACFB001666 Position=GWHACFB00000001: 162919447-162919614, 162920220-162920393, 162920626-162920688, 162920799-162920906, 162921016-162921131, 162921366-162921492, 162921784-162921953, 162922155-162922233, 162922364-162922475, 162922581-162922622, 162922790-162922920, 162924177-162924557: - Frame=0 OriID=evm.model.Cha01g016670 OriTrascriptID=evm.model.Cha01g016670 OriG…	466.5	531.8	518.8	512.5	514.7	455	484.1	525	481.1	0.976996	0.698432	-0.0335761	Nonsignificant	0.982269	0.732592	-0.0258102	Nonsignificant	0.994632	0.91734	-0.00776584	Nonsignificant	4	Molecular Function:protein kinase activity (GO:0004672),Molecular Function:calcium ion binding (GO:0005509),Molecular Function:ATP binding (GO:0005524),Biological Process:protein phosphorylation (GO:0006468)	calcium-dependent protein kinase	2.7.11.1	ko04626 Plant-pathogen interaction
GWHPACFB001682	mRNA=GWHTACFB001682 Gene=GWHGACFB001682 Position=GWHACFB00000001: 163877851-163877886, 163881998-163882072, 163882212-163882313, 163884394-163884552, 163892095-163893210: + Frame=0 OriID=evm.model.Cha01g016820 OriTrascriptID=evm.model.Cha01g016820 OriGeneID=evm.TU.Cha01g016820 OriSeqID=Cha1	1309.3	1322.8	1477.9	1281.4	1327.5	1377.2	1394.3	1389.5	1239.8	0.969854	0.533938	-0.0441605	Nonsignificant	0.978978	0.717505	-0.0306515	Nonsignificant	0.99068	0.839287	-0.013509	Nonsignificant	5	Molecular Function:nucleotide binding (GO:0000166),Molecular Function:glutamine-tRNA ligase activity (GO:0004819),Molecular Function:ATP binding (GO:0005524),Cellular Component:cytoplasm (GO:0005737),Biological Process:glutaminyl-tRNA aminoacylation (GO:0006425)	GDPmannose 4,6-dehydratase	4.2.1.47	ko00051 Fructose and mannose metabolism ko00520 Amino sugar and nucleotide sugar metabolism ko01100 Metabolic pathways
GWHPACFB001684	mRNA=GWHTACFB001684 Gene=GWHGACFB001684 Position=GWHACFB00000001: 163959835-163960120, 163960380-163961383, 163961456-163961545, 163961630-163962094, 163962449-163962563, 163962645-163962812, 163963540-163963787, 163964375-163964428: + Frame=0 OriID=evm.model.Cha01g016840 OriTrascriptID=evm.model.Cha01g016840 OriGeneID=evm.TU.Cha01g016840 OriSeqID=Cha1	1662.8	1446.8	1625.3	1461.1	1503.9	1486.5	1717.3	1637.5	1597.3	0.940147	0.235867	-0.0890424	Nonsignificant	1.04587	0.391274	0.0647065	Nonsignificant	0.898912	0.0111354	-0.153749	Nonsignificant	1	Molecular Function:nucleic acid binding (GO:0003676)	--	--	--
GWHPACFB001686	mRNA=GWHTACFB001686 Gene=GWHGACFB001686 Position=GWHACFB00000001: 164054037-164054210, 164054599-164055048: + Frame=0 OriID=evm.model.Cha01g016860 OriTrascriptID=evm.model.Cha01g016860 OriGeneID=evm.TU.Cha01g016860 OriSeqID=Cha1	3237.2	3296.5	3767.3	3040.3	2944.6	2969.6	3511.8	3065.8	3722.1	0.869285	0.0576842	-0.2021	Nonsignificant	0.999874	0.998731	-0.000182082	Nonsignificant	0.869394	0.143592	-0.201918	Nonsignificant	4	Cellular Component:nucleosome (GO:0000786),Molecular Function:DNA binding (GO:0003677),Cellular Component:nucleus (GO:0005634),Biological Process:nucleosome assembly (GO:0006334)	histone H1/5	--	--
GWHPACFB001692	mRNA=GWHTACFB001692 Gene=GWHGACFB001692 Position=GWHACFB00000001: 164602621-164602794, 164604274-164604399, 164606709-164606864, 164608374-164608556, 164608773-164608889, 164611385-164611438, 164611519-164611590, 164612626-164612831, 164613021-164613115, 164613785-164613859, 164614037-164614120, 164614233-164614334, 164614433-164614440: + Frame=0 OriID=evm.model.Cha01g016980 OriTrascriptID=evm.mo…	16288.7	18751.5	14524.5	17627.4	16820.2	16920.2	16019.6	14854.3	17620.1	1.03638	0.656213	0.0515513	Nonsignificant	0.978398	0.819471	-0.0315067	Nonsignificant	1.05926	0.318267	0.083058	Nonsignificant	2	Biological Process:proteolysis (GO:0006508),Molecular Function:serine-type peptidase activity (GO:0008236)	--	--	--
GWHPACFB001695	mRNA=GWHTACFB001695 Gene=GWHGACFB001695 Position=GWHACFB00000001: 164658840-164659063, 164659810-164659891, 164660710-164661204, 164665855-164666023, 164666135-164666287, 164666713-164666810, 164667046-164667137, 164668401-164668471, 164668567-164668702, 164669701-164669760, 164669842-164669924, 164670015-164670091, 164670223-164670293, 164670728-164670785, 164670891-164671013: + Frame=0 OriID=ev…	206.5	218.8	211.9	230.7	222.1	220.6	210.6	224.3	206.8	1.05681	0.06399	0.0797175	Nonsignificant	1.00706	0.826105	0.0101527	Nonsignificant	1.0494	0.162271	0.0695647	Nonsignificant	--	--	--	--	--
GWHPACFB001697	mRNA=GWHTACFB001697 Gene=GWHGACFB001697 Position=GWHACFB00000001: 164723897-164724520, 164729533-164730456: - Frame=0 OriID=evm.model.Cha01g016930 OriTrascriptID=evm.model.Cha01g016930 OriGeneID=evm.TU.Cha01g016930 OriSeqID=Cha1	661.5	633.7	604.2	613.5	583.2	588.2	603.5	611	608.1	0.939718	0.115194	-0.0897005	Nonsignificant	0.959566	0.260679	-0.0595458	Nonsignificant	0.979315	0.261886	-0.0301547	Nonsignificant	3	Molecular Function:iron ion binding (GO:0005506),Molecular Function:heme binding (GO:0020037),Biological Process:oxidation-reduction process (GO:0055114)	ferulate-5-hydroxylase	1.14.-.-	ko00940 Phenylpropanoid biosynthesis ko01100 Metabolic pathways ko01110 Biosynthesis of secondary metabolites
GWHPACFB001705	mRNA=GWHTACFB001705 Gene=GWHGACFB001705 Position=GWHACFB00000001: 165511873-165512349, 165512858-165513157, 165513520-165513585, 165515143-165515268, 165515860-165516063, 165516158-165516211, 165518763-165518858, 165520605-165520700, 165521387-165521467, 165522314-165522433, 165522590-165522841, 165530028-165530186, 165530400-165530462: - Frame=0 OriID=evm.model.Cha01g017050 OriTrascriptID=evm.mo…	553.7	511.8	559.7	555.7	576.5	551.6	554	634.7	533	1.03606	0.312686	0.0511035	Nonsignificant	1.05938	0.403507	0.0832165	Nonsignificant	0.977987	0.712659	-0.032113	Nonsignificant	--	--	--	--	--
GWHPACFB001711	mRNA=GWHTACFB001711 Gene=GWHGACFB001711 Position=GWHACFB00000001: 165896980-165897085, 165905634-165906007, 165906808-165906909, 165909124-165909171, 165909552-165909622, 165911087-165911205, 165922957-165923052, 165923209-165923318, 165924122-165924202, 165925100-165925200, 165925714-165925822, 165930464-165930569, 165930849-165930970: + Frame=0 OriID=evm.model.Cha01g017150 OriTrascriptID=evm.mo…	1635.8	1730.8	1588	1717.9	1672.5	1769.7	1697.9	1834.1	1726.8	1.04148	0.246424	0.0586304	Nonsignificant	1.0614	0.160657	0.085965	Nonsignificant	0.981231	0.546867	-0.0273346	Nonsignificant	4	Molecular Function:catalytic activity (GO:0003824),Molecular Function:oxidoreductase activity (GO:0016491),Molecular Function:flavin adenine dinucleotide binding (GO:0050660),Biological Process:oxidation-reduction process (GO:0055114)	D-2-hydroxyglutarate dehydrogenase	1.1.99.39	--
GWHPACFB001714	mRNA=GWHTACFB001714 Gene=GWHGACFB001714 Position=GWHACFB00000001: 165975092-165975667, 165979348-165979416: - Frame=0 OriID=evm.model.Cha01g017120 OriTrascriptID=evm.model.Cha01g017120 OriGeneID=evm.TU.Cha01g017120 OriSeqID=Cha1	152.5	126.3	137.4	143.4	157	144.3	137.7	143	149.6	1.06848	0.339678	0.0955554	Nonsignificant	1.03388	0.603004	0.0480659	Nonsignificant	1.03347	0.438123	0.0474896	Nonsignificant	4	Molecular Function:structural constituent of ribosome (GO:0003735),Cellular Component:intracellular (GO:0005622),Cellular Component:ribosome (GO:0005840),Biological Process:translation (GO:0006412)	large subunit ribosomal protein L7/L12	--	ko03010 Ribosome
GWHPACFB001715	mRNA=GWHTACFB001715 Gene=GWHGACFB001715 Position=GWHACFB00000001: 165983512-165983924, 165984436-165984601, 165984704-165984895, 165985993-165986220: - Frame=0 OriID=evm.model.Cha01g017110 OriTrascriptID=evm.model.Cha01g017110 OriGeneID=evm.TU.Cha01g017110 OriSeqID=Cha1	2279.6	2080.9	1577.6	2141.3	2052.7	1895.7	2310.7	1888	2071.3	1.02553	0.830281	0.0363698	Nonsignificant	1.05589	0.671429	0.0784641	Nonsignificant	0.971244	0.69367	-0.0420943	Nonsignificant	4	Molecular Function:peroxidase activity (GO:0004601),Biological Process:response to oxidative stress (GO:0006979),Molecular Function:heme binding (GO:0020037),Biological Process:oxidation-reduction process (GO:0055114)	peroxidase	1.11.1.7	ko00940 Phenylpropanoid biosynthesis ko01100 Metabolic pathways ko01110 Biosynthesis of secondary metabolites
GWHPACFB001730	mRNA=GWHTACFB001730 Gene=GWHGACFB001730 Position=GWHACFB00000001: 166739739-166739890, 166740599-166740852, 166740952-166741130, 166742039-166742286, 166746586-166746802, 166746934-166747149, 166747479-166747685, 166748414-166749106: - Frame=0 OriID=evm.model.Cha01g017450 OriTrascriptID=evm.model.Cha01g017450 OriGeneID=evm.TU.Cha01g017450 OriSeqID=Cha1	3516.2	3024.9	3301.7	3229.2	3092.5	3198.8	3280.3	3064.9	3359.3	0.967255	0.508421	-0.0480314	Nonsignificant	0.985949	0.796444	-0.0204149	Nonsignificant	0.98104	0.562472	-0.0276165	Nonsignificant	--	--	--	--	--
GWHPACFB001738	mRNA=GWHTACFB001738 Gene=GWHGACFB001738 Position=GWHACFB00000001: 166985783-166986061, 166988207-166988358, 166988457-166988582, 166991607-166991750, 166993200-166993354, 166996359-166996440, 166996545-166996665, 166997225-166997290, 166997396-166997503, 166998079-166998144, 166998668-166998696, 166998991-166999132, 167000454-167000648: - Frame=0 OriID=evm.model.Cha01g017370 OriTrascriptID=evm.mo…	2521.6	2576.3	2714.7	2559.9	2613.3	2494.1	2597.8	2596.9	2451	0.981402	0.509812	-0.0270841	Nonsignificant	0.978637	0.501435	-0.0311542	Nonsignificant	1.00283	0.909872	0.00407004	Nonsignificant	4	Molecular Function:magnesium ion binding (GO:0000287),Molecular Function:inorganic diphosphatase activity (GO:0004427),Cellular Component:cytoplasm (GO:0005737),Biological Process:phosphate-containing compound metabolic process (GO:0006796)
GWHPACFB001739	mRNA=GWHTACFB001739 Gene=GWHGACFB001739 Position=GWHACFB00000001: 167052246-167052589, 167055924-167056104, 167056237-167056290: + Frame=0 OriID=evm.model.Cha01g017360 OriTrascriptID=evm.model.Cha01g017360 OriGeneID=evm.TU.Cha01g017360 OriSeqID=Cha1	329.3	362.5	371.5	347	370.7	372.7	332.6	346.6	320	1.02549	0.585657	0.0363088	Nonsignificant	0.939716	0.226314	-0.0897033	Nonsignificant	1.09127	0.0543139	0.126012	Nonsignificant	1	Cellular Component:integral component of membrane (GO:0016021)	--	--	--
GWHPACFB001743	mRNA=GWHTACFB001743 Gene=GWHGACFB001743 Position=GWHACFB00000001: 167424503-167424568, 167424743-167424824, 167424923-167425030, 167425743-167425840, 167426130-167426228, 167426467-167426604, 167431179-167431230, 167431564-167431674, 167432740-167432853, 167432963-167433039: - Frame=0 OriID=evm.model.Cha01g017320 OriTrascriptID=evm.model.Cha01g017320 OriGeneID=evm.TU.Cha01g017320 OriSeqID=Cha1	590.6	600.6	603.3	661.4	614.9	612.8	539.5	591.6	619.2	1.05272	0.125587	0.0741172	Nonsignificant	0.975369	0.567594	-0.0359797	Nonsignificant	1.0793	0.176716	0.110097	Nonsignificant	2	Biological Process:carbohydrate metabolic process (GO:0005975),Molecular Function:isomerase activity (GO:0016853)	glucose-6-phosphate 1-epimerase	5.1.3.15	ko00010 Glycolysis / Gluconeogenesis ko01100 Metabolic pathways ko01110 Biosynthesis of secondary metabolites
GWHPACFB001746	mRNA=GWHTACFB001746 Gene=GWHGACFB001746 Position=GWHACFB00000001: 167601477-167601731, 167601836-167601931, 167603056-167603166, 167603420-167603729, 167604337-167604427, 167606707-167607046, 167607155-167607303, 167607539-167608052: + Frame=0 OriID=evm.model.Cha01g017290 OriTrascriptID=evm.model.Cha01g017290 OriGeneID=evm.TU.Cha01g017290 OriSeqID=Cha1	975.7	895.8	934.2	960	996.4	979.1	973	1000.1	984	1.04626	0.163094	0.0652455	Nonsignificant	1.05396	0.107189	0.0758223	Nonsignificant	0.992696	0.61264	-0.0105768	Nonsignificant	1	Molecular Function:ATP binding (GO:0005524)	ATPase family AAA domain-containing protein 3A/B	--	--
GWHPACFB001748	mRNA=GWHTACFB001748 Gene=GWHGACFB001748 Position=GWHACFB00000001: 167944784-167944975, 167945088-167945150, 167945263-167945352, 167945475-167945534, 167945611-167945676, 167945771-167945836, 167945957-167946032, 167947776-167947840, 167947932-167948024, 167948204-167948284, 167948396-167948480, 167954680-167954726, 167954808-167954870, 167954974-167955033, 167955191-167955256, 167955378-16795543…	462.9	429.5	445.5	443.2	477.5	492.4	472.2	430	458.5	1.05621	0.224648	0.0788933	Nonsignificant	1.01704	0.654288	0.0243787	Nonsignificant	1.03851	0.413281	0.0545145	Nonsignificant	3	Cellular Component:integral component of membrane (GO:0016021),Molecular Function:transmembrane transporter activity (GO:0022857),Biological Process:transmembrane transport (GO:0055085)	MFS transporter, SP family, solute carrier family 2 (facilitated glucose transporter), member 8	--	--
GWHPACFB001749	mRNA=GWHTACFB001749 Gene=GWHGACFB001749 Position=GWHACFB00000001: 167956874-167957009, 167957199-167957266, 167957355-167957444, 167960816-167961466: - Frame=0 OriID=evm.model.Cha01g017260 OriTrascriptID=evm.model.Cha01g017260 OriGeneID=evm.TU.Cha01g017260 OriSeqID=Cha1	1072.3	978.5	1000.3	1013.9	1014.3	1170.9	1081.5	1152.6	1070	1.04851	0.453332	0.0683366	Nonsignificant	1.08292	0.0927296	0.114928	Nonsignificant	0.968221	0.580642	-0.0465913	Nonsignificant	--	--	--	--	--
GWHPACFB001753	mRNA=GWHTACFB001753 Gene=GWHGACFB001753 Position=GWHACFB00000001: 168109406-168109606, 168110189-168110287, 168110420-168110872, 168111545-168111787, 168111991-168112212, 168113001-168113330, 168113863-168114298, 168116372-168116484, 168119238-168119381, 168119483-168119614, 168129072-168129283, 168129845-168130277: - Frame=0 OriID=evm.model.Cha01g017220 OriTrascriptID=evm.model.Cha01g017220 OriG…	1333.1	1235.5	1256.9	1310.1	1315.4	1272.7	1279.3	1279	1324.2	1.019	0.497612	0.0271598	Nonsignificant	1.0149	0.597835	0.0213376	Nonsignificant	1.00404	0.807912	0.00582219	Nonsignificant	2	Biological Process:intracellular protein transport (GO:0006886),Biological Process:vesicle-mediated transport (GO:0016192)	Vam6/Vps39-like protein vacuolar protein sorting-associated protein 39	--
GWHPACFB001754	mRNA=GWHTACFB001754 Gene=GWHGACFB001754 Position=GWHACFB00000001: 168138941-168139011, 168140943-168141038, 168141926-168142025, 168142767-168142812, 168145981-168146081: + Frame=0 OriID=evm.model.Cha01g017210 OriTrascriptID=evm.model.Cha01g017210 OriGeneID=evm.TU.Cha01g017210 OriSeqID=Cha1	134.1	133.5	134.5	120.5	125.9	116.3	125.3	127	124.5	0.902014	0.0406519	-0.148778	Nonsignificant	0.93708	0.000441197	-0.0937554	Nonsignificant	0.96258	0.177387	-0.0550222	Nonsignificant	--	--	--	--	--
GWHPACFB001757	mRNA=GWHTACFB001757 Gene=GWHGACFB001757 Position=GWHACFB00000001: 168213590-168213692, 168214895-168214932, 168215007-168215127, 168215212-168215281, 168215511-168215681, 168215765-168215939, 168216575-168216762, 168217089-168217232, 168217795-168217858, 168217938-168218030, 168221204-168221285, 168221952-168222096, 168222186-168222332, 168222630-168222717, 168223921-168224060, 168230386-16823049…	1592.3	1491.1	1467.5	1548.4	1560.9	1618.7	1599.5	1549.4	1578.1	1.03892	0.250606	0.0550782	Nonsignificant	1.0387	0.224901	0.054773	Nonsignificant	1.00021	0.99041	0.000305171	Nonsignificant	2	Molecular Function:oxidoreductase activity (GO:0016491),Biological Process:oxidation-reduction process (GO:0055114)	succinate dehydrogenase (ubiquinone) flavoprotein subunit	1.3.5.1	ko00020 Citrate cycle (TCA cycle) ko00190 Oxidative phosphorylation ko01100 Metabolic pathways ko01110 Biosynthesis of secondary metabolites ko01200 Carbon metabolism
GWHPACFB001758	mRNA=GWHTACFB001758 Gene=GWHGACFB001758 Position=GWHACFB00000001: 168231392-168231706, 168233300-168234724: - Frame=0 OriID=evm.model.Cha01g017580 OriTrascriptID=evm.model.Cha01g017580 OriGeneID=evm.TU.Cha01g017580 OriSeqID=Cha1	8050.5	7414.3	8308.3	7397.8	7587.7	7511.2	7988.8	7398.8	7776.4	0.946309	0.191945	-0.0796167	Nonsignificant	0.974379	0.556441	-0.0374456	Nonsignificant	0.971192	0.286763	-0.042171	Nonsignificant	3	Molecular Function:magnesium ion binding (GO:0000287),Molecular Function:catalytic activity (GO:0003824),Molecular Function:thiamine pyrophosphate binding (GO:0030976)	2-hydroxyacyl-CoA lyase 1	4.1.-.-	ko04146 Peroxisome
GWHPACFB001762	mRNA=GWHTACFB001762 Gene=GWHGACFB001762 Position=GWHACFB00000001: 168371208-168371422, 168372068-168372193, 168378002-168378202, 168378748-168378844, 168380054-168380157, 168380425-168380476, 168380805-168381032: + Frame=0 OriID=evm.model.Cha01g017620 OriTrascriptID=evm.model.Cha01g017620 OriGeneID=evm.TU.Cha01g017620 OriSeqID=Cha1	1626.4	1601.5	1515.3	1619.6	1505.5	1420.6	1452.9	1587.7	1506.4	0.958361	0.379895	-0.0613582	Nonsignificant	0.958636	0.27423	-0.0609457	Nonsignificant	0.999714	0.995338	-0.00041253	Nonsignificant	--	--
GWHPACFB001764	mRNA=GWHTACFB001764 Gene=GWHGACFB001764 Position=GWHACFB00000001: 168398584-168398624, 168398759-168398816, 168400862-168400912, 168401023-168401070, 168401170-168401232, 168401340-168401462, 168406744-168406824, 168407849-168407938, 168408055-168408135, 168408515-168408665, 168408795-168408862, 168409078-168409149, 168409686-168409940: - Frame=0 OriID=evm.model.Cha01g017640 OriTrascriptID=evm.mo…	564.8	602.9	554.3	573.2	564	544.3	531.4	542.8	541.4	0.976481	0.472757	-0.0343364	Nonsignificant	0.938211	0.0798865	-0.0920151	Nonsignificant	1.04079	0.0764056	0.0576787	Nonsignificant	1	Molecular Function:zinc ion binding (GO:0008270)	--	--	--
GWHPACFB001776	mRNA=GWHTACFB001776 Gene=GWHGACFB001776 Position=GWHACFB00000001: 168684698-168684809, 168685016-168685173, 168685614-168685829, 168686171-168686398, 168686475-168686554, 168686678-168686848, 168687335-168687440, 168687523-168687705, 168688592-168688662, 168688853-168689111, 168713448-168713613, 168713850-168713899, 168720229-168720309, 168722693-168722800, 168723215-168723280, 168723593-16872364…	405.6	394.8	462.8	384.8	421.6	409.7	419.9	479.4	424.7	0.962714	0.544244	-0.0548212	Nonsignificant	1.04813	0.51557	0.06782	Nonsignificant	0.918505	0.176621	-0.122641	Nonsignificant	1	Molecular Function:protein binding (GO:0005515)	--	--	--
GWHPACFB001782	mRNA=GWHTACFB001782 Gene=GWHGACFB001782 Position=GWHACFB00000001: 169220859-169220916, 169221606-169222080, 169229741-169229951, 169231686-169231948, 169236874-169236946: - Frame=0 OriID=evm.model.Cha01g017820 OriTrascriptID=evm.model.Cha01g017820 OriGeneID=evm.TU.Cha01g017820 OriSeqID=Cha1	948.4	901	980.6	912.4	952.7	872.7	951	1081.4	908	0.96742	0.4002	-0.047785	Nonsignificant	1.03901	0.553887	0.0552104	Nonsignificant	0.931098	0.301822	-0.102995	Nonsignificant	--	--	--	--	--
GWHPACFB001784	mRNA=GWHTACFB001784 Gene=GWHGACFB001784 Position=GWHACFB00000001: 169403207-169403663, 169403784-169403791: + Frame=0 OriID=evm.model.Cha01g017840 OriTrascriptID=evm.model.Cha01g017840 OriGeneID=evm.TU.Cha01g017840 OriSeqID=Cha1	319.8	264	282.9	252.7	271.8	251.5	267.3	277.8	255.3	0.89535	0.161981	-0.159476	Nonsignificant	0.923503	0.278212	-0.114812	Nonsignificant	0.969515	0.428724	-0.0446645	Nonsignificant	1	Molecular Function:calcium ion binding (GO:0005509)	calcium-binding protein CML	--	ko04626 Plant-pathogen interaction
GWHPACFB001796	mRNA=GWHTACFB001796 Gene=GWHGACFB001796 Position=GWHACFB00000001: 170588267-170588359, 170588449-170588499, 170588584-170588670, 170589078-170589199, 170589343-170589419, 170589796-170589920, 170590049-170590141, 170590627-170590719, 170590850-170591047, 170591194-170591298, 170591829-170591894, 170592053-170592130, 170592408-170592519, 170592606-170592716, 170592901-170592988, 170595192-17059530…	2732.2	2593.4	2664.3	2593	2700.1	2668.3	2762.1	2764.7	2634.5	0.996433	0.861639	-0.0051553	Nonsignificant	1.02145	0.38593	0.0306215	Nonsignificant	0.975506	0.280416	-0.0357768	Nonsignificant	3	Molecular Function:metalloendopeptidase activity (GO:0004222),Biological Process:proteolysis (GO:0006508),Molecular Function:transferase activity (GO:0016740)	oligopeptidase A	3.4.24.70	--
GWHPACFB001799	mRNA=GWHTACFB001799 Gene=GWHGACFB001799 Position=GWHACFB00000001: 170661724-170661881, 170663857-170663974, 170664075-170664317, 170664805-170665260, 170666196-170666734, 170667241-170667439, 170667825-170667977, 170668056-170668371, 170669255-170669309, 170669470-170669551: + Frame=0 OriID=evm.model.Cha01g018090 OriTrascriptID=evm.model.Cha01g018090 OriGeneID=evm.TU.Cha01g018090 OriSeqID=Cha1	116.4	104.2	118.1	111.5	116.5	121.8	128.1	115.3	128.5	1.03277	0.522977	0.0465223	Nonsignificant	1.09802	0.146865	0.134907	Nonsignificant	0.940575	0.233728	-0.0883845	Nonsignificant	--	--	--	--	--
GWHPACFB001801	mRNA=GWHTACFB001801 Gene=GWHGACFB001801 Position=GWHACFB00000001: 170754966-170755558, 170760990-170761409, 170761818-170762165, 170762278-170762375, 170762487-170762653, 170763526-170763849: - Frame=0 OriID=evm.model.Cha01g018070 OriTrascriptID=evm.model.Cha01g018070 OriGeneID=evm.TU.Cha01g018070 OriSeqID=Cha1	721.8	705.7	674.7	695.9	732.1	679.8	659.4	713.8	678.7	1.00266	0.932615	0.00383805	Nonsignificant	0.976073	0.471022	-0.0349395	Nonsignificant	1.02724	0.448459	0.0387776	Nonsignificant	1	Biological Process:carbohydrate metabolic process (GO:0005975)	xylan 1,4-beta-xylosidase	3.2.1.37	ko00520 Amino sugar and nucleotide sugar metabolism ko01100 Metabolic pathways
GWHPACFB001809	mRNA=GWHTACFB001809 Gene=GWHGACFB001809 Position=GWHACFB00000001: 171241749-171242944, 171246138-171246189: - Frame=0 OriID=evm.model.Cha01g017990 OriTrascriptID=evm.model.Cha01g017990 OriGeneID=evm.TU.Cha01g017990 OriSeqID=Cha1	127.7	125.9	127.9	116.4	119.9	119.7	123.1	123.4	122.6	0.933159	0.00283431	-0.0998058	Nonsignificant	0.967497	0.00365039	-0.0476713	Nonsignificant	0.964508	0.0196197	-0.0521345	Nonsignificant	--	--	--	--	--
GWHPACFB001811	mRNA=GWHTACFB001811 Gene=GWHGACFB001811 Position=GWHACFB00000001: 171339245-171339519, 171342540-171342718, 171342901-171343054, 171344821-171344905, 171346585-171346685, 171346965-171347263, 171347455-171347628, 171347711-171347776, 171348033-171348211, 171348303-171348472, 171348801-171348969, 171349083-171349226: + Frame=0 OriID=evm.model.Cha01g017970 OriTrascriptID=evm.model.Cha01g017970 OriG…	897.5	852.4	929.3	836.7	873.6	925.6	929.8	891.8	843.6	0.983838	0.693848	-0.0235066	Nonsignificant	0.994775	0.89583	-0.00755848	Nonsignificant	0.989006	0.798912	-0.0159482	Nonsignificant	3	Molecular Function:phosphoenolpyruvate carboxykinase (ATP) activity (GO:0004612),Molecular Function:ATP binding (GO:0005524),Biological Process:gluconeogenesis (GO:0006094)	phosphoenolpyruvate carboxykinase (ATP)	4.1.1.49	ko00010 Glycolysis / Gluconeogenesis ko00020 Citrate cycle (TCA cycle) ko00620 Pyruvate metabolism ko00710 Carbon fixation in photosynthetic organisms ko01100 Metabolic pathways ko01110 Biosynthesis of secondary metabolites ko01200 Carbon metabolism
GWHPACFB001812	mRNA=GWHTACFB001812 Gene=GWHGACFB001812 Position=GWHACFB00000001: 171416868-171416974, 171418837-171418884, 171418975-171419008, 171419081-171419147, 171419275-171419403, 171421427-171421631, 171422207-171422341, 171426511-171426615, 171426768-171426866, 171428121-171428250, 171428882-171428932, 171429042-171429152, 171430417-171430526, 171430743-171430911, 171431636-171431722, 171431965-17143203…	160	190.9	160.8	168.4	161.5	182	171.7	181.6	177.4	1.00039	0.995769	0.000563773	Nonsignificant	1.03713	0.581206	0.0525983	Nonsignificant	0.964575	0.400696	-0.0520345	Nonsignificant	--	--	starch synthase	2.4.1.21	ko00500 Starch and sucrose metabolism ko01100 Metabolic pathways ko01110 Biosynthesis of secondary metabolites
GWHPACFB001814	mRNA=GWHTACFB001814 Gene=GWHGACFB001814 Position=GWHACFB00000001: 171469191-171469838, 171472116-171472409: + Frame=0 OriID=evm.model.Cha01g017940 OriTrascriptID=evm.model.Cha01g017940 OriGeneID=evm.TU.Cha01g017940 OriSeqID=Cha1	438.9	427.1	433.5	438.6	460.6	452.4	458.9	495.5	446.6	1.04009	0.0752328	0.0567116	Nonsignificant	1.07811	0.0882191	0.1085	Nonsignificant	0.964739	0.362292	-0.0517887	Nonsignificant	1	Molecular Function:protein binding (GO:0005515)	COMPASS component SWD3	--	--
GWHPACFB001821	mRNA=GWHTACFB001821 Gene=GWHGACFB001821 Position=GWHACFB00000001: 172162979-172163070, 172163167-172163374, 172176092-172176289, 172176930-172177070, 172179836-172180018: + Frame=0 OriID=evm.model.Cha01g018210 OriTrascriptID=evm.model.Cha01g018210 OriGeneID=evm.TU.Cha01g018210 OriSeqID=Cha1	706.1	684.8	686.7	681.9	702.9	703.2	711.6	688.9	691.2	1.00501	0.741371	0.00720379	Nonsignificant	1.00679	0.660271	0.00975803	Nonsignificant	0.998231	0.908584	-0.00255424	Nonsignificant	--	--	tropinone reductase I	1.1.1.206	ko00960 Tropane, piperidine and pyridine alkaloid biosynthesis ko01100 Metabolic pathways ko01110 Biosynthesis of secondary metabolites
GWHPACFB001825	mRNA=GWHTACFB001825 Gene=GWHGACFB001825 Position=GWHACFB00000001: 172505036-172505096, 172508513-172511035, 172511719-172512176: + Frame=0 OriID=evm.model.Cha01g018250 OriTrascriptID=evm.model.Cha01g018250 OriGeneID=evm.TU.Cha01g018250 OriSeqID=Cha1	122.6	126.6	132.9	129.4	138.6	131.9	140.7	139.8	130.2	1.04658	0.218247	0.065689	Nonsignificant	1.07485	0.101677	0.104135	Nonsignificant	0.973703	0.453433	-0.0384457	Nonsignificant	2	Molecular Function:protein kinase activity (GO:0004672),Biological Process:protein phosphorylation (GO:0006468)	--	--	--
GWHPACFB001826	mRNA=GWHTACFB001826 Gene=GWHGACFB001826 Position=GWHACFB00000001: 172605791-172605907, 172606023-172606112, 172606222-172606257, 172606892-172606975, 172607097-172607186, 172607605-172607919, 172608693-172608908: - Frame=0 OriID=evm.model.Cha01g018260 OriTrascriptID=evm.model.Cha01g018260 OriGeneID=evm.TU.Cha01g018260 OriSeqID=Cha1	953.2	938.9	1011.4	879.1	934.4	924.6	1022.8	945.6	915.1	0.943034	0.119919	-0.0846179	Nonsignificant	0.993112	0.872476	-0.00997201	Nonsignificant	0.949575	0.2527	-0.0746459	Nonsignificant	2	Molecular Function:oxidoreductase activity (GO:0016491),Biological Process:oxidation-reduction process (GO:0055114)	malate dehydrogenase	1.1.1.37	ko00020 Citrate cycle (TCA cycle) ko00270 Cysteine and methionine metabolism ko00620 Pyruvate metabolism ko00630 Glyoxylate and dicarboxylate metabolism ko00710 Carbon fixation in photosynthetic organisms ko01100 Metabolic pathways ko01110 Biosynthesis of secondary metabolites ko01200 Carbon metabolism
GWHPACFB001833	mRNA=GWHTACFB001833 Gene=GWHGACFB001833 Position=GWHACFB00000001: 172926387-172927688, 172929469-172929672: + Frame=0 OriID=evm.model.Cha01g018420 OriTrascriptID=evm.model.Cha01g018420 OriGeneID=evm.TU.Cha01g018420 OriSeqID=Cha1	2667.4	2417.3	2520.3	2437.2	2669.1	2694.7	2666.3	2617.8	2537	1.02577	0.582627	0.0367108	Nonsignificant	1.02842	0.428183	0.0404233	Nonsignificant	0.99743	0.944334	-0.00371246	Nonsignificant	--	--	cysteine desulfurase	2.8.1.7	ko00730 Thiamine metabolism ko01100 Metabolic pathways ko04122 Sulfur relay system
GWHPACFB001839	mRNA=GWHTACFB001839 Gene=GWHGACFB001839 Position=GWHACFB00000001: 173071532-173071720, 173072485-173072694, 173072769-173073022, 173075313-173075583, 173075711-173075794, 173076009-173077531, 173077676-173077838, 173079548-173079676: + Frame=0 OriID=evm.model.Cha01g018360 OriTrascriptID=evm.model.Cha01g018360 OriGeneID=evm.TU.Cha01g018360 OriSeqID=Cha1	1487.5	1254.3	1268.7	1387.9	1353.7	1342.3	1520.7	1429.4	1524.4	1.0183	0.765643	0.0261654	Nonsignificant	1.1157	0.130908	0.157944	Nonsignificant	0.912705	0.0185473	-0.131779	Nonsignificant	--	--	--	--	--
GWHPACFB001859	mRNA=GWHTACFB001859 Gene=GWHGACFB001859 Position=GWHACFB00000001: 174328500-174329198, 174340050-174340237, 174342402-174342972: - Frame=0 OriID=evm.model.Cha01g018570 OriTrascriptID=evm.model.Cha01g018570 OriGeneID=evm.TU.Cha01g018570 OriSeqID=Cha1	1285.2	1250.8	1311.2	1212	1243	1153	1252.3	1231.4	1203.1	0.937825	0.0655012	-0.0926095	Nonsignificant	0.958307	0.0768737	-0.0614397	Nonsignificant	0.978626	0.430704	-0.0311698	Nonsignificant	--	--	--	--	--
GWHPACFB001870	mRNA=GWHTACFB001870 Gene=GWHGACFB001870 Position=GWHACFB00000001: 174924804-174924921, 174925218-174925379, 174928698-174928819, 174928964-174928996, 174929105-174929186, 174932379-174932575: - Frame=0 OriID=evm.model.Cha01g018710 OriTrascriptID=evm.model.Cha01g018710 OriGeneID=evm.TU.Cha01g018710 OriSeqID=Cha1	1013.4	1153.5	1057	1033	1030.5	1018.4	1023.8	1005.9	1024.8	0.955954	0.371158	-0.0649869	Nonsignificant	0.947455	0.304892	-0.0778708	Nonsignificant	1.00897	0.296695	0.0128838	Nonsignificant	1	Molecular Function:GTP binding (GO:0005525)	ADP-ribosylation factor-like protein 8	--	--
GWHPACFB001875	mRNA=GWHTACFB001875 Gene=GWHGACFB001875 Position=GWHACFB00000001: 175200777-175201001, 175201157-175201666, 175208042-175208473: - Frame=0 OriID=evm.model.Cha01g018750 OriTrascriptID=evm.model.Cha01g018750 OriGeneID=evm.TU.Cha01g018750 OriSeqID=Cha1	485.4	409	422.5	427.7	429	456.3	446.9	447.8	426.6	0.997038	0.961515	-0.00427888	Nonsignificant	1.00334	0.955205	0.00481227	Nonsignificant	0.993718	0.823394	-0.00909115	Nonsignificant	3	Molecular Function:structural constituent of ribosome (GO:0003735),Biological Process:translation (GO:0006412),Cellular Component:large ribosomal subunit (GO:0015934)	--	--	--
GWHPACFB001876	mRNA=GWHTACFB001876 Gene=GWHGACFB001876 Position=GWHACFB00000001: 175746161-175746337, 175747727-175747781, 175747864-175749812, 175749901-175750059, 175750417-175750504, 175750731-175751029, 175751254-175751499: + Frame=0 OriID=evm.model.Cha01g018760 OriTrascriptID=evm.model.Cha01g018760 OriGeneID=evm.TU.Cha01g018760 OriSeqID=Cha1	213.7	179.6	217.7	171.8	202.6	198.3	218.8	192.1	188.3	0.937316	0.455214	-0.0933928	Nonsignificant	0.980687	0.811412	-0.0281348	Nonsignificant	0.955774	0.551289	-0.065258	Nonsignificant	3	Molecular Function:nucleotide binding (GO:0000166),Molecular Function:calmodulin binding (GO:0005516),Molecular Function:metal ion binding (GO:0046872)	Ca2+-transporting ATPase	3.6.3.8	--
GWHPACFB001889	mRNA=GWHTACFB001889 Gene=GWHGACFB001889 Position=GWHACFB00000001: 177403717-177403856, 177403944-177404073, 177405876-177406070, 177407428-177407585, 177408988-177409078, 177409534-177409599, 177409696-177409778, 177409876-177409939, 177410014-177410082, 177410310-177410366: + Frame=0 OriID=evm.model.Cha01g018920 OriTrascriptID=evm.model.Cha01g018920 OriGeneID=evm.TU.Cha01g018920 OriSeqID=Cha1	195.9	197.4	210.2	153.2	156.3	174.7	214.8	166.5	173.1	0.80232	0.00798975	-0.317751	Significant	0.918641	0.358415	-0.122427	Nonsignificant	0.873377	0.230111	-0.195324	Nonsignificant	3	Molecular Function:protein kinase activity (GO:0004672),Molecular Function:ATP binding (GO:0005524),Biological Process:protein phosphorylation (GO:0006468)	--	--	--
GWHPACFB001893	mRNA=GWHTACFB001893 Gene=GWHGACFB001893 Position=GWHACFB00000001: 177568915-177569037, 177570653-177570760, 177570900-177571143, 177635914-177635987: - Frame=0 OriID=evm.model.Cha01g018940 OriTrascriptID=evm.model.Cha01g018940 OriGeneID=evm.TU.Cha01g018940 OriSeqID=Cha1	898.1	822.8	899.6	775.6	756.8	792.6	867.6	774.1	846.8	0.887235	0.0228104	-0.172611	Nonsignificant	0.949628	0.311649	-0.0745657	Nonsignificant	0.934298	0.14515	-0.0980457	Nonsignificant	--	--	formamidase	3.5.1.49	ko00460 Cyanoamino acid metabolism ko00630 Glyoxylate and dicarboxylate metabolism ko00910 Nitrogen metabolism ko01200 Carbon metabolism
GWHPACFB001897	mRNA=GWHTACFB001897 Gene=GWHGACFB001897 Position=GWHACFB00000001: 178354917-178355323, 178356241-178356406, 178356504-178356704, 178357047-178357256: - Frame=0 OriID=evm.model.Cha01g018970 OriTrascriptID=evm.model.Cha01g018970 OriGeneID=evm.TU.Cha01g018970 OriSeqID=Cha1	11820.6	11129.8	9594.9	11719.2	12481.9	12860.2	12344.3	10675	11613.4	1.13876	0.111106	0.187464	Nonsignificant	1.06414	0.441926	0.0896857	Nonsignificant	1.07012	0.240769	0.0977786	Nonsignificant	4	Molecular Function:peroxidase activity (GO:0004601),Biological Process:response to oxidative stress (GO:0006979),Molecular Function:heme binding (GO:0020037),Biological Process:oxidation-reduction process (GO:0055114)	peroxidase	1.11.1.7	ko00940 Phenylpropanoid biosynthesis ko01100 Metabolic pathways ko01110 Biosynthesis of secondary metabolites
GWHPACFB001911	mRNA=GWHTACFB001911 Gene=GWHGACFB001911 Position=GWHACFB00000001: 179535156-179535224, 179535364-179535474, 179538622-179538748, 179548099-179550551: + Frame=0 OriID=evm.model.Cha01g019110 OriTrascriptID=evm.model.Cha01g019110 OriGeneID=evm.TU.Cha01g019110 OriSeqID=Cha1	168.5	130.1	146.8	137.1	131.7	150.6	143.6	126.8	155	0.941626	0.524889	-0.0867747	Nonsignificant	0.955097	0.654458	-0.0662815	Nonsignificant	0.985896	0.850254	-0.0204932	Nonsignificant	2	Molecular Function:protein kinase activity (GO:0004672),Biological Process:protein phosphorylation (GO:0006468)	--	--	--
GWHPACFB001924	mRNA=GWHTACFB001924 Gene=GWHGACFB001924 Position=GWHACFB00000001: 180267792-180268174, 180268677-180269568: - Frame=0 OriID=evm.model.Cha01g019140 OriTrascriptID=evm.model.Cha01g019140 OriGeneID=evm.TU.Cha01g019140 OriSeqID=Cha1	161.5	133.9	152.3	147.1	174.9	174.1	166.8	181.5	173.6	1.10811	0.257199	0.148099	Nonsignificant	1.16574	0.0540561	0.221241	Nonsignificant	0.950565	0.441444	-0.0731424	Nonsignificant	2	Molecular Function:oxidoreductase activity (GO:0016491),Biological Process:oxidation-reduction process (GO:0055114)	--	--	--
GWHPACFB001933	mRNA=GWHTACFB001933 Gene=GWHGACFB001933 Position=GWHACFB00000001: 180789974-180790020, 180792925-180794401: + Frame=0 OriID=evm.model.Cha01g019330 OriTrascriptID=evm.model.Cha01g019330 OriGeneID=evm.TU.Cha01g019330 OriSeqID=Cha1	82.4	102.5	82.5	89.6	103.8	93.8	100.9	89.8	85	1.07405	0.45045	0.103056	Nonsignificant	1.03104	0.75207	0.0440998	Nonsignificant	1.04171	0.576737	0.0589565	Nonsignificant	--	--	--	--	--
GWHPACFB001939	mRNA=GWHTACFB001939 Gene=GWHGACFB001939 Position=GWHACFB00000001: 180985147-180985491, 180986781-180986843, 180987791-180987875, 180987963-180988034, 180988340-180988415, 180988646-180988694, 180988948-180989060, 180989150-180989219, 180991715-180991822: + Frame=0 OriID=evm.model.Cha01g019370 OriTrascriptID=evm.model.Cha01g019370 OriGeneID=evm.TU.Cha01g019370 OriSeqID=Cha1	171.4	160.7	165.1	154.9	163.6	160.4	190.9	193.5	161.7	0.963194	0.203031	-0.0541019	Nonsignificant	1.09835	0.200865	0.135339	Nonsignificant	0.876946	0.0999729	-0.189441	Nonsignificant	1	Molecular Function:nucleic acid binding (GO:0003676)	--	--	--
GWHPACFB001941	mRNA=GWHTACFB001941 Gene=GWHGACFB001941 Position=GWHACFB00000001: 181002761-181002764, 181006747-181006862, 181008262-181008314, 181010568-181010616, 181010725-181010789, 181010877-181010964, 181013626-181013844: - Frame=0 OriID=evm.model.Cha01g019350 OriTrascriptID=evm.model.Cha01g019350 OriGeneID=evm.TU.Cha01g019350 OriSeqID=Cha1	547.6	570.9	491.8	571.3	558.3	596.8	546.5	569.1	576.6	1.0721	0.211568	0.100437	Nonsignificant	1.05086	0.338766	0.0715706	Nonsignificant	1.02021	0.475164	0.0288667	Nonsignificant	--	--	--	--	--
GWHPACFB001947	mRNA=GWHTACFB001947 Gene=GWHGACFB001947 Position=GWHACFB00000001: 181489806-181490099, 181490193-181490324, 181490429-181490573, 181490669-181490748, 181490857-181490961: - Frame=0 OriID=evm.model.Cha01g019530 OriTrascriptID=evm.model.Cha01g019530 OriGeneID=evm.TU.Cha01g019530 OriSeqID=Cha1	1948	2107.8	2350.3	1942.3	2144.8	2057.7	2111.3	2410.4	1986.5	0.959211	0.541999	-0.0600803	Nonsignificant	1.01594	0.852579	0.0228123	Nonsignificant	0.944163	0.431988	-0.0828925	Nonsignificant	1	Molecular Function:O-methyltransferase activity (GO:0008171)	caffeoyl-CoA O-methyltransferase	2.1.1.104	ko00360 Phenylalanine metabolism ko00940 Phenylpropanoid biosynthesis ko00941 Flavonoid biosynthesis ko00945 Stilbenoid, diarylheptanoid and gingerol biosynthesis ko01100 Metabolic pathways ko01110 Biosynthesis of secondary metabolites
GWHPACFB001953	mRNA=GWHTACFB001953 Gene=GWHGACFB001953 Position=GWHACFB00000001: 181654467-181654640, 181655210-181655296, 181655431-181655654, 181655824-181656127, 181656218-181656316, 181657500-181657630, 181657755-181657821: - Frame=0 OriID=evm.model.Cha01g019470 OriTrascriptID=evm.model.Cha01g019470 OriGeneID=evm.TU.Cha01g019470 OriSeqID=Cha1	1182.6	1384.7	1100.3	1509.9	1348.6	1332	1198.6	1301.8	1405.2	1.14257	0.161943	0.192286	Nonsignificant	1.06489	0.485799	0.0907079	Nonsignificant	1.07295	0.312872	0.101578	Nonsignificant	--	--	--	--	--
GWHPACFB001960	mRNA=GWHTACFB001960 Gene=GWHGACFB001960 Position=GWHACFB00000001: 182094277-182094297, 182094403-182094492, 182095103-182095168, 182095420-182095485, 182095643-182095728, 182095840-182095885, 182096131-182096185, 182097164-182097240, 182097521-182097674, 182097760-182097890, 182097963-182098067, 182108360-182108500, 182108938-182108984, 182109505-182109580: + Frame=0 OriID=evm.model.Cha01g019600 …	874.3	931.5	965	873.1	879.6	868.7	954.1	970.3	944.4	0.946081	0.199269	-0.0799651	Nonsignificant	1.03537	0.301138	0.0501448	Nonsignificant	0.913762	0.000547539	-0.13011	Nonsignificant	1	Molecular Function:nucleic acid binding (GO:0003676)	RNA-binding protein Musashi	--	ko03015 mRNA surveillance pathway
GWHPACFB001962	mRNA=GWHTACFB001962 Gene=GWHGACFB001962 Position=GWHACFB00000001: 182145959-182146467, 182147782-182147944, 182148156-182148230, 182148851-182148951, 182149077-182149192, 182149397-182149608, 182149941-182150032, 182150445-182150559, 182150662-182150765, 182151392-182151437, 182151562-182151626, 182151773-182151859, 182152245-182152299, 182152402-182152490, 182152578-182152665, 182153977-18215405…	190.2	180.9	208.7	214.1	192.9	210.1	200.3	194.9	212.2	1.06433	0.299624	0.089949	Nonsignificant	1.0476	0.393806	0.0670916	Nonsignificant	1.01597	0.715779	0.0228574	Nonsignificant	2	Molecular Function:protein binding (GO:0005515),Molecular Function:FAD binding (GO:0071949)	zeaxanthin epoxidase	1.14.15.21	ko00906 Carotenoid biosynthesis ko01100 Metabolic pathways ko01110 Biosynthesis of secondary metabolites
GWHPACFB001967	mRNA=GWHTACFB001967 Gene=GWHGACFB001967 Position=GWHACFB00000001: 182436054-182436056, 182439421-182439541, 182439618-182439654, 182439738-182439765, 182440969-182441121, 182441196-182441298, 182441939-182442003: + Frame=0 OriID=evm.model.Cha01g019670 OriTrascriptID=evm.model.Cha01g019670 OriGeneID=evm.TU.Cha01g019670 OriSeqID=Cha1	1593.4	1703.1	1603.6	1869.3	1671.2	1676.8	1507.4	1678.6	1593.3	1.06473	0.225871	0.0904922	Nonsignificant	0.975347	0.542449	-0.0360119	Nonsignificant	1.09165	0.148654	0.126504	Nonsignificant	1	Molecular Function:calcium ion binding (GO:0005509)	calcium-binding protein CML	--	ko04626 Plant-pathogen interaction
GWHPACFB001979	mRNA=GWHTACFB001979 Gene=GWHGACFB001979 Position=GWHACFB00000001: 183124287-183124884, 183127942-183130046: + Frame=0 OriID=evm.model.Cha01g019980 OriTrascriptID=evm.model.Cha01g019980 OriGeneID=evm.TU.Cha01g019980 OriSeqID=Cha1	327.1	334.1	281.2	293.1	287.4	291.9	311.2	322.3	326.8	0.925722	0.294304	-0.11135	Nonsignificant	1.01899	0.746509	0.0271456	Nonsignificant	0.908466	0.00407938	-0.138495	Nonsignificant	2	Cellular Component:integral component of membrane (GO:0016021),Biological Process:vesicle-mediated transport (GO:0016192)	--	--	--
GWHPACFB001982	mRNA=GWHTACFB001982 Gene=GWHGACFB001982 Position=GWHACFB00000001: 183151464-183151940, 183153101-183153295, 183154199-183155630, 183156263-183156417, 183156500-183156611, 183156785-183156980, 183157142-183157295, 183157448-183157663, 183161833-183161987, 183162071-183162301, 183162405-183162567, 183162668-183162814, 183162901-183163002, 183163998-183164049, 183169043-183169139, 183172045-18317214…	2483.8	2248	2520.4	2250.9	2216.5	2269.4	2446.9	2307.8	2329.9	0.928932	0.118754	-0.106355	Nonsignificant	0.97689	0.590511	-0.0337323	Nonsignificant	0.950908	0.0647891	-0.0726229	Nonsignificant	--	--	--	--	--
GWHPACFB001986	mRNA=GWHTACFB001986 Gene=GWHGACFB001986 Position=GWHACFB00000001: 183349641-183350507, 183351308-183351937: + Frame=0 OriID=evm.model.Cha01g019910 OriTrascriptID=evm.model.Cha01g019910 OriGeneID=evm.TU.Cha01g019910 OriSeqID=Cha1	1409.7	1013.1	1023.4	1068.7	1091.5	1159.3	1067	1017.6	1112.4	0.963235	0.767258	-0.0540405	Nonsignificant	0.927688	0.567111	-0.108288	Nonsignificant	1.03832	0.349728	0.0542472	Nonsignificant	3	Molecular Function:iron ion binding (GO:0005506),Molecular Function:heme binding (GO:0020037),Biological Process:oxidation-reduction process (GO:0055114)	--	--	--
GWHPACFB001996	mRNA=GWHTACFB001996 Gene=GWHGACFB001996 Position=GWHACFB00000001: 183653312-183653437, 183654645-183654823, 183655168-183655236, 183655649-183655823, 183655930-183656050, 183658397-183658686: - Frame=0 OriID=evm.model.Cha01g019810 OriTrascriptID=evm.model.Cha01g019810 OriGeneID=evm.TU.Cha01g019810 OriSeqID=Cha1	625.1	644.3	593.3	636.2	596.2	613.3	657.9	688.5	662.5	0.990873	0.778714	-0.0132273	Nonsignificant	1.07849	0.0508822	0.10901	Nonsignificant	0.918762	0.0222284	-0.122238	Nonsignificant	1	Molecular Function:protein binding (GO:0005515)	upstream activation factor subunit UAF30	--	--
GWHPACFB002002	mRNA=GWHTACFB002002 Gene=GWHGACFB002002 Position=GWHACFB00000001: 184042428-184042571, 184042676-184042785, 184043530-184043800, 184045729-184045825, 184045967-184046312, 184046826-184047191, 184047277-184047355, 184047691-184047894: + Frame=0 OriID=evm.model.Cha01g020060 OriTrascriptID=evm.model.Cha01g020060 OriGeneID=evm.TU.Cha01g020060 OriSeqID=Cha1	891.1	919.6	927	941.5	1029.5	1001.1	977.9	1035	901	1.08562	0.0500177	0.118518	Nonsignificant	1.06436	0.219077	0.089987	Nonsignificant	1.01997	0.69907	0.0285313	Nonsignificant	3	Molecular Function:copper ion binding (GO:0005507),Molecular Function:oxidoreductase activity (GO:0016491),Biological Process:oxidation-reduction process (GO:0055114)	--	--	--
GWHPACFB002003	mRNA=GWHTACFB002003 Gene=GWHGACFB002003 Position=GWHACFB00000001: 184050632-184050706, 184051242-184051412, 184051521-184051636, 184052925-184053195, 184054971-184055070, 184055236-184055581, 184055706-184056071, 184056673-184056751, 184056886-184057080: + Frame=0 OriID=evm.model.Cha01g020050 OriTrascriptID=evm.model.Cha01g020050 OriGeneID=evm.TU.Cha01g020050 OriSeqID=Cha1	263.3	201.9	273.7	219.6	247.1	270.4	285.5	282.9	223.6	0.997564	0.983201	-0.00351877	Nonsignificant	1.07186	0.588979	0.100121	Nonsignificant	0.930682	0.504473	-0.10364	Nonsignificant	3	Molecular Function:copper ion binding (GO:0005507),Molecular Function:oxidoreductase activity (GO:0016491),Biological Process:oxidation-reduction process (GO:0055114)	--	--	--
GWHPACFB002004	mRNA=GWHTACFB002004 Gene=GWHGACFB002004 Position=GWHACFB00000001: 184061236-184061459, 184061598-184062237: - Frame=0 OriID=evm.model.Cha01g020040 OriTrascriptID=evm.model.Cha01g020040 OriGeneID=evm.TU.Cha01g020040 OriSeqID=Cha1	158.6	141	135.9	158.9	160.7	159.3	164.5	174.2	156	1.09966	0.169295	0.137052	Nonsignificant	1.13594	0.0848092	0.183881	Nonsignificant	0.968061	0.422157	-0.0468295	Nonsignificant	1	Molecular Function:DNA binding (GO:0003677)	--	--	--
GWHPACFB002005	mRNA=GWHTACFB002005 Gene=GWHGACFB002005 Position=GWHACFB00000001: 184129626-184129658, 184129767-184129803, 184132157-184132242, 184133724-184133819, 184134602-184134767, 184134856-184135018, 184135917-184135992: + Frame=0 OriID=evm.model.Cha01g020030 OriTrascriptID=evm.model.Cha01g020030 OriGeneID=evm.TU.Cha01g020030 OriSeqID=Cha1	202.5	204	223.6	209	199.5	207.9	235.2	204.6	206.8	0.978257	0.572034	-0.0317139	Nonsignificant	1.02619	0.66977	0.0372927	Nonsignificant	0.953294	0.383755	-0.0690066	Nonsignificant	1	Biological Process:autophagy (GO:0006914)	autophagy-related protein 101	--	ko04136 Autophagy - other
GWHPACFB002006	mRNA=GWHTACFB002006 Gene=GWHGACFB002006 Position=GWHACFB00000001: 184164150-184164521, 184165475-184165612, 184167207-184167488: + Frame=0 OriID=evm.model.Cha01g020020 OriTrascriptID=evm.model.Cha01g020020 OriGeneID=evm.TU.Cha01g020020 OriSeqID=Cha1	207.9	251.5	255.1	211.3	230.2	229.4	224.4	248	247.1	0.938978	0.424968	-0.0908363	Nonsignificant	1.007	0.926707	0.0100607	Nonsignificant	0.932453	0.176557	-0.100897	Nonsignificant	--	--	--	--	--
GWHPACFB002012	mRNA=GWHTACFB002012 Gene=GWHGACFB002012 Position=GWHACFB00000001: 184600313-184600597, 184600744-184600881, 184601602-184601979: - Frame=0 OriID=evm.model.Cha01g020130 OriTrascriptID=evm.model.Cha01g020130 OriGeneID=evm.TU.Cha01g020130 OriSeqID=Cha1	493.1	508.7	481.2	540.4	496.8	457.5	438.6	449.9	488.6	1.00789	0.884646	0.0113374	Nonsignificant	0.928591	0.107999	-0.106885	Nonsignificant	1.0854	0.238612	0.118223	Nonsignificant	--	--	--	--	--
GWHPACFB002013	mRNA=GWHTACFB002013 Gene=GWHGACFB002013 Position=GWHACFB00000001: 184721362-184721589, 184728808-184728945, 184729088-184729372: + Frame=0 OriID=evm.model.Cha01g020120 OriTrascriptID=evm.model.Cha01g020120 OriGeneID=evm.TU.Cha01g020120 OriSeqID=Cha1	424.1	406.8	437.5	390.6	446.9	462.2	504.7	411.1	425.6	1.02468	0.680189	0.0351689	Nonsignificant	1.05755	0.46848	0.0807297	Nonsignificant	0.968913	0.721479	-0.0455609	Nonsignificant	--	--	--	--	--
GWHPACFB002020	mRNA=GWHTACFB002020 Gene=GWHGACFB002020 Position=GWHACFB00000001: 184993426-184993512, 184997351-184997771, 184998701-184998885, 184999366-184999476, 185003505-185003919, 185003999-185004139, 185004207-185004358, 185005692-185005899, 185007843-185007965, 185008480-185008588, 185008725-185008926, 185009022-185009155, 185010679-185010967, 185011710-185011816, 185012027-185012165, 185013033-18501322…	773.8	746.2	709	793.1	795	762.2	796.4	832.7	755	1.05442	0.1342	0.0764483	Nonsignificant	1.06958	0.152015	0.0970481	Nonsignificant	0.985823	0.673612	-0.0205998	Nonsignificant	1	Molecular Function:DNA binding (GO:0003677)	--	--	--
GWHPACFB002025	mRNA=GWHTACFB002025 Gene=GWHGACFB002025 Position=GWHACFB00000001: 185318374-185318735, 185318825-185318900: + Frame=0 OriID=evm.model.Cha01g020480 OriTrascriptID=evm.model.Cha01g020480 OriGeneID=evm.TU.Cha01g020480 OriSeqID=Cha1	175.7	304.1	181.8	359	207.8	238.7	198.1	200	234.4	1.2175	0.484015	0.283925	Nonsignificant	0.956016	0.83429	-0.0648938	Nonsignificant	1.27352	0.292431	0.348819	Nonsignificant	--	--	--	--	--
GWHPACFB002026	mRNA=GWHTACFB002026 Gene=GWHGACFB002026 Position=GWHACFB00000001: 185387929-185387983, 185389436-185389497, 185391238-185391456, 185393549-185393652, 185393784-185394066: + Frame=0 OriID=evm.model.Cha01g020470 OriTrascriptID=evm.model.Cha01g020470 OriGeneID=evm.TU.Cha01g020470 OriSeqID=Cha1	383.3	419.4	374	469.7	441.6	407.2	365.5	403	394.8	1.12051	0.106492	0.164151	Nonsignificant	0.988612	0.815479	-0.0165234	Nonsignificant	1.13341	0.0725931	0.180674	Nonsignificant	1	Biological Process:cell redox homeostasis (GO:0045454)	--	--	--
GWHPACFB002030	mRNA=GWHTACFB002030 Gene=GWHGACFB002030 Position=GWHACFB00000001: 185543082-185543350, 185544417-185544673, 185548201-185548401, 185548547-185548637, 185548807-185549080, 185549165-185549500: + Frame=0 OriID=evm.model.Cha01g020430 OriTrascriptID=evm.model.Cha01g020430 OriGeneID=evm.TU.Cha01g020430 OriSeqID=Cha1	22.4	26.4	37.9	26	31.1	20.2	20.5	35.9	18.7	0.89158	0.606413	-0.165564	Nonsignificant	0.866205	0.618194	-0.207219	Nonsignificant	1.02929	0.912961	0.0416555	Nonsignificant	--	--	--	--	--
GWHPACFB002033	mRNA=GWHTACFB002033 Gene=GWHGACFB002033 Position=GWHACFB00000001: 185613077-185613313, 185615382-185616137: + Frame=0 OriID=evm.model.Cha01g020400 OriTrascriptID=evm.model.Cha01g020400 OriGeneID=evm.TU.Cha01g020400 OriSeqID=Cha1	2945.5	3651.2	2586.6	5100.9	3075.8	3487	2628.7	2452.9	3371.4	1.2701	0.298539	0.344941	Nonsignificant	0.920475	0.593882	-0.119549	Nonsignificant	1.37983	0.190156	0.46449	Nonsignificant	6	Molecular Function:calcium ion binding (GO:0005509),Cellular Component:photosystem II (GO:0009523),Cellular Component:photosystem II oxygen evolving complex (GO:0009654),Biological Process:photosynthesis (GO:0015979),Cellular Component:extrinsic component of membrane (GO:0019898),Biological Process:photosystem II stabilization (GO:0042549)	photosystem II oxygen-evolving enhancer protein 1	--	ko00195 Photosynthesis ko01100 Metabolic pathways
GWHPACFB002049	mRNA=GWHTACFB002049 Gene=GWHGACFB002049 Position=GWHACFB00000001: 186342705-186343850, 186352201-186352251, 186352664-186352747, 186353174-186353278, 186353373-186353498, 186353606-186353677, 186353892-186354002, 186356315-186356374, 186356932-186357045, 186357188-186357241, 186357570-186357695, 186360764-186361164, 186367338-186367425: - Frame=0 OriID=evm.model.Cha01g020490 OriTrascriptID=evm.mo…	4188.7	4128.1	4212	3976.5	4009	4151.9	4234	4310.7	4063.6	0.96876	0.092999	-0.0457888	Nonsignificant	1.00635	0.748632	0.00912553	Nonsignificant	0.962652	0.158723	-0.0549144	Nonsignificant	3	Cellular Component:endoplasmic reticulum membrane (GO:0005789),Biological Process:isoprenoid biosynthetic process (GO:0008299),Biological Process:protein N-linked glycosylation via asparagine (GO:0018279)	oligosaccharyltransferase complex subunit beta	--	ko00510 N-Glycan biosynthesis ko01100 Metabolic pathways ko04141 Protein processing in endoplasmic reticulum
GWHPACFB002051	mRNA=GWHTACFB002051 Gene=GWHGACFB002051 Position=GWHACFB00000001: 186651134-186652531, 186659986-186660087: + Frame=0 OriID=evm.model.Cha01g020510 OriTrascriptID=evm.model.Cha01g020510 OriGeneID=evm.TU.Cha01g020510 OriSeqID=Cha1	69.8	78.2	68.8	62.2	64.7	66.8	65.4	82.5	77.8	0.89345	0.077728	-0.162541	Nonsignificant	1.04105	0.641923	0.0580417	Nonsignificant	0.858219	0.113021	-0.220582	Nonsignificant	1	Biological Process:metabolic process (GO:0008152)	coniferyl-alcohol glucosyltransferase	2.4.1.111	ko00940 Phenylpropanoid biosynthesis
GWHPACFB002055	mRNA=GWHTACFB002055 Gene=GWHGACFB002055 Position=GWHACFB00000001: 186830820-186830981, 186831336-186831460, 186832004-186832075, 186832172-186832276, 186832465-186832519, 186833992-186834072, 186834231-186834365, 186834980-186835046, 186835915-186835982, 186836624-186836710, 186837639-186837932, 186838044-186838166, 186838323-186838607, 186839942-186840081, 186841444-186841519: - Frame=0 OriID=ev…	139.4	125.9	122.7	123	126.6	117.2	129.7	114.8	142.7	0.945361	0.290302	-0.081063	Nonsignificant	0.997938	0.979056	-0.0029777	Nonsignificant	0.947314	0.469144	-0.0780853	Nonsignificant	1	Molecular Function:hydrolase activity (GO:0016787)	Xaa-Pro aminopeptidase	3.4.11.9	--
GWHPACFB002063	mRNA=GWHTACFB002063 Gene=GWHGACFB002063 Position=GWHACFB00000001: 187165350-187165469, 187165938-187166206, 187166479-187166592, 187167911-187168005, 187168661-187168731, 187168852-187168899, 187169013-187169072, 187169726-187169786, 187169877-187169989, 187172015-187172461, 187173865-187174000, 187174265-187174332, 187174574-187174711: + Frame=0 OriID=evm.model.Cha01g020700 OriTrascriptID=evm.mo…	828.2	767.3	773.6	743.8	789.6	782.7	821.2	836.8	801.4	0.977629	0.502888	-0.0326416	Nonsignificant	1.03812	0.240949	0.0539673	Nonsignificant	0.941734	0.0529312	-0.0866089	Nonsignificant	1	Molecular Function:nucleic acid binding (GO:0003676)	--	--	--
GWHPACFB002064	mRNA=GWHTACFB002064 Gene=GWHGACFB002064 Position=GWHACFB00000001: 187182883-187184095, 187184188-187184291: + Frame=0 OriID=evm.model.Cha01g020690 OriTrascriptID=evm.model.Cha01g020690 OriGeneID=evm.TU.Cha01g020690 OriSeqID=Cha1	396.1	402.8	404.4	457.4	453.1	431	421.9	452	384.7	1.11485	0.00577241	0.156851	Nonsignificant	1.04596	0.444004	0.0648235	Nonsignificant	1.06587	0.260705	0.0920272	Nonsignificant	--	--	--	--	--
GWHPACFB002065	mRNA=GWHTACFB002065 Gene=GWHGACFB002065 Position=GWHACFB00000001: 187188359-187188463, 187189371-187189419, 187190280-187190368, 187190557-187190613, 187190785-187190847, 187190952-187191017, 187192751-187192837, 187194128-187194221, 187194416-187194927: + Frame=0 OriID=evm.model.Cha01g020680 OriTrascriptID=evm.model.Cha01g020680 OriGeneID=evm.TU.Cha01g020680 OriSeqID=Cha1	433.6	411.8	427.3	463.3	420.6	404.9	440.4	441.7	466.2	1.01265	0.787411	0.018136	Nonsignificant	1.0594	0.0762216	0.0832491	Nonsignificant	0.95587	0.363575	-0.0651131	Nonsignificant	1	Molecular Function:nucleic acid binding (GO:0003676)	splicing factor 3B subunit 4	--	ko03040 Spliceosome
GWHPACFB002067	mRNA=GWHTACFB002067 Gene=GWHGACFB002067 Position=GWHACFB00000001: 187399736-187399829, 187400001-187401436: + Frame=0 OriID=evm.model.Cha01g020660 OriTrascriptID=evm.model.Cha01g020660 OriGeneID=evm.TU.Cha01g020660 OriSeqID=Cha1	449.5	464.3	476	452.7	478	484.8	480.6	491.2	535.5	1.01849	0.528164	0.0264345	Nonsignificant	1.08454	0.101407	0.117089	Nonsignificant	0.939096	0.190667	-0.0906548	Nonsignificant	3	Cellular Component:integral component of membrane (GO:0016021),Molecular Function:transmembrane transporter activity (GO:0022857),Biological Process:transmembrane transport (GO:0055085)	--	--	--
GWHPACFB002081	mRNA=GWHTACFB002081 Gene=GWHGACFB002081 Position=GWHACFB00000001: 188329863-188329997, 188330234-188330778, 188330868-188330954, 188331065-188331121, 188331240-188331478, 188331912-188332141, 188361605-188361908, 188426737-188427017, 188428911-188429455, 188429547-188429633, 188429721-188429777, 188429894-188430132, 188430473-188430678, 188431797-188432066, 188435787-188435881, 188447001-18844702…	74.4	75.7	73.5	68.1	74	69.8	65.5	75.9	71.9	0.947674	0.104836	-0.0775366	Nonsignificant	0.953936	0.329539	-0.0680362	Nonsignificant	0.993436	0.90036	-0.00950038	Nonsignificant	5	Biological Process:drug transmembrane transport (GO:0006855),Molecular Function:drug transmembrane transporter activity (GO:0015238),Molecular Function:antiporter activity (GO:0015297),Cellular Component:membrane (GO:0016020),Biological Process:transmembrane transport (GO:0055085)	multidrug resistance protein, MATE family	--	--
GWHPACFB002090	mRNA=GWHTACFB002090 Gene=GWHGACFB002090 Position=GWHACFB00000001: 189060835-189061071, 189067090-189067254: + Frame=0 OriID=evm.model.Cha01g020920 OriTrascriptID=evm.model.Cha01g020920 OriGeneID=evm.TU.Cha01g020920 OriSeqID=Cha1	778.8	1038.6	763.5	864.5	931.2	873.6	790.1	859.1	884.9	1.03425	0.763969	0.0485872	Nonsignificant	0.981867	0.875767	-0.0264008	Nonsignificant	1.05335	0.269281	0.074988	Nonsignificant	--	--	--	--	--
GWHPACFB002105	mRNA=GWHTACFB002105 Gene=GWHGACFB002105 Position=GWHACFB00000001: 189886855-189887077, 189915358-189915731, 189929340-189929435, 189931245-189931329, 189931564-189931685, 189931869-189931893, 189932002-189932085, 189932258-189932287, 189932370-189932475, 189932616-189932679: + Frame=0 OriID=evm.model.Cha01g021330 OriTrascriptID=evm.model.Cha01g021330 OriGeneID=evm.TU.Cha01g021330 OriSeqID=Cha1	417.2	505.3	432.9	454.3	468.3	401	439.4	454.7	418.2	0.976538	0.770836	-0.0342515	Nonsignificant	0.968201	0.647639	-0.0466211	Nonsignificant	1.00861	0.878234	0.0123696	Nonsignificant	--	--	--	--	--
GWHPACFB002109	mRNA=GWHTACFB002109 Gene=GWHGACFB002109 Position=GWHACFB00000001: 189987500-189987619, 189987745-189987927, 189988648-189988771, 189988860-189988933, 189989037-189989111: - Frame=0 OriID=evm.model.Cha01g021290 OriTrascriptID=evm.model.Cha01g021290 OriGeneID=evm.TU.Cha01g021290 OriSeqID=Cha1	2450.1	2018.5	2023.8	1898.5	2091.6	2373.7	2369.7	2112.3	2416.9	0.980192	0.839754	-0.0288634	Nonsignificant	1.06261	0.473633	0.0876145	Nonsignificant	0.922437	0.346491	-0.116478	Nonsignificant	4	Molecular Function:structural constituent of ribosome (GO:0003735),Cellular Component:intracellular (GO:0005622),Cellular Component:ribosome (GO:0005840),Biological Process:translation (GO:0006412)	small subunit ribosomal protein S7e	--	ko03010 Ribosome
GWHPACFB002111	mRNA=GWHTACFB002111 Gene=GWHGACFB002111 Position=GWHACFB00000001: 190032031-190032178, 190032323-190032411, 190032542-190032670, 190033098-190033198, 190033781-190033931: - Frame=0 OriID=evm.model.Cha01g021270 OriTrascriptID=evm.model.Cha01g021270 OriGeneID=evm.TU.Cha01g021270 OriSeqID=Cha1	608.9	680.4	581.6	690.6	698.7	680.2	657.3	744	616.2	1.10615	0.0915133	0.14555	Nonsignificant	1.07836	0.364588	0.108836	Nonsignificant	1.02577	0.691831	0.0367136	Nonsignificant	--	--	--	--	--
GWHPACFB002112	mRNA=GWHTACFB002112 Gene=GWHGACFB002112 Position=GWHACFB00000001: 190038233-190038460, 190040129-190040227, 190040420-190040557, 190040643-190040773, 190042305-190042441, 190042532-190042662, 190043637-190043666, 190044848-190045009: - Frame=0 OriID=evm.model.Cha01g021260 OriTrascriptID=evm.model.Cha01g021260 OriGeneID=evm.TU.Cha01g021260 OriSeqID=Cha1	268.6	265	273	288	275.7	287.6	282.5	272.4	282.3	1.05542	0.0327887	0.0778142	Nonsignificant	1.03794	0.0657977	0.0537189	Nonsignificant	1.01684	0.419971	0.0240953	Nonsignificant	--	--	acylglycerol lipase	3.1.1.23	ko00561 Glycerolipid metabolism ko01100 Metabolic pathways
GWHPACFB002118	mRNA=GWHTACFB002118 Gene=GWHGACFB002118 Position=GWHACFB00000001: 190328872-190329504, 190331436-190331909, 190332113-190332358, 190332520-190332732, 190333724-190333779, 190333870-190333960, 190334457-190334795: + Frame=0 OriID=evm.model.Cha01g021200 OriTrascriptID=evm.model.Cha01g021200 OriGeneID=evm.TU.Cha01g021200 OriSeqID=Cha1	1482.7	1254.9	1715.4	1338.1	1353.2	1314.1	1645.5	1446.8	1410.5	0.899483	0.378323	-0.152831	Nonsignificant	1.01118	0.918124	0.0160448	Nonsignificant	0.889535	0.148212	-0.168876	Nonsignificant	1	Molecular Function:RNA binding (GO:0003723)	poly(rC)-binding protein 3/4	--	--
GWHPACFB002122	mRNA=GWHTACFB002122 Gene=GWHGACFB002122 Position=GWHACFB00000001: 190613236-190613303, 190614421-190614465, 190639281-190639370, 190643742-190643985, 190645486-190645647, 190647534-190647610, 190647748-190647804, 190647985-190648162, 190648673-190648813, 190648885-190648950, 190649034-190649081, 190649186-190649295, 190649430-190649508, 190652654-190652996, 190654871-190654931, 190656726-19065695…	585.9	671.6	628.1	644.4	689.1	613.9	616.3	647.6	576	1.03277	0.566296	0.0465256	Nonsignificant	0.975764	0.661515	-0.0353963	Nonsignificant	1.05843	0.299751	0.0819219	Nonsignificant	5	Molecular Function:damaged DNA binding (GO:0003684),Molecular Function:protein binding (GO:0005515),Biological Process:nucleotide-excision repair (GO:0006289),Biological Process:protein transport (GO:0015031),Biological Process:proteasome-mediated ubiquitin-dependent protein catabolic process (GO:0043161)	UV excision repair protein RAD23	--	ko03420 Nucleotide excision repair ko04141 Protein processing in endoplasmic reticulum
GWHPACFB002144	mRNA=GWHTACFB002144 Gene=GWHGACFB002144 Position=GWHACFB00000001: 191962447-191963008, 191963647-191964901, 191965088-191966288: - Frame=0 OriID=evm.model.Cha01g021440 OriTrascriptID=evm.model.Cha01g021440 OriGeneID=evm.TU.Cha01g021440 OriSeqID=Cha1	235.1	214.8	213.8	230.3	232.8	210.1	211.2	223.8	218.2	1.01431	0.767108	0.0205039	Nonsignificant	0.98418	0.678326	-0.0230065	Nonsignificant	1.03062	0.454536	0.0435104	Nonsignificant	2	Molecular Function:protein kinase activity (GO:0004672),Biological Process:protein phosphorylation (GO:0006468)	--	--	--
GWHPACFB002153	mRNA=GWHTACFB002153 Gene=GWHGACFB002153 Position=GWHACFB00000001: 194967516-194967649, 194967743-194967806, 194968373-194968508, 194968819-194968970, 194969080-194969127, 194969342-194969434, 194970390-194970496, 194971256-194971370, 194971474-194971560, 194976056-194976260, 194976393-194976487, 194977140-194977208, 194977343-194977450, 194977549-194977667, 194978018-194978093: + Frame=0 OriID=ev…	8874.1	8398.6	9260.5	8420.9	8561.9	8780.1	8784.6	8949.4	8495.9	0.970968	0.395885	-0.0425037	Nonsignificant	0.988569	0.738343	-0.0165864	Nonsignificant	0.982196	0.408534	-0.0259173	Nonsignificant	1	Molecular Function:ATP binding (GO:0005524)	T-complex protein 1 subunit zeta	--	--
GWHPACFB002154	mRNA=GWHTACFB002154 Gene=GWHGACFB002154 Position=GWHACFB00000001: 195036267-195036752, 195036843-195036965, 195037425-195037541, 195038156-195038221: + Frame=0 OriID=evm.model.Cha01g021610 OriTrascriptID=evm.model.Cha01g021610 OriGeneID=evm.TU.Cha01g021610 OriSeqID=Cha1	3521.6	3938.1	3781.7	3627.2	3618.9	3279.2	3476.2	3442.2	3502.7	0.936298	0.226177	-0.0949604	Nonsignificant	0.927029	0.150641	-0.109314	Nonsignificant	1.01	0.791696	0.0143538	Nonsignificant	--	--	14-3-3 protein epsilon	--
GWHPACFB002155	mRNA=GWHTACFB002155 Gene=GWHGACFB002155 Position=GWHACFB00000001: 195045012-195045040, 195045156-195045300, 195045495-195045605, 195045706-195045766, 195047321-195047439, 195047992-195048077, 195048164-195048365, 195049641-195049694, 195050849-195050959, 195051741-195051797, 195052175-195052378: + Frame=0 OriID=evm.model.Cha01g021600 OriTrascriptID=evm.model.Cha01g021600 OriGeneID=evm.TU.Cha01g02…	240.6	214.8	256.3	241.5	304.2	299.6	284.5	419.6	321.3	1.18772	0.131303	0.248194	Nonsignificant	1.44078	0.0679366	0.526846	Nonsignificant	0.824361	0.253871	-0.278651	Nonsignificant	--	--	--	--	--
GWHPACFB002158	mRNA=GWHTACFB002158 Gene=GWHGACFB002158 Position=GWHACFB00000001: 195129791-195130726, 195133131-195133718: - Frame=0 OriID=evm.model.Cha01g021570 OriTrascriptID=evm.model.Cha01g021570 OriGeneID=evm.TU.Cha01g021570 OriSeqID=Cha1	1202.7	1154.1	1129.2	1071.7	1095.7	1063.3	1172.4	1117.5	1135.8	0.926764	0.0228386	-0.109726	Nonsignificant	0.982702	0.497205	-0.0251738	Nonsignificant	0.943077	0.0260247	-0.084552	Nonsignificant	--	--	--	--	--
GWHPACFB002162	mRNA=GWHTACFB002162 Gene=GWHGACFB002162 Position=GWHACFB00000001: 195233330-195233731, 195233873-195234000, 195234091-195234316: - Frame=0 OriID=evm.model.Cha01g021530 OriTrascriptID=evm.model.Cha01g021530 OriGeneID=evm.TU.Cha01g021530 OriSeqID=Cha1	97.9	116.5	104.8	156	122.5	165.4	91	117.3	118	1.39066	0.0421033	0.475774	Significant	1.02224	0.831345	0.0317383	Nonsignificant	1.3604	0.0677073	0.444036	Nonsignificant	2	Cellular Component:chloroplast (GO:0009507),Molecular Function:isomerase activity (GO:0016853)	allene oxide cyclase	5.3.99.6	ko00592 alpha-Linolenic acid metabolism ko01100 Metabolic pathways ko01110 Biosynthesis of secondary metabolites
GWHPACFB002163	mRNA=GWHTACFB002163 Gene=GWHGACFB002163 Position=GWHACFB00000001: 195267770-195268171, 195268317-195268444, 195268537-195268762: - Frame=0 OriID=evm.model.Cha01g021520 OriTrascriptID=evm.model.Cha01g021520 OriGeneID=evm.TU.Cha01g021520 OriSeqID=Cha1	2940.6	2693.8	2843.4	2791.5	2719.5	2687.8	2854.8	2845.9	2884.7	0.967091	0.299359	-0.0482772	Nonsignificant	1.01269	0.64776	0.0181954	Nonsignificant	0.95497	0.0172015	-0.0664726	Nonsignificant	2	Cellular Component:chloroplast (GO:0009507),Molecular Function:isomerase activity (GO:0016853)	allene oxide cyclase	5.3.99.6	ko00592 alpha-Linolenic acid metabolism ko01100 Metabolic pathways ko01110 Biosynthesis of secondary metabolites
GWHPACFB002165	mRNA=GWHTACFB002165 Gene=GWHGACFB002165 Position=GWHACFB00000001: 195361945-195362085, 195367016-195367069, 195367160-195367204, 195367350-195367406, 195369155-195369220, 195370860-195370923, 195371445-195371509, 195372078-195372151, 195379320-195379403, 195380256-195380360, 195380496-195380589, 195381737-195381839, 195381931-195381983: - Frame=0 OriID=evm.model.Cha01g021650 OriTrascriptID=evm.mo…	3322.2	3422.4	3639.6	3096.4	3504.1	3419	3479.8	3573.6	3313.9	0.964879	0.478147	-0.0515796	Nonsignificant	0.998373	0.964978	-0.00234986	Nonsignificant	0.966452	0.470316	-0.0492297	Nonsignificant	--	--	pyridoxine kinase	2.7.1.35	ko00750 Vitamin B6 metabolism ko01100 Metabolic pathways
GWHPACFB002171	mRNA=GWHTACFB002171 Gene=GWHGACFB002171 Position=GWHACFB00000001: 195536975-195537280, 195537378-195537577, 195538629-195538677, 195539435-195539581: - Frame=0 OriID=evm.model.Cha01g021710 OriTrascriptID=evm.model.Cha01g021710 OriGeneID=evm.TU.Cha01g021710 OriSeqID=Cha1	65.3	58.9	60.5	56.7	53.7	70.7	72.9	59.8	55.3	0.980509	0.84026	-0.0283973	Nonsignificant	1.01787	0.85432	0.0255488	Nonsignificant	0.963298	0.772567	-0.0539461	Nonsignificant	--	--	cytochrome b-561	1.16.5.1	--
GWHPACFB002175	mRNA=GWHTACFB002175 Gene=GWHGACFB002175 Position=GWHACFB00000001: 195586985-195587137, 195587362-195587401, 195587504-195587617, 195588755-195588839, 195588941-195589062, 195589155-195589291, 195590629-195590729, 195599788-195599899, 195604429-195604602: - Frame=0 OriID=evm.model.Cha01g021750 OriTrascriptID=evm.model.Cha01g021750 OriGeneID=evm.TU.Cha01g021750 OriSeqID=Cha1	784.8	804.9	811.3	815.7	783.7	754.2	762.6	835.4	728	0.980258	0.462611	-0.0287663	Nonsignificant	0.968763	0.486441	-0.0457843	Nonsignificant	1.01187	0.81238	0.0170181	Nonsignificant	1	Cellular Component:integral component of membrane (GO:0016021)	transmembrane protein 33	--	--
GWHPACFB002179	mRNA=GWHTACFB002179 Gene=GWHGACFB002179 Position=GWHACFB00000001: 195716257-195716430, 195716847-195716928, 195782407-195782471, 195782566-195782838, 195784515-195784703, 195784814-195784895, 195786891-195786955, 195787050-195787346: + Frame=0 OriID=evm.model.Cha01g021790 OriTrascriptID=evm.model.Cha01g021790 OriGeneID=evm.TU.Cha01g021790 OriSeqID=Cha1	102.2	85.3	87	104.7	89.9	103.4	97.4	107.5	88.5	1.08561	0.335339	0.118506	Nonsignificant	1.06885	0.458122	0.0960627	Nonsignificant	1.01568	0.842765	0.0224435	Nonsignificant	--	--	--	--	--
GWHPACFB002185	mRNA=GWHTACFB002185 Gene=GWHGACFB002185 Position=GWHACFB00000001: 195878249-195878863, 195880115-195880212, 195880309-195880451, 195880646-195881214: - Frame=0 OriID=evm.model.Cha01g021850 OriTrascriptID=evm.model.Cha01g021850 OriGeneID=evm.TU.Cha01g021850 OriSeqID=Cha1	1322.4	1082.8	1359.4	1186.8	1179.3	1138.2	1479	1357.1	1285.3	0.930856	0.37996	-0.10337	Nonsignificant	1.09478	0.314546	0.130638	Nonsignificant	0.850269	0.0245594	-0.234008	Nonsignificant	--	--	--	--	--
GWHPACFB002186	mRNA=GWHTACFB002186 Gene=GWHGACFB002186 Position=GWHACFB00000001: 195966302-195966558, 195966669-195966767, 195966857-195967394, 195967569-195967785, 195967867-195968203, 195970137-195970191: - Frame=0 OriID=evm.model.Cha01g021860 OriTrascriptID=evm.model.Cha01g021860 OriGeneID=evm.TU.Cha01g021860 OriSeqID=Cha1	2308.3	2262.3	2428.8	2198.9	2236.7	2269.1	2369	2271.2	2281	0.957896	0.140934	-0.0620585	Nonsignificant	0.988828	0.679342	-0.0162091	Nonsignificant	0.968719	0.123839	-0.0458494	Nonsignificant	--	--	tryptophan synthase beta chain	4.2.1.20	ko00260 Glycine, serine and threonine metabolism ko00400 Phenylalanine, tyrosine and tryptophan biosynthesis ko01100 Metabolic pathways ko01110 Biosynthesis of secondary metabolites ko01230 Biosynthesis of amino acids
GWHPACFB002188	mRNA=GWHTACFB002188 Gene=GWHGACFB002188 Position=GWHACFB00000001: 196085247-196085729, 196086291-196086563, 196087209-196087485, 196088664-196088809, 196090131-196090439: - Frame=0 OriID=evm.model.Cha01g021880 OriTrascriptID=evm.model.Cha01g021880 OriGeneID=evm.TU.Cha01g021880 OriSeqID=Cha1	370.4	320.8	410.6	361	356.7	381.9	371.9	379.6	367	0.998003	0.979716	-0.00288356	Nonsignificant	1.01516	0.850914	0.0217029	Nonsignificant	0.983102	0.50461	-0.0245864	Nonsignificant	3	Molecular Function:catalytic activity (GO:0003824),Molecular Function:2,3-bisphosphoglycerate-independent phosphoglycerate mutase activity (GO:0046537),Molecular Function:metal ion binding (GO:0046872)	--	--	--
GWHPACFB002189	mRNA=GWHTACFB002189 Gene=GWHGACFB002189 Position=GWHACFB00000001: 196121093-196121154, 196122166-196122286, 196122386-196122474, 196127037-196127092, 196127175-196127230, 196128307-196128400, 196128744-196128823, 196129274-196129316, 196130603-196130694, 196130894-196131073: + Frame=0 OriID=evm.model.Cha01g021890 OriTrascriptID=evm.model.Cha01g021890 OriGeneID=evm.TU.Cha01g021890 OriSeqID=Cha1	703.6	641.6	630.1	624.6	673.6	702.9	708.3	679.5	699.5	1.01306	0.803152	0.0187215	Nonsignificant	1.0567	0.200219	0.0795662	Nonsignificant	0.958703	0.303862	-0.0608447	Nonsignificant	--	--	--	--	--
GWHPACFB002195	mRNA=GWHTACFB002195 Gene=GWHGACFB002195 Position=GWHACFB00000001: 196306937-196308535, 196308611-196308892: + Frame=0 OriID=evm.model.Cha01g021950 OriTrascriptID=evm.model.Cha01g021950 OriGeneID=evm.TU.Cha01g021950 OriSeqID=Cha1	416.7	446.9	447.3	446.7	455.1	435.5	436.9	488.5	445.3	1.02014	0.490879	0.0287655	Nonsignificant	1.04562	0.351668	0.0643552	Nonsignificant	0.975633	0.547455	-0.0355897	Nonsignificant	--	--	--	--	--
GWHPACFB002199	mRNA=GWHTACFB002199 Gene=GWHGACFB002199 Position=GWHACFB00000001: 196492409-196492507, 196494420-196494608, 196495803-196495871, 196496330-196496458, 196496525-196496653, 196497643-196497684, 196497787-196497828, 196504272-196504364, 196504915-196505035, 196512153-196512211: + Frame=0 OriID=evm.model.Cha01g021970 OriTrascriptID=evm.model.Cha01g021970 OriGeneID=evm.TU.Cha01g021970 OriSeqID=Cha1	378.2	458.4	375	475.3	410.6	360.1	366.7	434.5	384.7	1.02839	0.803262	0.0403906	Nonsignificant	0.978788	0.813447	-0.0309311	Nonsignificant	1.05068	0.634733	0.0713217	Nonsignificant	--	--	biogenesis of lysosome-related organelles complex 1 subunit 2	--	--
GWHPACFB002200	mRNA=GWHTACFB002200 Gene=GWHGACFB002200 Position=GWHACFB00000001: 196520985-196521391, 196522053-196522138, 196529192-196529271, 196529597-196529652, 196530818-196530866, 196532050-196532196, 196533025-196533120, 196533805-196533918, 196534062-196534195, 196534524-196534765, 196535672-196536469, 196536582-196536631: + Frame=0 OriID=evm.model.Cha01g022150 OriTrascriptID=evm.model.Cha01g022150 OriG…	98.2	81.3	81.7	89.1	93.3	81.9	92.8	106.5	82.3	1.01187	0.881158	0.0170215	Nonsignificant	1.0781	0.489669	0.108492	Nonsignificant	0.938565	0.498513	-0.0914709	Nonsignificant	1	Molecular Function:protein binding (GO:0005515)	--	--	--
GWHPACFB002209	mRNA=GWHTACFB002209 Gene=GWHGACFB002209 Position=GWHACFB00000001: 196690035-196690163, 196690963-196691095, 196691528-196691723, 196695212-196695371, 196696151-196696336, 196696702-196696911, 196698816-196698989, 196699332-196699473, 196699820-196700362, 196701156-196701697: - Frame=0 OriID=evm.model.Cha01g022060 OriTrascriptID=evm.model.Cha01g022060 OriGeneID=evm.TU.Cha01g022060 OriSeqID=Cha1	67	63.8	66.6	60.4	70.9	57.7	60.3	75.7	61.4	0.957447	0.536864	-0.0627358	Nonsignificant	1	1	0	Nonsignificant	0.957447	0.68381	-0.0627358	Nonsignificant	2	Biological Process:spindle assembly (GO:0051225),Cellular Component:HAUS complex (GO:0070652)	--	--	--
GWHPACFB002215	mRNA=GWHTACFB002215 Gene=GWHGACFB002215 Position=GWHACFB00000001: 196903398-196903442, 196905841-196905927, 196906059-196906282, 196906365-196906668, 196906918-196907016, 196907103-196907240, 196909303-196909428, 196909531-196909617: - Frame=0 OriID=evm.model.Cha01g022000 OriTrascriptID=evm.model.Cha01g022000 OriGeneID=evm.TU.Cha01g022000 OriSeqID=Cha1	504.9	577.6	537.7	611.5	559.2	547.4	498.2	513	477.1	1.06042	0.320577	0.0846421	Nonsignificant	0.91859	0.134184	-0.122507	Nonsignificant	1.1544	0.0263461	0.207149	Nonsignificant	--	--	--	--	--
GWHPACFB002217	mRNA=GWHTACFB002217 Gene=GWHGACFB002217 Position=GWHACFB00000001: 197960513-197960558, 197968930-197969204: + Frame=0 OriID=evm.model.Cha01g022170 OriTrascriptID=evm.model.Cha01g022170 OriGeneID=evm.TU.Cha01g022170 OriSeqID=Cha1	243.2	261.2	201.7	264.8	264.5	218.3	228	212.8	228.4	1.05877	0.586693	0.0823941	Nonsignificant	0.947741	0.539381	-0.0774351	Nonsignificant	1.11715	0.183735	0.159829	Nonsignificant	--	--	--	--	--
GWHPACFB002218	mRNA=GWHTACFB002218 Gene=GWHGACFB002218 Position=GWHACFB00000001: 198117842-198118180, 198118210-198118308: - Frame=0 OriID=evm.model.Cha01g022180 OriTrascriptID=evm.model.Cha01g022180 OriGeneID=evm.TU.Cha01g022180 OriSeqID=Cha1	484.4	590.5	464.1	556.2	570.8	584.6	394.9	498.3	547.8	1.11215	0.2241	0.153352	Nonsignificant	0.936322	0.613385	-0.0949229	Nonsignificant	1.18779	0.12015	0.248275	Nonsignificant	--	--	--	--	--
GWHPACFB002221	mRNA=GWHTACFB002221 Gene=GWHGACFB002221 Position=GWHACFB00000001: 198149273-198149362, 198153142-198153211, 198153333-198153430, 198153513-198153622, 198153742-198153892, 198154254-198154392, 198154585-198154797, 198154892-198155030, 198155759-198155888, 198156109-198156201: - Frame=0 OriID=evm.model.Cha01g022290 OriTrascriptID=evm.model.Cha01g022290 OriGeneID=evm.TU.Cha01g022290 OriSeqID=Cha1	212	218.9	198.3	188.4	220.6	200.8	228.8	219.5	218.9	0.969167	0.593392	-0.0451825	Nonsignificant	1.06039	0.138111	0.0846006	Nonsignificant	0.913969	0.125693	-0.129783	Nonsignificant	1	Molecular Function:protein binding (GO:0005515)	translation initiation factor 3 subunit M	--	--
GWHPACFB002230	mRNA=GWHTACFB002230 Gene=GWHGACFB002230 Position=GWHACFB00000001: 198354568-198355057, 198355134-198355936: + Frame=0 OriID=evm.model.Cha01g022200 OriTrascriptID=evm.model.Cha01g022200 OriGeneID=evm.TU.Cha01g022200 OriSeqID=Cha1	388.3	385.3	408.3	367.5	406.3	396.6	396	376.1	402	0.99027	0.793675	-0.0141063	Nonsignificant	0.9934	0.819106	-0.00955268	Nonsignificant	0.996849	0.934231	-0.00455362	Nonsignificant	--	--	--	--	--
GWHPACFB002234	mRNA=GWHTACFB002234 Gene=GWHGACFB002234 Position=GWHACFB00000001: 198559623-198560967, 198563511-198563869: + Frame=0 OriID=evm.model.Cha01g022310 OriTrascriptID=evm.model.Cha01g022310 OriGeneID=evm.TU.Cha01g022310 OriSeqID=Cha1	128.2	112.9	127	115.1	142.8	122.1	130.8	135	145.8	1.03233	0.702343	0.0459017	Nonsignificant	1.11817	0.0943509	0.161145	Nonsignificant	0.923226	0.327009	-0.115244	Nonsignificant	--	--	--	--	--
GWHPACFB002236	mRNA=GWHTACFB002236 Gene=GWHGACFB002236 Position=GWHACFB00000001: 198661660-198661845, 198662980-198663280, 198663365-198663802, 198664117-198664238, 198664344-198664409, 198667893-198667956, 198668141-198668376: + Frame=0 OriID=evm.model.Cha01g022360 OriTrascriptID=evm.model.Cha01g022360 OriGeneID=evm.TU.Cha01g022360 OriSeqID=Cha1	59.6	63.4	45.9	57.6	51.8	59.5	59.1	50.6	54.9	1	1	0	Nonsignificant	0.974541	0.81861	-0.037205	Nonsignificant	1.02612	0.692832	0.037205	Nonsignificant	3	Molecular Function:nucleic acid binding (GO:0003676),Cellular Component:intracellular (GO:0005622),Biological Process:transport (GO:0006810)	--	--	--
GWHPACFB002244	mRNA=GWHTACFB002244 Gene=GWHGACFB002244 Position=GWHACFB00000001: 198962171-198962333, 198962760-198962860, 198963329-198963435, 198964560-198964595, 198964728-198964813, 198965642-198965709, 198965813-198965923, 198966017-198966142, 198966738-198966881, 198967168-198967276, 198967385-198967521, 198967664-198967699, 198967791-198967883: + Frame=0 OriID=evm.model.Cha01g022590 OriTrascriptID=evm.mo…	645.3	638.4	685.7	653.8	593.2	568.4	681.4	703.8	653.5	0.921804	0.155115	-0.117469	Nonsignificant	1.03519	0.327359	0.0498933	Nonsignificant	0.890469	0.0636085	-0.167362	Nonsignificant	1	Molecular Function:protein binding (GO:0005515)	ribosome biogenesis protein YTM1	--	--
GWHPACFB002266	mRNA=GWHTACFB002266 Gene=GWHGACFB002266 Position=GWHACFB00000001: 199316402-199316650, 199317398-199317616, 199318183-199318420, 199321805-199322000, 199322401-199322455, 199322650-199322800, 199323072-199323380, 199323583-199323848, 199324061-199324987, 199325533-199325859: + Frame=0 OriID=evm.model.Cha01g022660 OriTrascriptID=evm.model.Cha01g022660 OriGeneID=evm.TU.Cha01g022660 OriSeqID=Cha1	1479	1532.3	1671.8	1596.6	1546.1	1514.2	1529.5	1668	1491.8	0.994405	0.895268	-0.00809394	Nonsignificant	1.00132	0.980276	0.00190873	Nonsignificant	0.993091	0.862959	-0.0100027	Nonsignificant	2	Molecular Function:ATP binding (GO:0005524),Biological Process:protein metabolic process (GO:0019538)	ATP-dependent Clp protease ATP-binding subunit ClpB	--
GWHPACFB002273	mRNA=GWHTACFB002273 Gene=GWHGACFB002273 Position=GWHACFB00000001: 199583456-199583644, 199584746-199586293: + Frame=0 OriID=evm.model.Cha01g022730 OriTrascriptID=evm.model.Cha01g022730 OriGeneID=evm.TU.Cha01g022730 OriSeqID=Cha1	982.6	1014.6	978.1	952.7	977.2	1006.7	968.1	973.5	938.9	0.986993	0.542135	-0.0188884	Nonsignificant	0.968138	0.114992	-0.0467159	Nonsignificant	1.01948	0.379656	0.0278275	Nonsignificant	1	Biological Process:metabolic process (GO:0008152)
GWHPACFB002274	mRNA=GWHTACFB002274 Gene=GWHGACFB002274 Position=GWHACFB00000001: 199609139-199609611, 199615676-199615787, 199620181-199621653: + Frame=0 OriID=evm.model.Cha01g022740 OriTrascriptID=evm.model.Cha01g022740 OriGeneID=evm.TU.Cha01g022740 OriSeqID=Cha1	246.2	234	292.2	205.5	225	194.1	227.8	238.6	217.6	0.808648	0.0683841	-0.306416	Nonsignificant	0.885552	0.190749	-0.175352	Nonsignificant	0.913158	0.142615	-0.131064	Nonsignificant	1	Biological Process:metabolic process (GO:0008152)	--	--	--
GWHPACFB002275	mRNA=GWHTACFB002275 Gene=GWHGACFB002275 Position=GWHACFB00000001: 199623886-199624578, 199625898-199626554: - Frame=0 OriID=evm.model.Cha01g022750 OriTrascriptID=evm.model.Cha01g022750 OriGeneID=evm.TU.Cha01g022750 OriSeqID=Cha1	1070	1074.4	1081.6	1116.6	1039.7	1048.2	1053.6	1033	1042.2	0.993335	0.797128	-0.00964717	Nonsignificant	0.96987	0.00910674	-0.044137	Nonsignificant	1.02419	0.370929	0.0344898	Nonsignificant	2	Molecular Function:oxidoreductase activity (GO:0016491),Biological Process:oxidation-reduction process (GO:0055114)	--	--	--
GWHPACFB002282	mRNA=GWHTACFB002282 Gene=GWHGACFB002282 Position=GWHACFB00000001: 199863834-199864023, 199866069-199866403: + Frame=0 OriID=evm.model.Cha01g022820 OriTrascriptID=evm.model.Cha01g022820 OriGeneID=evm.TU.Cha01g022820 OriSeqID=Cha1	311	362	304.1	400.8	404.3	371.1	298.2	428.1	339.9	1.20377	0.0345632	0.267555	Significant	1.09119	0.522439	0.1259	Nonsignificant	1.10317	0.408113	0.141655	Nonsignificant	1	Molecular Function:electron carrier activity (GO:0009055)	--	--	--
GWHPACFB002291	mRNA=GWHTACFB002291 Gene=GWHGACFB002291 Position=GWHACFB00000001: 200250813-200250872, 200251106-200251372, 200251513-200251770, 200251864-200252292, 200252794-200253384, 200254282-200254358, 200270391-200270447, 200276343-200276775: - Frame=0 OriID=evm.model.Cha01g022910 OriTrascriptID=evm.model.Cha01g022910 OriGeneID=evm.TU.Cha01g022910 OriSeqID=Cha1	790.3	724.5	886.3	755	732.7	761.1	877.3	875.1	800.7	0.936571	0.347756	-0.0945401	Nonsignificant	1.0633	0.395625	0.0885546	Nonsignificant	0.880812	0.0189177	-0.183095	Nonsignificant	1	Molecular Function:RNA binding (GO:0003723)	--	--	--
GWHPACFB002292	mRNA=GWHTACFB002292 Gene=GWHGACFB002292 Position=GWHACFB00000001: 200288871-200289053, 200290226-200290435, 200291229-200291291, 200291392-200291465, 200291598-200291693, 200293298-200293355, 200293430-200293534, 200293621-200293702, 200294264-200294376, 200294592-200294822, 200303013-200303057: + Frame=0 OriID=evm.model.Cha01g022920 OriTrascriptID=evm.model.Cha01g022920 OriGeneID=evm.TU.Cha01g02…	146.7	151.6	157.1	152.8	144.8	143.5	135.5	151.8	132.6	0.968599	0.317849	-0.0460285	Nonsignificant	0.922047	0.151563	-0.117089	Nonsignificant	1.05049	0.347544	0.07106	Nonsignificant	1	Molecular Function:nucleic acid binding (GO:0003676)	polypyrimidine tract-binding protein 2	--	--
GWHPACFB002295	mRNA=GWHTACFB002295 Gene=GWHGACFB002295 Position=GWHACFB00000001: 200454446-200454643, 200454876-200455024, 200456200-200456438, 200457049-200457203: - Frame=0 OriID=evm.model.Cha01g022950 OriTrascriptID=evm.model.Cha01g022950 OriGeneID=evm.TU.Cha01g022950 OriSeqID=Cha1	393.2	410.8	385.2	380.5	426	404.3	458.4	429.9	423.1	1.01816	0.659597	0.0259692	Nonsignificant	1.10276	0.0366758	0.141116	Nonsignificant	0.923288	0.120083	-0.115147	Nonsignificant	--	--	--	--	--
GWHPACFB002301	mRNA=GWHTACFB002301 Gene=GWHGACFB002301 Position=GWHACFB00000001: 200889204-200889290, 200890207-200890373, 200891708-200891810, 200891968-200892300: + Frame=0 OriID=evm.model.Cha01g023070 OriTrascriptID=evm.model.Cha01g023070 OriGeneID=evm.TU.Cha01g023070 OriSeqID=Cha1	274.2	253.4	313.2	275.9	383.3	285.8	289.3	367.6	266.6	1.12393	0.417889	0.168552	Nonsignificant	1.09836	0.477996	0.135349	Nonsignificant	1.02328	0.883585	0.0332024	Nonsignificant	--	--	--	--	--
GWHPACFB002311	mRNA=GWHTACFB002311 Gene=GWHGACFB002311 Position=GWHACFB00000001: 201459760-201460123, 201460206-201460243: - Frame=0 OriID=evm.model.Cha01g023110 OriTrascriptID=evm.model.Cha01g023110 OriGeneID=evm.TU.Cha01g023110 OriSeqID=Cha1	107.3	111.2	102.3	105.7	97.6	89.5	93.2	90.9	101.8	0.912718	0.15535	-0.131759	Nonsignificant	0.891209	0.0503302	-0.166164	Nonsignificant	1.02413	0.708816	0.0344049	Nonsignificant	--	--	--	--	--
GWHPACFB002337	mRNA=GWHTACFB002337 Gene=GWHGACFB002337 Position=GWHACFB00000001: 203542943-203543499, 203545333-203545933, 203546116-203546574: + Frame=0 OriID=evm.model.Cha01g023410 OriTrascriptID=evm.model.Cha01g023410 OriGeneID=evm.TU.Cha01g023410 OriSeqID=Cha1	1616.9	1951.6	1569	1905.2	1936.2	1770	1659.4	1753	1730	1.09224	0.293422	0.127294	Nonsignificant	1.00095	0.990089	0.00137535	Nonsignificant	1.0912	0.0550865	0.125919	Nonsignificant	--	--	--	--	--
GWHPACFB002339	mRNA=GWHTACFB002339 Gene=GWHGACFB002339 Position=GWHACFB00000001: 203626713-203628145, 203631059-203631396, 203632175-203632428, 203633976-203634018, 203634221-203634438, 203634736-203634841, 203635580-203635677, 203636144-203636330, 203638068-203638252: - Frame=0 OriID=evm.model.Cha01g023390 OriTrascriptID=evm.model.Cha01g023390 OriGeneID=evm.TU.Cha01g023390 OriSeqID=Cha1	1137.4	1089.1	1175.9	1157.9	1137.3	1150.6	1128.2	1221.4	1156.9	1.01276	0.605232	0.0182862	Nonsignificant	1.0306	0.404677	0.043479	Nonsignificant	0.982689	0.512883	-0.0251928	Nonsignificant	1	Molecular Function:protein binding (GO:0005515)	--	--	--
GWHPACFB002343	mRNA=GWHTACFB002343 Gene=GWHGACFB002343 Position=GWHACFB00000001: 203690924-203690972, 203691140-203691207, 203692067-203692177, 203693028-203693114, 203693323-203693531, 203693869-203694175: + Frame=0 OriID=evm.model.Cha01g023350 OriTrascriptID=evm.model.Cha01g023350 OriGeneID=evm.TU.Cha01g023350 OriSeqID=Cha1	6507.8	7125.2	6298.1	7174.5	6968.3	6864.5	6335.9	6874.8	6576	1.054	0.246418	0.0758694	Nonsignificant	0.992755	0.877531	-0.0104903	Nonsignificant	1.06169	0.0873013	0.0863597	Nonsignificant	2	Cellular Component:mitochondrial outer membrane (GO:0005741),Biological Process:transmembrane transport (GO:0055085)	voltage-dependent anion channel protein 2	--
GWHPACFB002346	mRNA=GWHTACFB002346 Gene=GWHGACFB002346 Position=GWHACFB00000001: 203792672-203793115, 203809017-203809184: + Frame=0 OriID=evm.model.Cha01g023460 OriTrascriptID=evm.model.Cha01g023460 OriGeneID=evm.TU.Cha01g023460 OriSeqID=Cha1	56.7	46.2	47.5	48	45	49.7	55.4	46.5	48.8	0.948803	0.512926	-0.0758192	Nonsignificant	1.00199	0.982342	0.00287485	Nonsignificant	0.946914	0.424341	-0.0786941	Nonsignificant	--	--	--	--	--
GWHPACFB002352	mRNA=GWHTACFB002352 Gene=GWHGACFB002352 Position=GWHACFB00000001: 204010960-204011105, 204011470-204011524, 204012278-204012493, 204013220-204013294, 204025059-204025226, 204032380-204032437, 204032635-204032879, 204033575-204033646, 204050361-204050427, 204059267-204059311, 204059520-204059761, 204060100-204060225, 204070902-204070976, 204071058-204071120, 204071400-204071482, 204073963-20407400…	521.2	466.5	477.2	495.9	486.8	523.1	519.8	461.7	512.9	1.02792	0.532412	0.039728	Nonsignificant	1.02014	0.712177	0.0287642	Nonsignificant	1.00763	0.867226	0.0109638	Nonsignificant	1	Molecular Function:acid phosphatase activity (GO:0003993)	inositol-hexakisphosphate/diphosphoinositol-pentakisphosphate 1-kinase	2.7.4.24	ko04070 Phosphatidylinositol signaling system
GWHPACFB002363	mRNA=GWHTACFB002363 Gene=GWHGACFB002363 Position=GWHACFB00000001: 204572296-204573821, 204574051-204574057: + Frame=0 OriID=evm.model.Cha01g023630 OriTrascriptID=evm.model.Cha01g023630 OriGeneID=evm.TU.Cha01g023630 OriSeqID=Cha1	1216	1114.3	1268.5	1281.7	1249.3	1393.4	1282.4	1187.4	1152.2	1.09047	0.159415	0.124956	Nonsignificant	1.00645	0.90314	0.00927062	Nonsignificant	1.08349	0.15973	0.115686	Nonsignificant	1	Molecular Function:ATP binding (GO:0005524)	--	--	--
GWHPACFB002366	mRNA=GWHTACFB002366 Gene=GWHGACFB002366 Position=GWHACFB00000001: 204826795-204827205, 204827877-204828026: - Frame=0 OriID=evm.model.Cha01g023740 OriTrascriptID=evm.model.Cha01g023740 OriGeneID=evm.TU.Cha01g023740 OriSeqID=Cha1	170.7	231.6	179.8	203.9	182.3	170.4	190.1	173.3	180.2	0.956193	0.71088	-0.0646261	Nonsignificant	0.93386	0.548026	-0.0987216	Nonsignificant	1.02391	0.7125	0.0340955	Nonsignificant	--	--	--	--	--
GWHPACFB002370	mRNA=GWHTACFB002370 Gene=GWHGACFB002370 Position=GWHACFB00000001: 204964908-204966617, 204987128-204987169, 204994254-204994289: - Frame=0 OriID=evm.model.Cha01g023680 OriTrascriptID=evm.model.Cha01g023680 OriGeneID=evm.TU.Cha01g023680 OriSeqID=Cha1	808	798.6	754.1	901.4	934.5	890.1	873.1	830.9	925.1	1.15474	0.00463422	0.207571	Nonsignificant	1.1137	0.0486415	0.155354	Nonsignificant	1.03686	0.346845	0.0522165	Nonsignificant	3	Molecular Function:protein kinase activity (GO:0004672),Molecular Function:protein binding (GO:0005515),Biological Process:protein phosphorylation (GO:0006468)	--	--	--
GWHPACFB002374	mRNA=GWHTACFB002374 Gene=GWHGACFB002374 Position=GWHACFB00000001: 205090185-205090310, 205091037-205091494, 205093222-205093762, 205100775-205101674, 205104287-205104961: + Frame=0 OriID=evm.model.Cha01g023720 OriTrascriptID=evm.model.Cha01g023720 OriGeneID=evm.TU.Cha01g023720 OriSeqID=Cha1	22.1	16.9	20.4	25.8	18.6	17.9	22.1	25	20.5	1.04882	0.759786	0.0687692	Nonsignificant	1.13805	0.247306	0.18656	Nonsignificant	0.921598	0.568592	-0.117791	Nonsignificant	5	Molecular Function:ATP binding (GO:0005524),Biological Process:transport (GO:0006810),Cellular Component:integral component of membrane (GO:0016021),Molecular Function:ATPase activity (GO:0016887),Biological Process:transmembrane transport (GO:0055085)	ATP-binding cassette, subfamily B (MDR/TAP), member 1	3.6.3.44	ko02010 ABC transporters
GWHPACFB002379	mRNA=GWHTACFB002379 Gene=GWHGACFB002379 Position=GWHACFB00000001: 205414087-205414121, 205415217-205415418, 205416003-205416081, 205416198-205416319: + Frame=0 OriID=evm.model.Cha01g023820 OriTrascriptID=evm.model.Cha01g023820 OriGeneID=evm.TU.Cha01g023820 OriSeqID=Cha1	2519.2	2552.6	2107.5	2411.5	2432.8	2516.8	2445.8	2383.6	2629.5	1.02532	0.700708	0.0360782	Nonsignificant	1.03895	0.59379	0.0551197	Nonsignificant	0.986888	0.706263	-0.0190415	Nonsignificant	--	--	--	--	--
GWHPACFB002382	mRNA=GWHTACFB002382 Gene=GWHGACFB002382 Position=GWHACFB00000001: 205472797-205472860, 205473062-205473903: - Frame=0 OriID=evm.model.Cha01g023790 OriTrascriptID=evm.model.Cha01g023790 OriGeneID=evm.TU.Cha01g023790 OriSeqID=Cha1	185.8	184.9	167.3	179.2	214.8	248.9	174.9	191.3	171.2	1.19498	0.171293	0.256988	Nonsignificant	0.998885	0.982614	-0.00160985	Nonsignificant	1.19632	0.170097	0.258598	Nonsignificant	4	Molecular Function:peroxidase activity (GO:0004601),Biological Process:response to oxidative stress (GO:0006979),Molecular Function:heme binding (GO:0020037),Biological Process:oxidation-reduction process (GO:0055114)	peroxidase	1.11.1.7	ko00940 Phenylpropanoid biosynthesis ko01100 Metabolic pathways ko01110 Biosynthesis of secondary metabolites
GWHPACFB002385	mRNA=GWHTACFB002385 Gene=GWHGACFB002385 Position=GWHACFB00000001: 205507514-205508235, 205508478-205508755, 205513821-205513941, 205514045-205514447, 205514578-205514610, 205522813-205522872, 205523195-205523248, 205524094-205524474: - Frame=0 OriID=evm.model.Cha01g023850 OriTrascriptID=evm.model.Cha01g023850 OriGeneID=evm.TU.Cha01g023850 OriSeqID=Cha1	376.9	377.3	406.4	388.4	468.9	397.5	365.9	448.7	342.5	1.08116	0.313572	0.112587	Nonsignificant	0.996984	0.974015	-0.00435728	Nonsignificant	1.08444	0.472058	0.116944	Nonsignificant	--	--	--	--	--
GWHPACFB002386	mRNA=GWHTACFB002386 Gene=GWHGACFB002386 Position=GWHACFB00000001: 205592916-205593056, 205593753-205593845, 205593925-205594017, 205594749-205594873, 205594957-205595032, 205595139-205595216, 205595300-205595469, 205595652-205595886, 205595995-205596237, 205596412-205596507, 205596617-205596754, 205597144-205597269, 205597365-205597604: - Frame=0 OriID=evm.model.Cha01g023840 OriTrascriptID=evm.mo…	4289.3	4183.6	4308.1	4466.2	4334.7	4440.1	4193.1	4634.3	4178.3	1.03599	0.0515671	0.0510114	Nonsignificant	1.01758	0.653241	0.0251433	Nonsignificant	1.01809	0.639247	0.025868	Nonsignificant	1	Molecular Function:ATP binding (GO:0005524)	chaperonin GroEL	--	ko03018 RNA degradation
GWHPACFB002388	mRNA=GWHTACFB002388 Gene=GWHGACFB002388 Position=GWHACFB00000001: 205672643-205672868, 205672978-205673221, 205673426-205673628, 205673720-205673947, 205674502-205674647, 205675888-205676101, 205676205-205676338, 205676444-205676593, 205677436-205677699, 205677818-205677925: - Frame=0 OriID=evm.model.Cha01g023940 OriTrascriptID=evm.model.Cha01g023940 OriGeneID=evm.TU.Cha01g023940 OriSeqID=Cha1	1351.5	1459.4	1367.6	1283.5	1429.2	1465.2	1510.7	1537.6	1414.2	0.999856	0.99769	-0.000207175	Nonsignificant	1.06797	0.133128	0.094867	Nonsignificant	0.936224	0.229737	-0.0950742	Nonsignificant	--	--	alpha-dioxygenase	1.-.-.-	ko00592 alpha-Linolenic acid metabolism
GWHPACFB002408	mRNA=GWHTACFB002408 Gene=GWHGACFB002408 Position=GWHACFB00000001: 206271655-206271799, 206271915-206272168, 206272281-206272480, 206273611-206273846, 206273963-206274105, 206274593-206274664, 206274755-206274982: + Frame=0 OriID=evm.model.Cha01g024080 OriTrascriptID=evm.model.Cha01g024080 OriGeneID=evm.TU.Cha01g024080 OriSeqID=Cha1	1438	1609.3	1588.6	2133.9	1984.9	1855.3	1618.2	1661.6	2063.2	1.28866	0.0100111	0.365872	Significant	1.15253	0.19496	0.204801	Nonsignificant	1.11812	0.266206	0.161071	Nonsignificant	3	Biological Process:protein peptidyl-prolyl isomerization (GO:0000413),Molecular Function:peptidyl-prolyl cis-trans isomerase activity (GO:0003755),Biological Process:protein folding (GO:0006457)	--	--	--
GWHPACFB002409	mRNA=GWHTACFB002409 Gene=GWHGACFB002409 Position=GWHACFB00000001: 206276223-206276429, 206276578-206276712, 206277207-206277381, 206277537-206277733, 206278837-206278958, 206280042-206280321: - Frame=0 OriID=evm.model.Cha01g024090 OriTrascriptID=evm.model.Cha01g024090 OriGeneID=evm.TU.Cha01g024090 OriSeqID=Cha1	162.7	150.7	118.3	139	157.6	150.8	154.6	177.8	154.6	1.03637	0.733462	0.0515362	Nonsignificant	1.1281	0.296069	0.173893	Nonsignificant	0.918686	0.235038	-0.122357	Nonsignificant	2	Molecular Function:protein kinase activity (GO:0004672),Biological Process:protein phosphorylation (GO:0006468)	--	--	--
GWHPACFB002414	mRNA=GWHTACFB002414 Gene=GWHGACFB002414 Position=GWHACFB00000001: 206458386-206458576, 206462426-206462660, 206468011-206468013: - Frame=0 OriID=evm.model.Cha01g024140 OriTrascriptID=evm.model.Cha01g024140 OriGeneID=evm.TU.Cha01g024140 OriSeqID=Cha1	2105.9	2110.4	2238.7	2014.7	2050.4	2008	2076.2	2012.5	2084.7	0.940837	0.0488642	-0.087984	Nonsignificant	0.956375	0.1287	-0.0643518	Nonsignificant	0.983753	0.272696	-0.0236321	Nonsignificant	--	--	replication factor A1	--	ko03030 DNA replication ko03420 Nucleotide excision repair ko03430 Mismatch repair ko03440 Homologous recombination
GWHPACFB002415	mRNA=GWHTACFB002415 Gene=GWHGACFB002415 Position=GWHACFB00000001: 206468116-206468229, 206468371-206468483, 206468814-206468938, 206469132-206469672, 206469895-206470066, 206471850-206471945: - Frame=0 OriID=evm.model.Cha01g024150 OriTrascriptID=evm.model.Cha01g024150 OriGeneID=evm.TU.Cha01g024150 OriSeqID=Cha1	19080.8	16505.7	17354.3	17051	16865.1	18326.5	18616.6	15669.1	17648.5	0.986812	0.805768	-0.0191533	Nonsignificant	0.980986	0.785275	-0.0276951	Nonsignificant	1.00594	0.921626	0.0085418	Nonsignificant	3	Biological Process:metabolic process (GO:0008152),Molecular Function:NAD binding (GO:0051287),Biological Process:oxidation-reduction process (GO:0055114)	--	--	--
GWHPACFB002416	mRNA=GWHTACFB002416 Gene=GWHGACFB002416 Position=GWHACFB00000001: 206524136-206524257, 206524408-206524494, 206524748-206524853, 206525396-206525431, 206525847-206525929, 206526032-206526085, 206527157-206527208, 206528562-206528626, 206550050-206550106, 206550361-206550433, 206551354-206551440, 206551524-206551713, 206551948-206552075, 206552144-206552377: + Frame=0 OriID=evm.model.Cha01g024220 …	300.3	281.1	314.5	266	285.8	303.1	297.9	311.2	310.7	0.954236	0.397532	-0.067582	Nonsignificant	1.02668	0.494545	0.0379825	Nonsignificant	0.929441	0.134814	-0.105565	Nonsignificant	1	Molecular Function:catalytic activity (GO:0003824)	protein farnesyltransferase subunit beta	2.5.1.58	ko00900 Terpenoid backbone biosynthesis
GWHPACFB002424	mRNA=GWHTACFB002424 Gene=GWHGACFB002424 Position=GWHACFB00000001: 206894659-206894710, 206898942-206899039, 206900508-206900586, 206908269-206908482, 206908748-206908870, 206916379-206916550, 206916811-206916848, 206917709-206917907, 206918062-206918214, 206918380-206918514, 206919046-206919123: + Frame=0 OriID=evm.model.Cha01g024340 OriTrascriptID=evm.model.Cha01g024340 OriGeneID=evm.TU.Cha01g02…	891.3	1006.8	926.2	1045	908.4	938.7	873.8	985	928.4	1.02401	0.695557	0.0342241	Nonsignificant	0.986864	0.80508	-0.0190768	Nonsignificant	1.03764	0.541118	0.0533009	Nonsignificant	1	Molecular Function:protein binding (GO:0005515)	--	--	--
GWHPACFB002425	mRNA=GWHTACFB002425 Gene=GWHGACFB002425 Position=GWHACFB00000001: 206920685-206920804, 206921038-206921182, 206921701-206921813, 206922036-206922141, 206922545-206922760, 206922863-206922984, 206923605-206923673, 206924812-206925265, 206926123-206926229, 206926482-206926805: - Frame=0 OriID=evm.model.Cha01g024330 OriTrascriptID=evm.model.Cha01g024330 OriGeneID=evm.TU.Cha01g024330 OriSeqID=Cha1	104.8	102	116.3	116.2	98	100.7	102.1	94.8	102.3	0.974621	0.722142	-0.037087	Nonsignificant	0.926029	0.187919	-0.110871	Nonsignificant	1.05247	0.445062	0.0737836	Nonsignificant	2	Biological Process:protein dephosphorylation (GO:0006470),Molecular Function:protein tyrosine/serine/threonine phosphatase activity (GO:0008138)	--	--	--
GWHPACFB002427	mRNA=GWHTACFB002427 Gene=GWHGACFB002427 Position=GWHACFB00000001: 206989601-206989765, 206989987-206990178, 206990354-206990452, 206991511-206991636, 206991787-206991993, 206992067-206992175, 206992271-206992359, 206993075-206993351, 206993450-206993560, 206994786-206996143, 206998205-206998597: - Frame=0 OriID=evm.model.Cha01g024310 OriTrascriptID=evm.model.Cha01g024310 OriGeneID=evm.TU.Cha01g02…	501.1	451.4	473.8	508.6	506.5	496.2	501.2	552.5	479.9	1.05959	0.129476	0.0835126	Nonsignificant	1.07523	0.23941	0.104645	Nonsignificant	0.985459	0.751192	-0.0211322	Nonsignificant	2	Molecular Function:nucleotide binding (GO:0000166),Molecular Function:metal ion binding (GO:0046872)	phospholipid-translocating ATPase	3.6.3.1	--
GWHPACFB002432	mRNA=GWHTACFB002432 Gene=GWHGACFB002432 Position=GWHACFB00000001: 207160945-207161134, 207162800-207162921, 207163117-207163235, 207163463-207163571: + Frame=0 OriID=evm.model.Cha01g024260 OriTrascriptID=evm.model.Cha01g024260 OriGeneID=evm.TU.Cha01g024260 OriSeqID=Cha1	1852.2	1761.6	2000.2	1694.3	1824.6	1691.5	1725.8	1773.9	1690.2	0.928108	0.177212	-0.107635	Nonsignificant	0.924457	0.127341	-0.113322	Nonsignificant	1.00395	0.89822	0.00568739	Nonsignificant	1	Biological Process:response to stress (GO:0006950)	--	--	--
GWHPACFB002433	mRNA=GWHTACFB002433 Gene=GWHGACFB002433 Position=GWHACFB00000001: 207165163-207167843, 207168062-207168119: - Frame=0 OriID=evm.model.Cha01g024250 OriTrascriptID=evm.model.Cha01g024250 OriGeneID=evm.TU.Cha01g024250 OriSeqID=Cha1	320.1	303	334.6	324.5	329.6	309.2	315.1	344.3	381	1.00585	0.87347	0.00841136	Nonsignificant	1.08635	0.262194	0.119493	Nonsignificant	0.925894	0.268677	-0.111081	Nonsignificant	--	--	--	--	--
GWHPACFB002434	mRNA=GWHTACFB002434 Gene=GWHGACFB002434 Position=GWHACFB00000001: 207179171-207179221, 207235466-207235507, 207237393-207237452, 207241382-207241730, 207243572-207244296, 207244483-207244601, 207245237-207245456, 207246532-207246650, 207247923-207248003, 207250023-207250074: - Frame=0 OriID=evm.model.Cha01g024240 OriTrascriptID=evm.model.Cha01g024240 OriGeneID=evm.TU.Cha01g024240 OriSeqID=Cha1	227.1	231.8	223.7	208	219.8	220.1	231.8	226	226.8	0.949165	0.0666951	-0.0752693	Nonsignificant	1.00293	0.833272	0.00422088	Nonsignificant	0.946392	0.0491007	-0.0794901	Nonsignificant	6	Molecular Function:structural constituent of ribosome (GO:0003735),Cellular Component:intracellular (GO:0005622),Cellular Component:ribosome (GO:0005840),Biological Process:translation (GO:0006412),Molecular Function:oxidoreductase activity (GO:0016491),Biological Process:oxidation-reduction process (GO:0055114)	monodehydroascorbate reductase (NADH)	1.6.5.4	ko00053 Ascorbate and aldarate metabolism ko01100 Metabolic pathways
GWHPACFB002441	mRNA=GWHTACFB002441 Gene=GWHGACFB002441 Position=GWHACFB00000001: 207565168-207565515, 207566229-207566477: + Frame=0 OriID=evm.model.Cha01g024410 OriTrascriptID=evm.model.Cha01g024410 OriGeneID=evm.TU.Cha01g024410 OriSeqID=Cha1	313	319.9	332	336.9	343.9	334.1	338.1	329.8	317.3	1.05182	0.0565283	0.0728862	Nonsignificant	1.02104	0.456054	0.0300372	Nonsignificant	1.03015	0.214185	0.0428491	Nonsignificant	6	Molecular Function:RNA binding (GO:0003723),Molecular Function:structural constituent of ribosome (GO:0003735),Molecular Function:translation initiation factor activity (GO:0003743),Cellular Component:ribosome (GO:0005840),Biological Process:translation (GO:0006412),Biological Process:translational initiation (GO:0006413)	large subunit ribosomal protein L14	--	ko03010 Ribosome
GWHPACFB002448	mRNA=GWHTACFB002448 Gene=GWHGACFB002448 Position=GWHACFB00000001: 208090561-208090739, 208091628-208091893, 208092221-208092387, 208092560-208092776, 208097515-208097861, 208100019-208100198, 208100856-208100994, 208101106-208101254, 208102283-208102394, 208102499-208103064, 208103173-208103296, 208103442-208103719, 208104101-208104211, 208104681-208104743, 208106053-208106244, 208106940-20810699…	3557.2	3538.7	3907.5	3625.3	3528.4	3497.4	3795.1	3889.1	3580	0.967983	0.404096	-0.0469469	Nonsignificant	1.0237	0.595341	0.0337955	Nonsignificant	0.945571	0.108595	-0.0807424	Nonsignificant	--	--	nuclear pore complex protein Nup210	--	ko03013 RNA transport
GWHPACFB002451	mRNA=GWHTACFB002451 Gene=GWHGACFB002451 Position=GWHACFB00000001: 208272793-208273050, 208273193-208273278, 208273530-208273835, 208273946-208274029, 208275924-208276302: + Frame=0 OriID=evm.model.Cha01g024500 OriTrascriptID=evm.model.Cha01g024500 OriGeneID=evm.TU.Cha01g024500 OriSeqID=Cha1	1122	1114.7	1193.7	1078	1070.4	1037.1	1146.9	1124.3	1041.7	0.928609	0.0441702	-0.106857	Nonsignificant	0.965747	0.390518	-0.0502822	Nonsignificant	0.961544	0.283996	-0.0565748	Nonsignificant	--	--	--	--	--
GWHPACFB002457	mRNA=GWHTACFB002457 Gene=GWHGACFB002457 Position=GWHACFB00000001: 208493941-208494027, 208494369-208494437, 208494561-208494765, 208496676-208496758, 208497984-208498123, 208498285-208498330: - Frame=0 OriID=evm.model.Cha01g024570 OriTrascriptID=evm.model.Cha01g024570 OriGeneID=evm.TU.Cha01g024570 OriSeqID=Cha1	612.1	669.4	615.9	703.8	715.3	677.1	656.7	704.9	683.7	1.10477	0.0378108	0.143753	Nonsignificant	1.07795	0.100442	0.108289	Nonsignificant	1.02489	0.398306	0.0354639	Nonsignificant	2	Molecular Function:GTP binding (GO:0005525),Biological Process:small GTPase mediated signal transduction (GO:0007264)	Ras-related protein Rab-2A	--
GWHPACFB002459	mRNA=GWHTACFB002459 Gene=GWHGACFB002459 Position=GWHACFB00000001: 208616202-208616708, 208616805-208616906, 208618955-208619236, 208619400-208619465: + Frame=0 OriID=evm.model.Cha01g024630 OriTrascriptID=evm.model.Cha01g024630 OriGeneID=evm.TU.Cha01g024630 OriSeqID=Cha1	1615.4	1807.2	1582.4	1638.1	1566.1	1484.3	1533.8	1505.6	1551.3	0.936763	0.272487	-0.0942436	Nonsignificant	0.917223	0.124967	-0.124656	Nonsignificant	1.0213	0.520878	0.0304123	Nonsignificant	1	Molecular Function:nucleic acid binding (GO:0003676)	--	--	--
GWHPACFB002461	mRNA=GWHTACFB002461 Gene=GWHGACFB002461 Position=GWHACFB00000001: 208650519-208650713, 208650829-208650927, 208656192-208656646, 208656729-208656838, 208656927-208657075, 208657333-208657815, 208658378-208659037: + Frame=0 OriID=evm.model.Cha01g024610 OriTrascriptID=evm.model.Cha01g024610 OriGeneID=evm.TU.Cha01g024610 OriSeqID=Cha1	4233.9	4929.6	4711.3	4785.8	4745.4	4571.3	4752.8	5108.6	4701.7	1.01641	0.742691	0.023484	Nonsignificant	1.04961	0.396815	0.0698505	Nonsignificant	0.968372	0.34611	-0.0463666	Nonsignificant	--	--	--	--	--
GWHPACFB002462	mRNA=GWHTACFB002462 Gene=GWHGACFB002462 Position=GWHACFB00000001: 208662345-208662557, 208662667-208662777, 208662890-208663338, 208663436-208663545, 208663664-208663806, 208663898-208664389, 208664772-208665422: + Frame=0 OriID=evm.model.Cha01g024600 OriTrascriptID=evm.model.Cha01g024600 OriGeneID=evm.TU.Cha01g024600 OriSeqID=Cha1	2258.8	3117.9	2485.4	2964.3	2806.2	2800.5	2229	3010.6	2514.5	1.09017	0.419087	0.124549	Nonsignificant	0.986263	0.921652	-0.0199554	Nonsignificant	1.10535	0.310255	0.144504	Nonsignificant	--	--	--	--	--
GWHPACFB002463	mRNA=GWHTACFB002463 Gene=GWHGACFB002463 Position=GWHACFB00000001: 208681742-208681954, 208682054-208682164, 208682277-208682725, 208682823-208682932, 208683051-208683193, 208683285-208683776, 208684148-208684798: + Frame=0 OriID=evm.model.Cha01g024590 OriTrascriptID=evm.model.Cha01g024590 OriGeneID=evm.TU.Cha01g024590 OriSeqID=Cha1	1308.6	1777.1	1444.6	1630.3	1553.3	1710.1	1361.1	1566.6	1452.5	1.08022	0.45431	0.111319	Nonsignificant	0.966868	0.757503	-0.0486098	Nonsignificant	1.11723	0.083776	0.159929	Nonsignificant	--	--	--	--	--
GWHPACFB002478	mRNA=GWHTACFB002478 Gene=GWHGACFB002478 Position=GWHACFB00000001: 209372535-209373196, 209374355-209374532: + Frame=0 OriID=evm.model.Cha01g024780 OriTrascriptID=evm.model.Cha01g024780 OriGeneID=evm.TU.Cha01g024780 OriSeqID=Cha1	1187	931.2	1061.2	1000.5	1079.3	1266.2	1092.2	1086.8	1182.1	1.0524	0.634175	0.0736829	Nonsignificant	1.05715	0.491416	0.0801789	Nonsignificant	0.995507	0.955429	-0.00649602	Nonsignificant	2	Molecular Function:electron carrier activity (GO:0009055),Molecular Function:iron-sulfur cluster binding (GO:0051536)	succinate dehydrogenase (ubiquinone) iron-sulfur subunit	1.3.5.1	ko00020 Citrate cycle (TCA cycle) ko00190 Oxidative phosphorylation ko01100 Metabolic pathways ko01110 Biosynthesis of secondary metabolites ko01200 Carbon metabolism
GWHPACFB002479	mRNA=GWHTACFB002479 Gene=GWHGACFB002479 Position=GWHACFB00000001: 209380372-209380490, 209380589-209380721, 209382003-209382092, 209382327-209382451, 209382836-209382878, 209384414-209384531, 209384645-209384694, 209384956-209385102: + Frame=0 OriID=evm.model.Cha01g024790 OriTrascriptID=evm.model.Cha01g024790 OriGeneID=evm.TU.Cha01g024790 OriSeqID=Cha1	245.3	258	250.5	255.2	256.9	253.5	246.1	289.6	242.1	1.01565	0.360744	0.022409	Nonsignificant	1.03184	0.636164	0.0452174	Nonsignificant	0.984315	0.814429	-0.0228084	Nonsignificant	--	--	cystinosin	--
GWHPACFB002483	mRNA=GWHTACFB002483 Gene=GWHGACFB002483 Position=GWHACFB00000001: 209476871-209477548, 209477923-209478166, 209478308-209478472, 209479051-209479526, 209480704-209480904, 209481028-209481271, 209484237-209484407, 209485263-209485561: - Frame=0 OriID=evm.model.Cha01g024830 OriTrascriptID=evm.model.Cha01g024830 OriGeneID=evm.TU.Cha01g024830 OriSeqID=Cha1	311.1	298.5	297.9	314.5	308.9	298.9	305.1	338.2	301.9	1.01631	0.475519	0.0233385	Nonsignificant	1.04154	0.367332	0.058722	Nonsignificant	0.975772	0.573485	-0.0353835	Nonsignificant	--	--	peptidyl serine alpha-galactosyltransferase	2.4.1.-	ko00514 Other types of O-glycan biosynthesis
GWHPACFB002489	mRNA=GWHTACFB002489 Gene=GWHGACFB002489 Position=GWHACFB00000001: 209749533-209749865, 209750419-209750671, 209751997-209752136, 209752336-209752417, 209752593-209752921, 209753948-209754034, 209754162-209754325, 209755011-209755167, 209755267-209755386, 209756212-209756322, 209756605-209756781, 209757211-209757356, 209758526-209758715, 209758789-209758926, 209766248-209766419, 209766504-20976669…	416.2	360.9	403.4	363.3	380.8	395.4	397.2	453.5	368.7	0.965269	0.514172	-0.0509971	Nonsignificant	1.03295	0.687871	0.0467734	Nonsignificant	0.934476	0.373139	-0.0977705	Nonsignificant	--	--	--	--	--
GWHPACFB002491	mRNA=GWHTACFB002491 Gene=GWHGACFB002491 Position=GWHACFB00000001: 209788559-209788918, 209791771-209792982: - Frame=0 OriID=evm.model.Cha01g024860 OriTrascriptID=evm.model.Cha01g024860 OriGeneID=evm.TU.Cha01g024860 OriSeqID=Cha1	421.1	409.2	412.4	378.1	350.6	375.2	388.8	390.2	374.8	0.888308	0.00797857	-0.170869	Nonsignificant	0.928462	0.0081374	-0.107085	Nonsignificant	0.956752	0.172039	-0.0637837	Nonsignificant	3	Cellular Component:protein phosphatase type 2A complex (GO:0000159),Biological Process:signal transduction (GO:0007165),Molecular Function:protein phosphatase regulator activity (GO:0019888)	--	--	--
GWHPACFB002493	mRNA=GWHTACFB002493 Gene=GWHGACFB002493 Position=GWHACFB00000001: 209831185-209831195, 209845195-209845267, 209847511-209847607, 209847726-209847794, 209848300-209848367, 209848567-209848696, 209848807-209848911, 209850905-209851077, 209855013-209855045: + Frame=0 OriID=evm.model.Cha01g024930 OriTrascriptID=evm.model.Cha01g024930 OriGeneID=evm.TU.Cha01g024930 OriSeqID=Cha1	200.9	236.9	229.3	210.4	205.3	203.2	220	216.2	208.9	0.927747	0.22344	-0.108197	Nonsignificant	0.967021	0.556032	-0.0483802	Nonsignificant	0.959386	0.0884558	-0.0598165	Nonsignificant	1	Molecular Function:protein binding (GO:0005515)	tether containing UBX domain for GLUT4	--
GWHPACFB002494	mRNA=GWHTACFB002494 Gene=GWHGACFB002494 Position=GWHACFB00000001: 209855095-209855268, 209855387-209855472, 209855652-209855718, 209855817-209856003, 209856643-209856800, 209856896-209856964, 209857223-209857281, 209857608-209857644, 209858251-209858322, 209858797-209858944, 209859195-209859290, 209859694-209859764, 209860690-209860805, 209861805-209861885, 209867176-209867218, 209867515-20986848…	4436.7	3776.7	4045.6	3596.8	3798.6	4285.4	4300.3	3913	4146.4	0.952835	0.529296	-0.0697022	Nonsignificant	1.00821	0.887257	0.0118024	Nonsignificant	0.945071	0.387044	-0.0815046	Nonsignificant	5	Molecular Function:glucose-6-phosphate dehydrogenase activity (GO:0004345),Molecular Function:protein binding (GO:0005515),Biological Process:glucose metabolic process (GO:0006006),Molecular Function:NADP binding (GO:0050661),Biological Process:oxidation-reduction process (GO:0055114)	--	--	ko00030 Pentose phosphate pathway ko00480 Glutathione metabolism ko01100 Metabolic pathways ko01110 Biosynthesis of secondary metabolites ko01200 Carbon metabolism
GWHPACFB002495	mRNA=GWHTACFB002495 Gene=GWHGACFB002495 Position=GWHACFB00000001: 209878347-209878386, 209878516-209878617, 209879877-209880802: + Frame=0 OriID=evm.model.Cha01g024950 OriTrascriptID=evm.model.Cha01g024950 OriGeneID=evm.TU.Cha01g024950 OriSeqID=Cha1	29.7	30.7	34.4	24.4	33.6	26.3	25.6	24.5	30.4	0.889241	0.328465	-0.169354	Nonsignificant	0.849156	0.107748	-0.235898	Nonsignificant	1.0472	0.723651	0.0665438	Nonsignificant	--	--	--	--	--
GWHPACFB002498	mRNA=GWHTACFB002498 Gene=GWHGACFB002498 Position=GWHACFB00000001: 209889237-209889342, 209889592-209889692, 209891120-209891235, 209891330-209891429, 209891752-209891898, 209892011-209892071, 209892153-209892250, 209892751-209892893, 209893126-209893209, 209912545-209912575: + Frame=0 OriID=evm.model.Cha01g024980 OriTrascriptID=evm.model.Cha01g024980 OriGeneID=evm.TU.Cha01g024980 OriSeqID=Cha1	1314.9	1195.6	1235.1	1123.5	1207.5	1370.4	1430.5	1190.6	1312.8	0.988199	0.863722	-0.0171258	Nonsignificant	1.05027	0.464171	0.0707634	Nonsignificant	0.940898	0.482614	-0.0878892	Nonsignificant	1	Biological Process:oxidation-reduction process (GO:0055114)	glyceraldehyde 3-phosphate dehydrogenase	1.2.1.12	ko00010 Glycolysis / Gluconeogenesis ko00710 Carbon fixation in photosynthetic organisms ko01100 Metabolic pathways ko01110 Biosynthesis of secondary metabolites ko01200 Carbon metabolism ko01230 Biosynthesis of amino acids
GWHPACFB002499	mRNA=GWHTACFB002499 Gene=GWHGACFB002499 Position=GWHACFB00000001: 209913119-209913930, 209915861-209915968, 209927587-209927614: + Frame=0 OriID=evm.model.Cha01g024990 OriTrascriptID=evm.model.Cha01g024990 OriGeneID=evm.TU.Cha01g024990 OriSeqID=Cha1	991.1	1024.1	1000.7	1024.2	992.7	1017.5	965.3	1022	982.4	1.00613	0.676049	0.00882268	Nonsignificant	0.984681	0.47264	-0.0222714	Nonsignificant	1.02179	0.327111	0.0310941	Nonsignificant	--	--	prohibitin 1	--	--
GWHPACFB002503	mRNA=GWHTACFB002503 Gene=GWHGACFB002503 Position=GWHACFB00000001: 210049261-210049305, 210181367-210181524, 210181931-210182314, 210182652-210183045, 210183137-210183238, 210185601-210185809, 210186582-210186965, 210187139-210187532, 210187607-210187712, 210187822-210187913, 210188019-210188087, 210188201-210188299: + Frame=0 OriID=evm.model.Cha01g025030 OriTrascriptID=evm.model.Cha01g025030 OriG…	548.8	626	516.3	513.7	559.2	510	530.8	614.4	558.3	0.936018	0.375183	-0.0953919	Nonsignificant	1.00733	0.924155	0.01054	Nonsignificant	0.929205	0.241265	-0.105932	Nonsignificant	--	--	--	--	--
GWHPACFB002510	mRNA=GWHTACFB002510 Gene=GWHGACFB002510 Position=GWHACFB00000001: 210455937-210456053, 210456136-210456201, 210456325-210456441, 210457434-210457505, 210457589-210457868, 210458428-210458648, 210460528-210460581: - Frame=0 OriID=evm.model.Cha01g025100 OriTrascriptID=evm.model.Cha01g025100 OriGeneID=evm.TU.Cha01g025100 OriSeqID=Cha1	1609.2	1685.3	1511.2	1591.1	1611.1	1645.9	1608.2	1672.7	1618.2	1.00882	0.802449	0.0126729	Nonsignificant	1.01944	0.596643	0.0277702	Nonsignificant	0.98959	0.543752	-0.0150973	Nonsignificant	2	Molecular Function:electron carrier activity (GO:0009055),Molecular Function:heme binding (GO:0020037)	ubiquinol-cytochrome c reductase cytochrome c1 subunit	--	ko00190 Oxidative phosphorylation ko01100 Metabolic pathways
GWHPACFB002513	mRNA=GWHTACFB002513 Gene=GWHGACFB002513 Position=GWHACFB00000001: 210520728-210521855, 210523481-210524077, 210531626-210531987, 210534193-210534496, 210534812-210534934, 210535751-210536227: + Frame=0 OriID=evm.model.Cha01g025130 OriTrascriptID=evm.model.Cha01g025130 OriGeneID=evm.TU.Cha01g025130 OriSeqID=Cha1	2337.3	2069.9	2415.3	2194.2	2307.2	2278.9	2416.5	2345.4	2285.2	0.993815	0.90438	-0.00895138	Nonsignificant	1.03292	0.537877	0.0467292	Nonsignificant	0.96214	0.155617	-0.0556806	Nonsignificant	--	--	--	--	--
GWHPACFB002514	mRNA=GWHTACFB002514 Gene=GWHGACFB002514 Position=GWHACFB00000001: 210536493-210536795, 210538153-210538225, 210538707-210538828, 210538931-210539089, 210539233-210539322, 210540572-210540637, 210541051-210541140, 210541246-210541303, 210542024-210542270, 210542359-210542572: - Frame=0 OriID=evm.model.Cha01g025140 OriTrascriptID=evm.model.Cha01g025140 OriGeneID=evm.TU.Cha01g025140 OriSeqID=Cha1	826.1	881.6	877.6	815.7	906.4	836.2	853	952.5	860.5	0.989556	0.79716	-0.0151462	Nonsignificant	1.03121	0.503594	0.0443451	Nonsignificant	0.959602	0.442464	-0.0594913	Nonsignificant	1	Molecular Function:protein binding (GO:0005515)	COP9 signalosome complex subunit 3	--	--
GWHPACFB002516	mRNA=GWHTACFB002516 Gene=GWHGACFB002516 Position=GWHACFB00000001: 210620005-210620035, 210620127-210620166, 210620937-210621072, 210621212-210621277, 210621764-210621814, 210621951-210622007, 210622677-210622747, 210624091-210624127, 210624388-210624453, 210624795-210624835, 210625283-210625412, 210625908-210626087, 210626657-210626731, 210627061-210627184, 210627396-210627504, 210627633-21062770…	2495.2	2351.4	2297.6	2561.2	2369.5	2455.1	2414.1	2508.8	2589.5	1.03382	0.376116	0.0479817	Nonsignificant	1.05154	0.189665	0.0725014	Nonsignificant	0.983148	0.604267	-0.0245197	Nonsignificant	2	Molecular Function:oxidoreductase activity (GO:0016491),Biological Process:oxidation-reduction process (GO:0055114)	--	--	ko00860 Porphyrin and chlorophyll metabolism ko01100 Metabolic pathways ko01110 Biosynthesis of secondary metabolites
GWHPACFB002521	mRNA=GWHTACFB002521 Gene=GWHGACFB002521 Position=GWHACFB00000001: 210695252-210697341, 210700514-210700617, 210701161-210701303, 210701823-210701864, 210701961-210702053, 210702416-210702513, 210702653-210702759, 210702863-210702960, 210703969-210704082: - Frame=0 OriID=evm.model.Cha01g025210 OriTrascriptID=evm.model.Cha01g025210 OriGeneID=evm.TU.Cha01g025210 OriSeqID=Cha1	1584.6	1816.8	1581.4	1725.8	1647.4	1702.9	1618.6	1606.3	1688.6	1.01872	0.721652	0.0267638	Nonsignificant	0.986092	0.792252	-0.0202056	Nonsignificant	1.03309	0.192522	0.0469694	Nonsignificant	4	Molecular Function:protein kinase activity (GO:0004672),Molecular Function:ATP binding (GO:0005524),Biological Process:carbohydrate metabolic process (GO:0005975),Biological Process:protein phosphorylation (GO:0006468)	interleukin-1 receptor-associated kinase 4	2.7.11.1
GWHPACFB002524	mRNA=GWHTACFB002524 Gene=GWHGACFB002524 Position=GWHACFB00000001: 210761227-210761404, 210761629-210761981: + Frame=0 OriID=evm.model.Cha01g025240 OriTrascriptID=evm.model.Cha01g025240 OriGeneID=evm.TU.Cha01g025240 OriSeqID=Cha1	1317	1849.8	1371.7	2022.4	1482.8	2022.6	1300.1	1603.9	1904.7	1.21798	0.252735	0.28449	Nonsignificant	1.05954	0.729802	0.0834314	Nonsignificant	1.14954	0.393071	0.201058	Nonsignificant	1	Molecular Function:electron carrier activity (GO:0009055)	--	--	--
GWHPACFB002539	mRNA=GWHTACFB002539 Gene=GWHGACFB002539 Position=GWHACFB00000001: 211264356-211264793, 211266135-211266206, 211271163-211271231, 211271488-211271556, 211272477-211272531, 211272685-211272791, 211274646-211274822, 211275915-211276013, 211277361-211277546: + Frame=0 OriID=evm.model.Cha01g025390 OriTrascriptID=evm.model.Cha01g025390 OriGeneID=evm.TU.Cha01g025390 OriSeqID=Cha1	110.5	98.3	102.8	102.6	94.2	101.9	114.2	105.9	120.8	0.958601	0.389982	-0.060998	Nonsignificant	1.09403	0.155636	0.129653	Nonsignificant	0.87621	0.0504249	-0.190651	Nonsignificant	1	Molecular Function:histone binding (GO:0042393)	euchromatic histone-lysine N-methyltransferase	2.1.1.43	ko00310 Lysine degradation
GWHPACFB002542	mRNA=GWHTACFB002542 Gene=GWHGACFB002542 Position=GWHACFB00000001: 211295015-211295179, 211295516-211295635, 211295854-211295937, 211296026-211296097, 211296873-211296986, 211297149-211297249, 211297343-211297436, 211297547-211297714, 211297908-211297997, 211300687-211300752, 211300880-211300936, 211301760-211301976, 211302104-211302246, 211302692-211302760, 211302920-211302979, 211303092-21130316…	4014.8	4681.7	3638.2	4493.4	4326.5	4232.5	3907.8	3890.8	4275.3	1.05819	0.489204	0.0815925	Nonsignificant	0.978856	0.805155	-0.0308309	Nonsignificant	1.08104	0.0904387	0.112423	Nonsignificant	6	Molecular Function:alpha-mannosidase activity (GO:0004559),Biological Process:carbohydrate metabolic process (GO:0005975),Biological Process:mannose metabolic process (GO:0006013),Molecular Function:zinc ion binding (GO:0008270),Molecular Function:mannosidase activity (GO:0015923),Molecular Function:metal ion binding (GO:0046872)	alpha-mannosidase	3.2.1.24	ko00511 Other glycan degradation
GWHPACFB002547	mRNA=GWHTACFB002547 Gene=GWHGACFB002547 Position=GWHACFB00000001: 211484179-211484511, 211485685-211486046, 211486137-211486180, 211498108-211498322, 211498756-211498880, 211498985-211499045: + Frame=0 OriID=evm.model.Cha01g025470 OriTrascriptID=evm.model.Cha01g025470 OriGeneID=evm.TU.Cha01g025470 OriSeqID=Cha1	3963.8	4287.5	4422.4	4140.3	4236.1	4442.6	4129.8	4463.9	4062.6	1.01146	0.780768	0.016446	Nonsignificant	0.998627	0.976384	-0.00198207	Nonsignificant	1.01286	0.740602	0.018428	Nonsignificant	--	--	solute carrier family 25 (mitochondrial phosphate transporter), member 3	--	--
GWHPACFB002552	mRNA=GWHTACFB002552 Gene=GWHGACFB002552 Position=GWHACFB00000001: 211676403-211676772, 211676925-211677199, 211677372-211677581: + Frame=0 OriID=evm.model.Cha01g025520 OriTrascriptID=evm.model.Cha01g025520 OriGeneID=evm.TU.Cha01g025520 OriSeqID=Cha1	352.6	355.4	360.8	398.7	390.4	362.8	376.4	389.3	388.5	1.07775	0.0673278	0.108024	Nonsignificant	1.0799	0.00410501	0.110901	Nonsignificant	0.998007	0.950586	-0.00287776	Nonsignificant	--	--	--	--	--
GWHPACFB002571	mRNA=GWHTACFB002571 Gene=GWHGACFB002571 Position=GWHACFB00000001: 212319616-212320473, 212320858-212321298: - Frame=0 OriID=evm.model.Cha01g025700 OriTrascriptID=evm.model.Cha01g025700 OriGeneID=evm.TU.Cha01g025700 OriSeqID=Cha1	181	155.8	210.8	175.5	186.9	207.7	182.6	169.6	188.1	1.04109	0.705637	0.0580926	Nonsignificant	0.986669	0.891939	-0.0193618	Nonsignificant	1.05515	0.413917	0.0774543	Nonsignificant	--	--	omega-hydroxypalmitate O-feruloyl transferase	2.3.1.188	ko00073 Cutin, suberine and wax biosynthesis
GWHPACFB002572	mRNA=GWHTACFB002572 Gene=GWHGACFB002572 Position=GWHACFB00000001: 212341584-212341679, 212343019-212343268, 212344633-212344802, 212344904-212345032, 212345108-212345200, 212345301-212345432: + Frame=0 OriID=evm.model.Cha01g025690 OriTrascriptID=evm.model.Cha01g025690 OriGeneID=evm.TU.Cha01g025690 OriSeqID=Cha1	1170	1048.5	1207.2	1063.7	1119.3	1221.9	1137.2	1137.7	1174.3	0.993928	0.922164	-0.00878639	Nonsignificant	1.00686	0.881853	0.00986297	Nonsignificant	0.987156	0.77342	-0.0186494	Nonsignificant	--	--	large subunit ribosomal protein L7Ae	--	ko03010 Ribosome
GWHPACFB002574	mRNA=GWHTACFB002574 Gene=GWHGACFB002574 Position=GWHACFB00000001: 212417515-212418446, 212419831-212419960, 212420819-212421008, 212423970-212424107, 212425926-212426023, 212426511-212426683, 212427028-212427388: - Frame=0 OriID=evm.model.Cha01g025740 OriTrascriptID=evm.model.Cha01g025740 OriGeneID=evm.TU.Cha01g025740 OriSeqID=Cha1	653.8	665	627.8	689.9	671.5	671.9	662.1	694.1	648.6	1.04454	0.0831633	0.0628666	Nonsignificant	1.0299	0.327812	0.0425019	Nonsignificant	1.01422	0.555713	0.0203648	Nonsignificant	1	Biological Process:transmembrane transport (GO:0055085)	--	--	--
GWHPACFB002581	mRNA=GWHTACFB002581 Gene=GWHGACFB002581 Position=GWHACFB00000001: 212784980-212785117, 212791294-212791590: - Frame=0 OriID=evm.model.Cha01g025810 OriTrascriptID=evm.model.Cha01g025810 OriGeneID=evm.TU.Cha01g025810 OriSeqID=Cha1	858.3	977	941.9	795.5	817.2	755.4	815.5	792	807.2	0.852693	0.0261808	-0.229901	Nonsignificant	0.869473	0.0280846	-0.201787	Nonsignificant	0.980702	0.467432	-0.028114	Nonsignificant	2	Cellular Component:intracellular (GO:0005622),Biological Process:transport (GO:0006810)	--	--	--
GWHPACFB002583	mRNA=GWHTACFB002583 Gene=GWHGACFB002583 Position=GWHACFB00000010: 25263-25553, 26915-27187, 29053-29199: + Frame=0 OriID=evm.model.Cha10g000020 OriTrascriptID=evm.model.Cha10g000020 OriGeneID=evm.TU.Cha10g000020 OriSeqID=Cha10	560.5	581.1	578.4	635.2	601.1	601.3	544.2	655.1	573.8	1.06837	0.0397659	0.0954142	Nonsignificant	1.03087	0.627962	0.0438653	Nonsignificant	1.03638	0.572635	0.0515489	Nonsignificant	3	Molecular Function:transporter activity (GO:0005215),Biological Process:transport (GO:0006810),Cellular Component:membrane (GO:0016020)	aquaporin SIP	--	--
GWHPACFB002584	mRNA=GWHTACFB002584 Gene=GWHGACFB002584 Position=GWHACFB00000010: 51467-51505, 51804-52274, 52455-52583, 52703-52759, 52853-52945, 55310-55515, 55795-55883, 57238-57452, 57552-57741, 57851-57966: + Frame=0 OriID=evm.model.Cha10g000030 OriTrascriptID=evm.model.Cha10g000030 OriGeneID=evm.TU.Cha10g000030 OriSeqID=Cha10	686.6	713	718.2	693.8	738.9	746.1	742.4	775.7	730.6	1.0288	0.346318	0.0409674	Nonsignificant	1.06181	0.058999	0.0865249	Nonsignificant	0.968915	0.333801	-0.0455574	Nonsignificant	1	Molecular Function:hydrolase activity (GO:0016787)	apyrase	3.6.1.5	ko00230 Purine metabolism ko00240 Pyrimidine metabolism
GWHPACFB002592	mRNA=GWHTACFB002592 Gene=GWHGACFB002592 Position=GWHACFB00000010: 391450-391623, 402184-402361, 402833-403012, 405140-405420, 407284-407478, 407663-409909: - Frame=0 OriID=evm.model.Cha10g000110 OriTrascriptID=evm.model.Cha10g000110 OriGeneID=evm.TU.Cha10g000110 OriSeqID=Cha10	1711.3	1568.7	1685.2	1603.4	1603.9	1727.3	1725.9	1691.5	1639.9	0.993837	0.873615	-0.00891869	Nonsignificant	1.01855	0.575769	0.0265155	Nonsignificant	0.975738	0.443942	-0.0354342	Nonsignificant	--	--	conserved oligomeric Golgi complex subunit 1	--	--
GWHPACFB002593	mRNA=GWHTACFB002593 Gene=GWHGACFB002593 Position=GWHACFB00000010: 518706-518916, 519007-519083, 519230-519287, 519381-519453, 519560-519629, 520252-521022: + Frame=0 OriID=evm.model.Cha10g000120 OriTrascriptID=evm.model.Cha10g000120 OriGeneID=evm.TU.Cha10g000120 OriSeqID=Cha10	51.3	63.1	60.4	58.9	62	60.7	63.1	61.4	60.2	1.0389	0.571343	0.055059	Nonsignificant	1.05664	0.419076	0.0794787	Nonsignificant	0.983216	0.448498	-0.0244197	Nonsignificant	--	--	--	--	--
GWHPACFB002594	mRNA=GWHTACFB002594 Gene=GWHGACFB002594 Position=GWHACFB00000010: 601155-601247, 601365-601496, 603750-603887, 604311-604361, 604669-604758, 604845-604991, 605104-605214, 610466-610534, 612325-613035, 614152-614322, 616023-616185, 616416-616561, 617150-617428, 617511-617645, 617743-617924, 622198-622291: + Frame=0 OriID=evm.model.Cha10g000130 OriTrascriptID=evm.model.Cha10g000130 OriGeneID=evm.TU…	779.3	789.1	816.5	802.3	824.3	786	831.9	872.8	796.4	1.01161	0.588479	0.01666	Nonsignificant	1.04872	0.192228	0.068634	Nonsignificant	0.964616	0.298423	-0.051974	Nonsignificant	1	Cellular Component:nucleus (GO:0005634)	CCR4-NOT transcription complex subunit 3	--	ko03018 RNA degradation
GWHPACFB002595	mRNA=GWHTACFB002595 Gene=GWHGACFB002595 Position=GWHACFB00000010: 643015-643361, 645316-646423: + Frame=0 OriID=evm.model.Cha10g000140 OriTrascriptID=evm.model.Cha10g000140 OriGeneID=evm.TU.Cha10g000140 OriSeqID=Cha10	4502.2	4698	3890.3	5460	4923	4978.5	4370.6	4531.8	4921.2	1.17348	0.0634206	0.230799	Nonsignificant	1.056	0.451268	0.0786132	Nonsignificant	1.11125	0.0957558	0.152186	Nonsignificant	1	Biological Process:carbohydrate metabolic process (GO:0005975)	--	--	--
GWHPACFB002596	mRNA=GWHTACFB002596 Gene=GWHGACFB002596 Position=GWHACFB00000010: 647463-647573, 648111-648167, 648333-648365, 649983-650075, 651070-651157, 656961-656984, 658523-658736, 661291-661363, 661716-661799, 662072-662153, 699263-699354, 699540-699614, 700016-700070, 701032-701381: - Frame=0 OriID=evm.model.Cha10g000150 OriTrascriptID=evm.model.Cha10g000150 OriGeneID=evm.TU.Cha10g000150 OriSeqID=Cha10	1682.6	1721.9	1810	1598.7	1733.2	1560.1	1740.6	1796.5	1596.4	0.938153	0.171347	-0.0921045	Nonsignificant	0.984466	0.721263	-0.0225861	Nonsignificant	0.952956	0.368039	-0.0695184	Nonsignificant	3	Biological Process:protein peptidyl-prolyl isomerization (GO:0000413),Molecular Function:peptidyl-prolyl cis-trans isomerase activity (GO:0003755),Biological Process:protein folding (GO:0006457)	--	--	--
GWHPACFB002601	mRNA=GWHTACFB002601 Gene=GWHGACFB002601 Position=GWHACFB00000010: 1001380-1001554, 1001664-1001812, 1001925-1002040, 1003922-1004093: + Frame=0 OriID=evm.model.Cha10g000290 OriTrascriptID=evm.model.Cha10g000290 OriGeneID=evm.TU.Cha10g000290 OriSeqID=Cha10	681.8	593.8	681.6	695.9	687.1	692.6	767	810	747.9	1.06049	0.309997	0.0847373	Nonsignificant	1.18787	0.0239162	0.248377	Nonsignificant	0.89277	0.0431686	-0.16364	Nonsignificant	2	Biological Process:pseudouridine synthesis (GO:0001522),Biological Process:ribosome biogenesis (GO:0042254)	H/ACA ribonucleoprotein complex subunit 1	--	ko03008 Ribosome biogenesis in eukaryotes
GWHPACFB002602	mRNA=GWHTACFB002602 Gene=GWHGACFB002602 Position=GWHACFB00000010: 1005832-1006017, 1006244-1006330, 1006409-1006484, 1006576-1006826, 1007103-1007219, 1007559-1007633, 1007778-1007999, 1008150-1008263, 1008919-1009044, 1009805-1009813: - Frame=0 OriID=evm.model.Cha10g000280 OriTrascriptID=evm.model.Cha10g000280 OriGeneID=evm.TU.Cha10g000280 OriSeqID=Cha10	3207.3	3210.7	3467.5	3260.7	3227.6	3318.4	3192.9	3616.6	3058.6	0.992029	0.785288	-0.0115462	Nonsignificant	0.99824	0.976982	-0.0025416	Nonsignificant	0.993778	0.914825	-0.00900459	Nonsignificant	3	Biological Process:cellular amino acid metabolic process (GO:0006520),Molecular Function:oxidoreductase activity (GO:0016491),Biological Process:oxidation-reduction process (GO:0055114)	--	--	--
GWHPACFB002606	mRNA=GWHTACFB002606 Gene=GWHGACFB002606 Position=GWHACFB00000010: 1126783-1126824, 1127018-1127080, 1127190-1127276, 1127871-1127969, 1128743-1128838, 1128989-1129054, 1129152-1129242, 1129499-1129566, 1129672-1129737, 1130399-1130449, 1130611-1130675, 1130821-1130878: + Frame=0 OriID=evm.model.Cha10g000240 OriTrascriptID=evm.model.Cha10g000240 OriGeneID=evm.TU.Cha10g000240 OriSeqID=Cha10	68.4	70.5	82.4	72	65.1	67.2	71.1	65.2	64.3	0.923181	0.304375	-0.115314	Nonsignificant	0.906462	0.228122	-0.141682	Nonsignificant	1.01844	0.697605	0.0263676	Nonsignificant	--	--	--	--	--
GWHPACFB002609	mRNA=GWHTACFB002609 Gene=GWHGACFB002609 Position=GWHACFB00000010: 1177928-1178072, 1179228-1179358, 1179477-1179581, 1180086-1180163, 1185537-1185656, 1185755-1185886: + Frame=0 OriID=evm.model.Cha10g000210 OriTrascriptID=evm.model.Cha10g000210 OriGeneID=evm.TU.Cha10g000210 OriSeqID=Cha10	102	102.2	130.5	115.1	105.1	96.3	116.3	127	129.9	0.945623	0.607929	-0.0806631	Nonsignificant	1.11503	0.282001	0.15708	Nonsignificant	0.848071	0.0503953	-0.237743	Nonsignificant	4	Molecular Function:RNA binding (GO:0003723),Molecular Function:translation initiation factor activity (GO:0003743),Cellular Component:cytoplasm (GO:0005737),Biological Process:translational initiation (GO:0006413)	translation initiation factor 4E	--	ko03013 RNA transport
GWHPACFB002610	mRNA=GWHTACFB002610 Gene=GWHGACFB002610 Position=GWHACFB00000010: 1187064-1187075, 1187835-1187888, 1187973-1188073, 1189291-1189366, 1189743-1189876, 1190050-1190151, 1190263-1190344: - Frame=0 OriID=evm.model.Cha10g000200 OriTrascriptID=evm.model.Cha10g000200 OriGeneID=evm.TU.Cha10g000200 OriSeqID=Cha10	279.9	297.2	282.8	269.4	261.5	248.9	272.4	238.3	284.1	0.90685	0.0290777	-0.141065	Nonsignificant	0.924294	0.215027	-0.113577	Nonsignificant	0.981127	0.755299	-0.0274877	Nonsignificant	3	Biological Process:superoxide metabolic process (GO:0006801),Molecular Function:metal ion binding (GO:0046872),Biological Process:oxidation-reduction process (GO:0055114)	superoxide dismutase, Cu-Zn family	1.15.1.1	ko04146 Peroxisome
GWHPACFB002611	mRNA=GWHTACFB002611 Gene=GWHGACFB002611 Position=GWHACFB00000010: 1209441-1209553, 1211094-1211313, 1211410-1211601, 1212334-1212842, 1213615-1213927: + Frame=0 OriID=evm.model.Cha10g000190 OriTrascriptID=evm.model.Cha10g000190 OriGeneID=evm.TU.Cha10g000190 OriSeqID=Cha10	1616.7	1514.9	1671.5	1486	1523.6	1405.4	1538.8	1462	1528	0.919198	0.0881339	-0.121552	Nonsignificant	0.942891	0.152182	-0.084837	Nonsignificant	0.974872	0.420833	-0.0367154	Nonsignificant	1	Molecular Function:GTPase activity (GO:0003924)	tubulin alpha	--	ko04145 Phagosome
GWHPACFB002612	mRNA=GWHTACFB002612 Gene=GWHGACFB002612 Position=GWHACFB00000010: 1215762-1215926, 1216327-1216393, 1216537-1216628, 1217679-1217815, 1217903-1217969, 1218056-1218122, 1218212-1218297, 1219468-1219560, 1219680-1219865, 1221902-1221958, 1222093-1222220, 1222306-1222375, 1222463-1222598, 1222815-1222969, 1223096-1223170, 1223507-1223671, 1223755-1223820, 1224033-1224137, 1225212-1225415, 1225681-12…	417.4	418.2	451.2	448.8	436.5	445.6	443.9	456.6	425.4	1.03427	0.278369	0.0486143	Nonsignificant	1.03039	0.415261	0.0431841	Nonsignificant	1.00377	0.872943	0.0054302	Nonsignificant	1	Molecular Function:protein binding (GO:0005515)	importin-5	--	--
GWHPACFB002615	mRNA=GWHTACFB002615 Gene=GWHGACFB002615 Position=GWHACFB00000010: 1353076-1353205, 1355382-1355509, 1356472-1356743, 1357155-1357362: + Frame=0 OriID=evm.model.Cha10g000340 OriTrascriptID=evm.model.Cha10g000340 OriGeneID=evm.TU.Cha10g000340 OriSeqID=Cha10	294.1	318.2	307.7	298.9	314.1	300.3	299.7	300.5	300.5	0.992717	0.805649	-0.010545	Nonsignificant	0.979022	0.453824	-0.0305872	Nonsignificant	1.01399	0.477904	0.0200422	Nonsignificant	--	--	small subunit ribosomal protein S5e	--	ko03010 Ribosome
GWHPACFB002616	mRNA=GWHTACFB002616 Gene=GWHGACFB002616 Position=GWHACFB00000010: 1385904-1387517, 1389385-1390371, 1391039-1391080: + Frame=0 OriID=evm.model.Cha10g000350 OriTrascriptID=evm.model.Cha10g000350 OriGeneID=evm.TU.Cha10g000350 OriSeqID=Cha10	4986.5	4511.6	5499.4	4842.6	4748.1	4777.8	5117	5291.3	4813.6	0.95806	0.539275	-0.0618126	Nonsignificant	1.01496	0.825343	0.0214264	Nonsignificant	0.943936	0.116297	-0.083239	Nonsignificant	5	Molecular Function:translation initiation factor activity (GO:0003743),Molecular Function:protein binding (GO:0005515),Cellular Component:eukaryotic translation initiation factor 3 complex (GO:0005852),Biological Process:translational initiation (GO:0006413),Molecular Function:translation initiation factor binding (GO:0031369)	translation initiation factor 3 subunit C	--	ko03013 RNA transport
GWHPACFB002617	mRNA=GWHTACFB002617 Gene=GWHGACFB002617 Position=GWHACFB00000010: 1391111-1391572, 1391851-1392774: - Frame=0 OriID=evm.model.Cha10g000360 OriTrascriptID=evm.model.Cha10g000360 OriGeneID=evm.TU.Cha10g000360 OriSeqID=Cha10	210.5	203.8	214.1	221.3	203.7	203.1	219.7	208.3	202.5	0.999523	0.988788	-0.000688911	Nonsignificant	1.00334	0.911051	0.00481319	Nonsignificant	0.996193	0.923442	-0.0055021	Nonsignificant	1	Molecular Function:zinc ion binding (GO:0008270)	--	--	--
GWHPACFB002628	mRNA=GWHTACFB002628 Gene=GWHGACFB002628 Position=GWHACFB00000010: 1867920-1868014, 1872767-1873307: + Frame=0 OriID=evm.model.Cha10g000470 OriTrascriptID=evm.model.Cha10g000470 OriGeneID=evm.TU.Cha10g000470 OriSeqID=Cha10	474.2	461.2	498.7	515.4	504	496	494	477.6	475.4	1.05669	0.0932575	0.079553	Nonsignificant	1.009	0.747431	0.0129193	Nonsignificant	1.04727	0.0486114	0.0666337	Nonsignificant	1	Cellular Component:membrane (GO:0016020)	calcium load-activated calcium channel	--	--
GWHPACFB002632	mRNA=GWHTACFB002632 Gene=GWHGACFB002632 Position=GWHACFB00000010: 2046354-2046389, 2046458-2046784, 2049052-2049606: - Frame=0 OriID=evm.model.Cha10g000510 OriTrascriptID=evm.model.Cha10g000510 OriGeneID=evm.TU.Cha10g000510 OriSeqID=Cha10	393.3	417	347.8	411.7	399	383.4	404.7	403.9	390.4	1.03109	0.612735	0.0441638	Nonsignificant	1.03532	0.548461	0.0500718	Nonsignificant	0.995913	0.870592	-0.005908	Nonsignificant	--	--	--	--	--
GWHPACFB002637	mRNA=GWHTACFB002637 Gene=GWHGACFB002637 Position=GWHACFB00000010: 2647761-2648452, 2648691-2649699: + Frame=0 OriID=evm.model.Cha10g000560 OriTrascriptID=evm.model.Cha10g000560 OriGeneID=evm.TU.Cha10g000560 OriSeqID=Cha10	226.6	201.7	259.7	229.2	286.9	244	198.9	221.1	222	1.1048	0.375373	0.143781	Nonsignificant	0.93314	0.451964	-0.0998353	Nonsignificant	1.18396	0.10541	0.243616	Nonsignificant	--	--	--	--	--
GWHPACFB002641	mRNA=GWHTACFB002641 Gene=GWHGACFB002641 Position=GWHACFB00000010: 2785490-2785726, 2786808-2786929, 2787009-2787092, 2787225-2787321, 2787792-2788008, 2791092-2791144, 2792653-2792748: + Frame=0 OriID=evm.model.Cha10g000600 OriTrascriptID=evm.model.Cha10g000600 OriGeneID=evm.TU.Cha10g000600 OriSeqID=Cha10	3586.4	4179.7	3349.2	4036.4	3787.7	3964.6	3610.3	3935.6	4058.1	1.06058	0.433055	0.0848577	Nonsignificant	1.04397	0.592947	0.0620753	Nonsignificant	1.01592	0.707412	0.0227824	Nonsignificant	--	--	--	--	--
GWHPACFB002646	mRNA=GWHTACFB002646 Gene=GWHGACFB002646 Position=GWHACFB00000010: 3106669-3107349, 3107434-3107721: + Frame=0 OriID=evm.model.Cha10g000650 OriTrascriptID=evm.model.Cha10g000650 OriGeneID=evm.TU.Cha10g000650 OriSeqID=Cha10	649.8	545.4	545.4	646	563.9	527.5	574.2	633.4	569.2	0.998162	0.983804	-0.00265476	Nonsignificant	1.0208	0.780314	0.0296966	Nonsignificant	0.977825	0.762875	-0.0323514	Nonsignificant	--	--	--	--	--
GWHPACFB002654	mRNA=GWHTACFB002654 Gene=GWHGACFB002654 Position=GWHACFB00000010: 3448036-3448192, 3452554-3452660, 3453142-3453274, 3453695-3453903, 3454127-3454696, 3454907-3455059, 3455163-3455298, 3455402-3455496, 3455611-3455705, 3457264-3457398, 3457504-3457564: - Frame=0 OriID=evm.model.Cha10g000730 OriTrascriptID=evm.model.Cha10g000730 OriGeneID=evm.TU.Cha10g000730 OriSeqID=Cha10	1606.3	1586.6	1690.8	1611.8	1572.4	1582	1487.1	1685.4	1527.6	0.97594	0.314621	-0.0351351	Nonsignificant	0.962406	0.421592	-0.0552831	Nonsignificant	1.01406	0.738826	0.020148	Nonsignificant	--	--	--	--	--
GWHPACFB002655	mRNA=GWHTACFB002655 Gene=GWHGACFB002655 Position=GWHACFB00000010: 3549392-3549426, 3550083-3550194, 3550396-3550488, 3550769-3550972, 3551954-3552094, 3553843-3553947, 3555678-3556058, 3557920-3558057, 3560662-3561147: - Frame=0 OriID=evm.model.Cha10g000800 OriTrascriptID=evm.model.Cha10g000800 OriGeneID=evm.TU.Cha10g000800 OriSeqID=Cha10	1193.4	1171.3	1259.4	1102.9	1148.4	1148.9	1170.3	1168.8	1158.1	0.938219	0.0709408	-0.0920032	Nonsignificant	0.964984	0.249557	-0.0514225	Nonsignificant	0.972264	0.108956	-0.0405807	Nonsignificant	--	--	TBCC domain-containing protein 1	--	--
GWHPACFB002661	mRNA=GWHTACFB002661 Gene=GWHGACFB002661 Position=GWHACFB00000010: 3856348-3856422, 3856530-3856923, 3857734-3858530, 3858587-3858936, 3859963-3860495, 3860593-3861410: + Frame=0 OriID=evm.model.Cha10g000740 OriTrascriptID=evm.model.Cha10g000740 OriGeneID=evm.TU.Cha10g000740 OriSeqID=Cha10	450.5	369.4	397.3	377.1	401.7	395	434.4	446.9	416.6	0.964344	0.592348	-0.0523796	Nonsignificant	1.0663	0.348628	0.092613	Nonsignificant	0.904384	0.0225278	-0.144993	Nonsignificant	2	Molecular Function:nucleic acid binding (GO:0003676),Molecular Function:protein binding (GO:0005515)	eukaryotic translation initiation factor 2C	--	--
GWHPACFB002670	mRNA=GWHTACFB002670 Gene=GWHGACFB002670 Position=GWHACFB00000010: 4310505-4310630, 4312906-4313004, 4313110-4313211, 4313622-4313681, 4313804-4313910, 4313995-4314077, 4314793-4314883, 4314979-4315189: + Frame=0 OriID=evm.model.Cha10g000890 OriTrascriptID=evm.model.Cha10g000890 OriGeneID=evm.TU.Cha10g000890 OriSeqID=Cha10	120.8	107	118.3	113.7	113.9	111.8	115.5	125.6	115.2	0.980641	0.652915	-0.0282024	Nonsignificant	1.02947	0.566536	0.0419035	Nonsignificant	0.952568	0.181071	-0.0701059	Nonsignificant	--	--	DnaJ homolog subfamily C member 9	--	--
GWHPACFB002672	mRNA=GWHTACFB002672 Gene=GWHGACFB002672 Position=GWHACFB00000010: 4399735-4399863, 4400041-4400142, 4400268-4400380, 4400502-4400571, 4401319-4401396, 4401904-4402020, 4402125-4402219, 4402379-4402458, 4402576-4402635, 4403292-4403419: + Frame=0 OriID=evm.model.Cha10g000910 OriTrascriptID=evm.model.Cha10g000910 OriGeneID=evm.TU.Cha10g000910 OriSeqID=Cha10	253.8	234.2	263.9	237.3	244.4	223.2	239.7	252.4	242.8	0.937492	0.217551	-0.0931222	Nonsignificant	0.977391	0.583722	-0.0329928	Nonsignificant	0.959178	0.243101	-0.0601293	Nonsignificant	1	Molecular Function:protein binding (GO:0005515)	target of rapamycin complex subunit LST8	--	ko04136 Autophagy - other
GWHPACFB002673	mRNA=GWHTACFB002673 Gene=GWHGACFB002673 Position=GWHACFB00000010: 4409518-4409751, 4409857-4409940, 4410180-4410272, 4412095-4412220, 4412675-4412833, 4412950-4413027, 4413630-4413689, 4414028-4414101, 4414226-4414229: - Frame=0 OriID=evm.model.Cha10g000920 OriTrascriptID=evm.model.Cha10g000920 OriGeneID=evm.TU.Cha10g000920 OriSeqID=Cha10	153	170.3	171.1	170.5	173.6	175.3	170.6	175.4	162.8	1.05057	0.241691	0.0711673	Nonsignificant	1.02913	0.527939	0.0414199	Nonsignificant	1.02083	0.419578	0.0297473	Nonsignificant	1	Biological Process:metabolic process (GO:0008152)	--	--	ko00561 Glycerolipid metabolism ko00564 Glycerophospholipid metabolism ko01100 Metabolic pathways ko01110 Biosynthesis of secondary metabolites
GWHPACFB002676	mRNA=GWHTACFB002676 Gene=GWHGACFB002676 Position=GWHACFB00000010: 4427263-4427508, 4427605-4427688, 4427947-4428039, 4429131-4429256, 4430551-4430709, 4430825-4430902, 4431480-4431539, 4431833-4431906, 4432027-4432066, 4432445-4432567, 4433184-4433264: - Frame=0 OriID=evm.model.Cha10g000950 OriTrascriptID=evm.model.Cha10g000950 OriGeneID=evm.TU.Cha10g000950 OriSeqID=Cha10	378.1	321	335.3	321.1	335.6	309.8	336.2	354.7	330.1	0.934358	0.292972	-0.0979525	Nonsignificant	0.987046	0.822774	-0.0188113	Nonsignificant	0.946621	0.158952	-0.0791412	Nonsignificant	1	Biological Process:metabolic process (GO:0008152)	--	--	ko00561 Glycerolipid metabolism ko00564 Glycerophospholipid metabolism ko01100 Metabolic pathways ko01110 Biosynthesis of secondary metabolites
GWHPACFB002683	mRNA=GWHTACFB002683 Gene=GWHGACFB002683 Position=GWHACFB00000010: 4693439-4693629, 4695689-4695933, 4696234-4696324, 4696675-4696723, 4696826-4696917, 4697036-4697143, 4697735-4697857, 4698063-4698615, 4698715-4698782, 4698887-4699021, 4699109-4699326, 4699530-4699618, 4699722-4700018: + Frame=0 OriID=evm.model.Cha10g000970 OriTrascriptID=evm.model.Cha10g000970 OriGeneID=evm.TU.Cha10g000970 OriSe…	364.2	337.6	354.2	340.6	414.5	408.9	411.7	466.7	401.1	1.10227	0.223128	0.140481	Nonsignificant	1.21165	0.0266934	0.27697	Significant	0.90973	0.285655	-0.136489	Nonsignificant	--	--	raffinose synthase	2.4.1.82	ko00052 Galactose metabolism
GWHPACFB002688	mRNA=GWHTACFB002688 Gene=GWHGACFB002688 Position=GWHACFB00000010: 5048244-5048906, 5050564-5050728: + Frame=0 OriID=evm.model.Cha10g001070 OriTrascriptID=evm.model.Cha10g001070 OriGeneID=evm.TU.Cha10g001070 OriSeqID=Cha10	2852.9	2251.1	2789.7	2435.7	2558.3	2740.1	2783.3	2380.6	2719.7	0.979781	0.812864	-0.0294683	Nonsignificant	0.99872	0.988936	-0.00184711	Nonsignificant	0.981037	0.761129	-0.0276212	Nonsignificant	4	Molecular Function:RNA binding (GO:0003723),Molecular Function:structural constituent of ribosome (GO:0003735),Cellular Component:ribosome (GO:0005840),Biological Process:translation (GO:0006412)	small subunit ribosomal protein S2e	--	ko03010 Ribosome
GWHPACFB002690	mRNA=GWHTACFB002690 Gene=GWHGACFB002690 Position=GWHACFB00000010: 5059403-5059549, 5059884-5059958, 5061690-5061818, 5062777-5062824, 5063677-5063870, 5063962-5064158, 5064577-5064869, 5065088-5065237, 5065335-5065763, 5065997-5066146, 5068428-5068503, 5068777-5068904, 5069085-5069288, 5069764-5069895, 5069967-5070092, 5074452-5074685, 5075619-5075731, 5085481-5085581, 5085657-5085805: + Frame=0 …	2981.9	3182.9	2772.5	3066.4	3126.3	3348.4	3081.3	3336.8	3218.9	1.06756	0.240844	0.0943166	Nonsignificant	1.07829	0.170099	0.108745	Nonsignificant	0.990049	0.791609	-0.0144285	Nonsignificant	--	--	protein EFR3	--	--
GWHPACFB002695	mRNA=GWHTACFB002695 Gene=GWHGACFB002695 Position=GWHACFB00000010: 6025408-6025481, 6026644-6026743, 6026907-6026975, 6027056-6027292, 6027396-6027573, 6027886-6028018, 6029249-6029408, 6029481-6029631, 6029720-6029820, 6029925-6030083, 6030391-6030459, 6030540-6030608, 6030783-6030920, 6031730-6031858, 6032898-6033048, 6033240-6033250, 6033347-6033487, 6033568-6033693, 6035664-6035726, 6036904-60…	6768.5	5482.1	6342.5	5894.3	5853.6	5779.2	6063.9	5701.4	5893.4	0.942667	0.44697	-0.08518	Nonsignificant	0.949745	0.471945	-0.0743882	Nonsignificant	0.992548	0.710409	-0.0107918	Nonsignificant	2	Molecular Function:actin binding (GO:0003779),Biological Process:cytoskeleton organization (GO:0007010)	--	--	--
GWHPACFB002698	mRNA=GWHTACFB002698 Gene=GWHGACFB002698 Position=GWHACFB00000010: 6064134-6064392, 6065488-6065600: + Frame=0 OriID=evm.model.Cha10g001170 OriTrascriptID=evm.model.Cha10g001170 OriGeneID=evm.TU.Cha10g001170 OriSeqID=Cha10	98.4	114.1	125.8	115.7	116.7	99.5	96.4	110.8	85.4	0.981082	0.836683	-0.0275545	Nonsignificant	0.864913	0.231961	-0.209373	Nonsignificant	1.13431	0.228739	0.181819	Nonsignificant	--	--	--	--	--
GWHPACFB002711	mRNA=GWHTACFB002711 Gene=GWHGACFB002711 Position=GWHACFB00000010: 6808294-6809693, 6812197-6812257: + Frame=0 OriID=evm.model.Cha10g001290 OriTrascriptID=evm.model.Cha10g001290 OriGeneID=evm.TU.Cha10g001290 OriSeqID=Cha10	47.5	50.5	51.5	43.9	53.3	42.9	53	53.2	52.8	0.937124	0.424154	-0.0936885	Nonsignificant	1.06355	0.117591	0.0888813	Nonsignificant	0.881132	0.19741	-0.18257	Nonsignificant	1	Biological Process:metabolic process (GO:0008152)	cis-zeatin O-glucosyltransferase	2.4.1.215	ko00908 Zeatin biosynthesis
GWHPACFB002712	mRNA=GWHTACFB002712 Gene=GWHGACFB002712 Position=GWHACFB00000010: 6816046-6817454, 6824907-6826230: + Frame=0 OriID=evm.model.Cha10g001280 OriTrascriptID=evm.model.Cha10g001280 OriGeneID=evm.TU.Cha10g001280 OriSeqID=Cha10	407.8	356.1	413.2	329.6	360.2	379.4	364.2	378.3	337.2	0.908334	0.197101	-0.138705	Nonsignificant	0.917254	0.211192	-0.124606	Nonsignificant	0.990275	0.861801	-0.0140988	Nonsignificant	1	Biological Process:metabolic process (GO:0008152)	cis-zeatin O-glucosyltransferase	2.4.1.215	ko00908 Zeatin biosynthesis
GWHPACFB002714	mRNA=GWHTACFB002714 Gene=GWHGACFB002714 Position=GWHACFB00000010: 6875779-6876453, 6876631-6877179: + Frame=0 OriID=evm.model.Cha10g001260 OriTrascriptID=evm.model.Cha10g001260 OriGeneID=evm.TU.Cha10g001260 OriSeqID=Cha10	68.8	49.9	80.2	76.9	88.1	70.7	75.2	70.6	64.6	1.18502	0.295352	0.244908	Nonsignificant	1.05782	0.70293	0.0810914	Nonsignificant	1.12025	0.229016	0.163817	Nonsignificant	1	Biological Process:metabolic process (GO:0008152)	cis-zeatin O-glucosyltransferase	2.4.1.215	ko00908 Zeatin biosynthesis
[truncated: 5,990 more rows]
