# Supplementary material for: Integrative Transcriptome and Proteome Analysis Reveals the Absorption and Metabolism of Selenium in Tea Plants [Camellia sinensis (L.) O. Kuntze]
Source: Front Plant Sci. 2022 Feb 24;13:848349. doi: 10.3389/fpls.2022.848349 (PMC8908381; doi:10.3389/fpls.2022.848349)
Supplement: Supplementary file 3 [file Table_3.XLS]

## Sheet: Sheet1
Supplementary Table S3. Summary of the transcriptomic data of tea roots in response to selenite and selenate treatment.
Sample	Raw Reads	Clean Reads	Clean Bases (G)	Error Rate (%)	Q20 (%)a	Q30 (%)b	GC Content (%)
CK_1	45247774	43947510	6.59	0.03	95.91	89.65	44.27
CK_2	48338328	47080632	7.06	0.03	96.15	90	44.67
CK_3	46104550	44727508	6.71	0.03	96.04	89.79	44.26
CK_4	44196196	42751802	6.41	0.03	95.57	89.15	44.09
Na2SeO3_1	45575184	44106154	6.62	0.03	96.33	90.35	44.2
Na2SeO3_2	45589558	44189684	6.63	0.03	96.24	90.33	44.54
Na2SeO3_3	46208982	44672494	6.7	0.03	95.7	89.05	44.25
Na2SeO3_4	42819232	41624238	6.24	0.03	95.59	89.06	44.71
Na2SeO4_1	49217960	47747772	7.16	0.03	96.14	89.98	44.84
Na2SeO4_2	41045122	39840456	5.98	0.03	95.73	89.49	45.17
Na2SeO4_3	46086620	44384666	6.66	0.03	96.16	90.06	44.21
Na2SeO4_4	48652328	46950398	7.04	0.03	95.76	89.37	45.24
Total	549081834	532023314	79.8
(a) Percentage of the bases with Qphred > 20 (error rate < 1%). (b) Percentage of the bases with Qphred > 30 (error rate < 0.1%).
