# Supplementary material for: Integrative Transcriptome and Proteome Analysis Reveals the Absorption and Metabolism of Selenium in Tea Plants [Camellia sinensis (L.) O. Kuntze]
Source: Front Plant Sci. 2022 Feb 24;13:848349. doi: 10.3389/fpls.2022.848349 (PMC8908381; doi:10.3389/fpls.2022.848349)
Supplement: Supplementary file 4 [file Table_4.XLS]

## Sheet: Sheet1
Supplementary Table S4. Summary of the proteomic data of tea roots in response to selenite and selenate treatmenta.
Total spectra	Matched spectrum	Peptide	Identified protein	ALL
417626	101771	41038	6632	6596
