# Supplementary material for: Integrative Transcriptome and Proteome Analysis Reveals the Absorption and Metabolism of Selenium in Tea Plants [Camellia sinensis (L.) O. Kuntze]
Source: Front Plant Sci. 2022 Feb 24;13:848349. doi: 10.3389/fpls.2022.848349 (PMC8908381; doi:10.3389/fpls.2022.848349)
Supplement: Supplementary file 5 [file Table_5.XLS]

## Sheet: Sheet1
Supplementary Table S5. Pupative Se transporters identified from DEGs.
Name of transporters	Gene ID	Description	FC (Na2SeO3 vs. Control)	FC (Na2SeO4 vs. Control)
ABA transporter	evm.TU.Cha02g012160	ABC transporter	1.12	0.57
	evm.TU.Cha10g001220	ABC transporter ABCA.1	0.82	0.58
	evm.TU.ChaUn15663.4	ABC transporter ABCA.10	0.72	0.39
	evm.TU.ChaUn7937.2	ABC transporter ABCA.2	5.23	1.1
	evm.TU.Cha03g010490	ABC transporter ABCA.2	1.58	1.3
	evm.TU.Cha13g009710	ABC transporter ABCB.11	1.22	0.85
	evm.TU.ChaUn19286.1	ABC transporter ABCB.15	0.61	0.3
	evm.TU.ChaUn18567.1	Pleiotropic drug resistance protein 3 PDR3	0.82	0.41
	evm.TU.Cha03g011440	ABC transporter ABCB.25	1.25	0.76
	evm.TU.ChaUn7480.4	ABC transporter ABCC.12	0.86	0.62
	evm.TU.Cha15g007630	ABC transporter ABCC.13	0.89	0.53
	evm.TU.ChaUn25333.1	ABC transporter ABCC.2	0.81	0.55
	evm.TU.Cha08g017510	ABC transporter ABCC.3	1.63	0.69
	evm.TU.Cha13g008780	ABC transporter ABCC.4	3.63	1.11
	evm.TU.Cha03g005630	ABC transporter ABCC.8	1.09	0.7
	evm.TU.Cha03g005640	ABC transporter ABCC.8	0.95	0.37
	evm.TU.Cha04g018600	ABC transporter ABCC.8	0.47	7.16
	evm.TU.Cha06g004540	ABC transporter ABCC.9	1.04	0.6
	evm.TU.Cha14g012510	ABC transporter ABCG.14	1.08	2.58
	evm.TU.Cha02g019280	ABC transporter ABCI.16	0.89	0.6
	evm.TU.Cha15g007250	ABC transporter ABCI.17	0.81	1.52
	evm.TU.Cha09g018090	Pleiotropic drug resistance protein 1 PDR3	0.64	0.6
	evm.TU.Cha14g001230	Pleiotropic drug resistance protein 1 PDR1	3.6	0.45
	evm.TU.ChaUn6370.2	Pleiotropic drug resistance protein 3 PDR3	0.73	0.34
Sulfate transporter	evm.TU.Cha12g010200	Sulfate transporter 3.3	0.61	0.56
Phosphate transporter	evm.TU.Cha07g014600	Phosphate transporter	0.76	0.66
	evm.TU.Cha07g002860	Phosphate transporter	0.69	1.02
	evm.TU.Cha09g013980	Inorganic phosphate transporter 1;3	1.69	1.5
	evm.TU.Cha09g015940	Inorganic phosphate transporter 18	0.63	0.95
	evm.TU.Cha13g005380	Phosphate transporter PHT4;6	0.64	1.02
Triose-phosphate Transporter	evm.TU.Cha12g003850	Triose-phosphate Transporter	1.54	1.92
	evm.TU.Cha01g021460	Triose-phosphate Transporter	0.71	0.27
Magnesium transporter	evm.TU.Cha02g012860	Magnesium transporter MRS2-F	0.22	0.39
	evm.TU.Cha13g013360	Magnesium transporter MRS2-F	0.14	0.64
	evm.TU.ChaUn9582.2	Magnesium Transporter 9	0.64	0.83
	evm.TU.Cha13g013240	Magnesium Transporter 6	0.68	1.19
	evm.TU.ChaUn9582.1	Magnesium transporter MRS2I	0.55	1.19
Calcium transporting ATPase	evm.TU.Cha04g016440	Calcium-transporting ATPase 4	0.54	0.35
K+ potassum transporter	evm.TU.ChaUn9474.4	Potassium transporter 4	0.77	0.45
	evm.TU.ChaUn8726.1	Potassium transporter 5	0.63	0.94
ZIP Zinc transporter	evm.TU.Cha04g015300	Zinc transporter 1	1.36	1.62
	evm.TU.Cha04g014580	Zinc transporter 6	1.45	1.22
Ferroportin	evm.TU.Cha10g003580	Ferroportin 2	1.84	1.06
Metal transporter	evm.TU.Cha04g008910	Metal transporter Nramp5	0.48	0.87
	evm.TU.Cha04g008920	Metal transporter Nramp5	0.59	1.86
Cation transport	evm.TU.Cha02g000390	Cation transport ATPase (P-type)	0.75	0.65
	evm.TU.Cha14g012300	Cation transporter HKT6	0.57	1.09
Nitrate transporter	evm.TU.ChaUn9581.1	High affinity nitrate transporter 2;4	4.79	7.93
	evm.TU.ChaUn28963.1	High affinity nitrate transporter 2;5	0.68	1.88
	evm.TU.Cha06g016360	High affinity nitrate transporter 2;5	0.48	1.13
	evm.TU.Cha06g016450	High affinity nitrate transporter 2;5	2.01	1.28
	evm.TU.Cha06g004090	High affinity nitrate transporter 3;1	0.86	1.48
	evm.TU.Cha06g016130	High-affinity nitrate transporter 3;2	1.42	1.49
	evm.TU.ChaUn11309.1	Nitrate transporter 1;11	1.35	3.04
	evm.TU.Cha06g003950	Nitrate transporter 1;13	0.31	0.66
	evm.TU.Cha02g011960	Nitrate transporter 1;14	0.76	2
Auxin transporter	evm.TU.Cha04g021510	Auxin transporter-like protein 2	0.67	1.07
	evm.TU.Cha03g002290	EamA-like transporter family	1.77	1.11
	evm.TU.ChaUn22809.1	EamA-like transporter family	0.53	1.5
	evm.TU.Cha03g002310	EamA-like transporter family	1.97	1.58
Lysine histidine transporter	evm.TU.Cha12g001520	Lysine histidine transporter 1	0.69	0.48
	evm.TU.Cha01g025030	Lysine histidine transporter 1	1.55	1.28
	evm.TU.Cha02g018910	Lysine histidine transporter-like 8	1.87	1.22
Amino acid transporter	evm.TU.Cha01g014830	Amino-acid permease BAT1	1.75	1.29
	evm.TU.Cha01g000350	Cationic amino acid transporter 7	1.18	1.56
Peptide transporter	evm.TU.ChaUn5197.1	Peptide transporter PTR1	0.78	0.62
	evm.TU.Cha05g004160	Peptide transporter PTR3-A	1.1	1.57
Sugar (and other) transporter	evm.TU.Cha02g009910	Bidirectional sugar transporter SWEET17	0.87	4.64
	evm.TU.Cha07g012310	Sugar carrier protein C	2.41	1.84
	evm.TU.Cha01g007050	Hexose carrier protein HEX6	2.51	1.1
	evm.TU.ChaUn4857.3	Hexose carrier protein HEX6	1.78	1.57
	evm.TU.Cha13g008280	Sugar transporter ERD6-like 7	1.83	1.05
	evm.TU.ChaUn21949.3	Sugar transporter ERD6-like 7	1.39	0.84
