# Supplementary material for: Integrative Transcriptome and Proteome Analysis Reveals the Absorption and Metabolism of Selenium in Tea Plants [Camellia sinensis (L.) O. Kuntze]
Source: Front Plant Sci. 2022 Feb 24;13:848349. doi: 10.3389/fpls.2022.848349 (PMC8908381; doi:10.3389/fpls.2022.848349)
Supplement: Supplementary file 6 [file Table_6.XLS]

## Sheet: Sheet1
Supplementary Table S6. DEGs involved in biosynthesis of amino acid and cysteine and methionine metabolism.
Pathway	Gene ID	Description	FC(Na2SeO3 vs. Control)	FC(Na2SeO4 vs. Control)
DEGs involved in biosynthesis of amino acid	evm.TU.ChaUn6796.5	Glyceraldehyde-3-phosphate dehydrogenase GAPC2	2.18	1.18
	evm.TU.Cha14g006470	3-isopropylmalate dehydratase small subunit 3	3.22	2.17
	evm.TU.Cha15g011580	Alanine aminotransferase 2	1.4	1.06
	evm.TU.Cha03g007350	Acetylornithine aminotransferase, mitochondrial	1.55	1.34
	evm.TU.ChaUn7433.5	Cysteine synthase	1.39	1.16
	evm.TU.Cha04g018170	Pyruvate kinase 2	1.5	0.99
	evm.TU.Cha04g018860	S-adenosylmethionine synthase 2	1.54	1.19
	evm.TU.ChaUn30319.1	3-isopropylmalate dehydratase small subunit 3	1.84	1.62
	evm.TU.Cha11g006230	Triosephosphate isomerase, cytosolic	2.25	1.15
	evm.TU.Cha05g016680	Glyceraldehyde-3-phosphate dehydrogenase GAPCP1	1.4	1.3
	evm.TU.Cha01g004490	Delta-1-pyrroline-5-carboxylate synthase	1.57	1.22
	evm.TU.Cha10g007660	Threonine dehydratase biosynthetic	1.43	1.27
	evm.TU.Cha10g007770	Pyruvate kinase 1	1.56	1.07
	evm.TU.Cha03g020770	Isocitrate dehydrogenase [NADP]	1.4	1.03
	evm.TU.Cha01g013400	Glutamine-dependent asparagine synthetase 2	1.44	1.27
	evm.TU.Cha12g011070	Aspartate-semialdehyde dehydrogenase	1.53	1.41
	evm.TU.Cha09g004260	Serine hydroxymethyltransferase	1.47	1.24
	evm.TU.Cha03g013970	Isocitrate dehydrogenase [NADP]	1.31	1.07
	evm.TU.Cha13g005620	Arogenate dehydratase 3	0.53	0.84
	evm.TU.Cha10g010990	Phosphoriboisomerase 2	0.57	0.94
	evm.TU.Cha05g015240	Serine acetyltransferase 1	0.55	0.86
	evm.TU.ChaUn5473.1	Fructose-bisphosphate aldolase 3	1.14	1.36
	evm.TU.Cha04g020000	Phosphoglycerate kinase	0.93	0.57
	evm.TU.Cha08g001330	Glutamate synthase 1 [NADH]	0.92	0.61
	evm.TU.ChaUn9213.2	Aconitate hydratase 2	0.79	0.51
	evm.TU.Cha04g019900	Phosphoglycerate kinase 3	0.94	0.46
	novel.2644	Pyruvate kinase	0.78	0.54
	novel.3000	-	0.94	0.26
	evm.TU.Cha09g010970	2-isopropylmalate synthase A	1.04	0.6
	novel.949	Aminotransferase class I and II	0.92	0.66
DEGs involved in cysteine and methionine metabolism	evm.TU.Cha08g010320	Tyrosine aminotransferase	11.31	0.7
	evm.TU.Cha12g001220	1-aminocyclopropane-1-carboxylate synthase	4.25	1.05
	evm.TU.ChaUn15902.4	Malate dehydrogenase 1	2.11	1.8
	evm.TU.Cha05g010050	1-aminocyclopropane-1-carboxylate oxidase	1.79	1.16
	evm.TU.ChaUn7433.5	Cysteine synthase	1.39	1.16
	evm.TU.Cha04g018860	S-adenosylmethionine synthase 2	1.54	1.19
	evm.TU.Cha12g011070	Aspartate-semialdehyde dehydrogenase	1.53	1.41
	evm.TU.Cha07g014750	1-aminocyclopropane-1-carboxylate oxidase	0.63	1.22
	evm.TU.Cha03g002820	S-adenosylmethionine decarboxylase proenzyme	0.43	1.14
	evm.TU.Cha05g015240	Serine acetyltransferase 1	0.55	0.86
	evm.TU.Cha01g021930	S-adenosylmethionine decarboxylase proenzyme	1.09	1.72
	evm.TU.Cha05g010150	1-aminocyclopropane-1-carboxylate oxidase 1	0.79	0.37
	novel.5046	Aminotransferase class-III	0.5	0.24
	novel.949	Aminotransferase class I and II	0.92	0.66
	novel.2314	-	0.77	0.56
	evm.TU.ChaUn23020.1	Alanine--glyoxylate aminotransferase 2 homolog 3	0.42	0.17
