# Supplementary material for: Integrative Transcriptome and Proteome Analysis Reveals the Absorption and Metabolism of Selenium in Tea Plants [Camellia sinensis (L.) O. Kuntze]
Source: Front Plant Sci. 2022 Feb 24;13:848349. doi: 10.3389/fpls.2022.848349 (PMC8908381; doi:10.3389/fpls.2022.848349)
Supplement: Supplementary file 7 [file Table_7.XLS]

## Sheet: Sheet1
Supplementary Table S7. DEGs and DEPs involved in glutathione metabolism.
Description	Protein ID	Gene ID	FC (DEPs_Na2SeO3 vs. Control)	FC (DEPs_Na2SeO4 vs. Control)	FC (DEGs_Na2SeO3 vs. Control)	FC (DEGs_Na2SeO4 vs. Control)
[EC:1.8.1.7] glutathione reductase (NADPH)	GWHPACFB018012	evm.TU.Cha05g005100	0.96	1	1.43	1.16
	GWHPACFB019025	evm.TU.Cha05g015210	1.01	1.09	0.71	0.92
	GWHPACFB019026	evm.TU.Cha05g015220	0.95	0.99	0.87	0.61
	GWHPACFB026024	evm.TU.Cha09g012770	1.05	1.08	0.79	0.53
[EC:1.1.1.49] glucose-6-phosphate 1-dehydrogenase	GWHPACFB015131	evm.TU.Cha03g021270	0.75	0.84	1.09	1.31
[EC:2.5.1.18] glutathione S-transferase	GWHPACFB021091	evm.TU.Cha06g019020	1.13	1.01	2.1	1.25
	GWHPACFB024223	evm.TU.Cha08g013730	1.23	1.04	4.64	0.95
	GWHPACFB018674	evm.TU.Cha05g011780	0.75	0.74	1.25	1.15
	GWHPACFB024217	evm.TU.Cha08g013670	0.95	0.86	1.82	1.12
	GWHPACFB018857	evm.TU.Cha05g013480	0.94	0.79	1.02	1.28
	GWHPACFB028722	evm.TU.ChaUn16014.1	0.84	0.72	0.69	0.85
	GWHPACFB018858	evm.TU.Cha05g013470	1.01	0.77	0.9	0.86
	GWHPACFB024220	evm.TU.Cha08g013700	0.96	0.91	1.34	1.25
	GWHPACFB031807	evm.TU.ChaUn6215.3	1.1	1	2.34	1.21
	GWHPACFB026132	evm.TU.Cha09g013860	0.99	0.99	2.05	1.1
	GWHPACFB033151	evm.TU.ChaUn8971.1	1.01	1	2.34	1.27
	GWHPACFB028074	evm.TU.ChaUn13713.3	1.06	0.96	1.9	1.11
	GWHPACFB014413	evm.TU.Cha03g014180	0.99	0.93	1.7	1.16
	-	evm.TU.Cha01g021070	0	0	6.12	1.11
	GWHPACFB024211	evm.TU.Cha08g013610	1.08	1.02	3.24	1.51
	-	evm.TU.Cha08g013640	0	0	2.94	1.22
	GWHPACFB024212	evm.TU.Cha08g013620	0.99	0.92	1.92	1.33
	GWHPACFB018671	evm.TU.Cha05g011690	0.9	0.88	1.79	1.76
	-	evm.TU.Cha08g013650	0	0	1.76	1.3
	GWHPACFB028669	evm.TU.ChaUn15780.2	0.98	0.92	2.93	1.25
	GWHPACFB028599	evm.TU.ChaUn15528.2	1.14	0.98	7.1	0.96
	GWHPACFB026071	evm.TU.Cha09g013280	0.93	0.81	2.46	1.17
	-	evm.TU.Cha09g013850	0	0	2.67	1.56
	GWHPACFB030365	evm.TU.ChaUn26564.1	1.04	0.92	2.08	0.68
	GWHPACFB028776	evm.TU.ChaUn16263.1	0.83	0.92	1.78	1.28
	GWHPACFB024219	evm.TU.Cha08g013690	0.94	0.95	6.03	1.85
	-	novel.241	0	0	4.32	1.1
	-	evm.TU.Cha06g000340	0	0	0.31	0.92
	GWHPACFB020918	evm.TU.Cha06g017190	1.03	0.98	1.17	2.52
[EC:1.11.1.11] L-ascorbate peroxidase	GWHPACFB004666	evm.TU.Cha11g005300	0.86	0.87	1.44	1.16
	-	novel.5164	0	0	1.73	1.5
	-	evm.TU.ChaUn15339.1	0	0	0.8	0.55
[EC:1.11.1.9] glutathione peroxidase	GWHPACFB009180	evm.TU.Cha14g008000	0.97	0.88	1.05	1.39
	GWHPACFB026979	evm.TU.ChaUn10910.3	0.98	0.92	1.25	1.25
[EC:3.4.11.1] leucyl aminopeptidase	GWHPACFB019363	evm.TU.Cha06g001700	0.97	1.02	1.74	1.07
	GWHPACFB031192	evm.TU.ChaUn4653.1	1.02	1.01	1.53	1.59
[EC:4.3.2.9] gamma-glutamylcyclotransferase	-	evm.TU.Cha14g002530	0	0	1.29	2.45
