# Supplementary material for: Integrative Transcriptome and Proteome Analysis Reveals the Absorption and Metabolism of Selenium in Tea Plants [Camellia sinensis (L.) O. Kuntze]
Source: Front Plant Sci. 2022 Feb 24;13:848349. doi: 10.3389/fpls.2022.848349 (PMC8908381; doi:10.3389/fpls.2022.848349)
Supplement: Supplementary file 8 [file Table_8.XLS]

## Sheet: Sheet1
Supplementary Table S8. RT-qPCR primer sequences.
Gene name	Gene ID	Forward primer (5'-3')	Reverse primer (5'-3')
APS1	evm.TU.Cha09g014690	ACAAGCTCTTTCGATGCCGA	ACTCTTCTGGGAGTCGGTGA
ABC-transporter extracellular	evm.TU.Cha14g001230	TGGAGACATGTTCCTGCTGAT	GAGGCTTCCCAAATGGCTTG
ABCC.4	evm.TU.Cha13g008780	AGCTCTGTGGCACAATCCTC	TTATGTCAGAACCGGCGTGG
ABCC.8	evm.TU.Cha04g018600	ACCTTGTTCGTGCAGTTTGC	AGCCCTGGAAGCTTTGAGTC
NRT2;4	evm.TU.ChaUn9581.1	CGGAGGATACGCTTCTGACC	GCCGCGAAACAAAAGGGATT
NRT2;5	evm.TU.Cha06g016450	GTCGACGCAGTTCTGGATGA	AGACGGTTTGCATGAGAGCA
NRT1;11	evm.TU.ChaUn11309.1	CTTTGAGATTCCGGCAGGGT	CGCTTTCGGTAATTGCTCCG
NRT1;14	evm.TU.Cha02g011960	AAACCTTCCACATCCCTCCG	TTAGGGCAGCCGAAACCATT
CsSULTR1;1	evm.TU.Cha02g013540	CTGCGGTGATGGGACTCATT	ACAGTAGTCCTCGGGAGCTT
CsSULTR2;1	evm.TU.Cha03g013130	AATTGGACCCGTGGCTGTAG	ATGAACCCCACGATAGCAGC
CsPHT3;1a	evm.TU.Cha15g006520	AGCTTGGAGTGAGCTTTGCT	GCAGCAGTAAGGGTTCCGAT
CsPHT1;3b	evm.TU.Cha09g013980	CCGCAAATCGGTCTATGGGA	GACCGCGGCGATAAAAGAAC
CsPHT1;8	evm.TU.Cha09g000330	CGGCCTGTGTATTGGTGAGT	GTCATGGTCACCGTGGAACT
LAP2	evm.TU.Cha06g001700	GCGGAAGGCAGACTTACACT	CCAAAGTTTTTCCCCAGCGG
LAP2	evm.TU.ChaUn4653.1	ATATGGGAGGTTCAGCAGCG	TACCAGAGCATCCGCAAGTG
GST U10	evm.TU.Cha01g021070	ACCCTATGAGTAAACCCATTGTTG	ACTCGGAGAAGTCTTGTATGGC
GST	evm.TU.Cha08g013730	CCTGTTGGCAAGCAAATCCC	CTTGGGCTTCACCGATGGAT
GST U17	evm.TU.Cha06g019020	TGAACGATTTTGGGGAGCCT	ATGCTGTCACCACCGAAGAA
Peroxidase	novel.5164	GATGCTACCAAGGGAACGGA	CAGTTGTAGAAGCCCGCCC
APX	evm.TU.Cha11g005300	AAGCTTGAGCAAGGTCACGA	CGGCCTTCAATTGGTGGTTC
3-isopropylmalate dehydratase	evm.TU.Cha14g006470	TCCGTTGGAATCGGAGGTGA	CATCCCAGCTTTCCTCGCAT
TPI	evm.TU.Cha11g006230	TTGGGTTCAGAATGGGGGTG	TGCTCAATGGTCTCCCCAAC
GAPDH	evm.TU.ChaUn6796.5	CTGAGGGCAAACTCAAGGGT	TCAACCACGCGTGAACTGTA
ACC synthase	evm.TU.Cha12g001220	CCCGATTTCATCAGCATCGC	CAGGCGTTGAGTTTGGGTTG
MDH1	evm.TU.ChaUn15902.4	CCATGCGGGCATAACCATTC	CTTCAAGCAAGCATCGGCAA
Plant cysteine oxidase 2	evm.TU.Cha03g019970	GATGGCATGACTGAACGGGA	TGCTGAACACCGTCATTCCA
POD4	evm.TU.Cha01g005900	AAGCACGGTGCACCAATTTC	TGGAGGAGTCCCCTTCGATT
Chitinase	evm.TU.Cha01g009230	GGCAATGCTGTCTTGAACGG	CGGCAAACCCAAAAACACCT
